# Supplementary material for: TinderMIX: Time-dose integrated modelling of toxicogenomics data
Source: Gigascience. 2020 May 25;9(5):giaa055. doi: 10.1093/gigascience/giaa055 (PMC7247400; doi:10.1093/gigascience/giaa055)
Supplement: giaa055_Supplemental_Files [file giaa055_supplemental_files.zip]

Archive with 6 entries (6 files):
- S1_TinderMIX_pipeline.pdf
- S2_CyclosporineA_genes_all_info.xlsx
- S3_thioacetamide_genes_all_info.xlsx
- S4_thresholds.pdf
- S5_cyclosporineA_kegg.xlsx
- S6_thioacetamide_kegg.xlsx
