# Supplementary material for: TinderMIX: Time-dose integrated modelling of toxicogenomics data
Source: Gigascience. 2020 May 25;9(5):giaa055. doi: 10.1093/gigascience/giaa055 (PMC7247400; doi:10.1093/gigascience/giaa055)
Supplement: giaa055_Supplemental_Files [file giaa055_supplemental_files.zip › S2_CyclosporineA_genes_all_info.xlsx]

## Sheet: Sheet1
	dose_time_comparison	Gene Description	Gene Symbol	Joint Label	gene_sign	MeanFC	adj.pval
Steap1	D+T+	STEAP family member 1 [Source:RGD Symbol;Acc:1311543]	Steap1	Resilient-Early	1	0.153751	4.15449e-08
Hebp1	d-T+	heme binding protein 1 [Source:RGD Symbol;Acc:1304581]	Hebp1	Sensitive-Early	-1	-0.382234	4.65098e-10
Tmcc2	d+T+	transmembrane and coiled-coil domain family 2 [Source:RGD Symbol;Acc:1311960]	Tmcc2	Resilient-Middle	1	0.257304	0.000279213
Slc26a1	d+T+	solute carrier family 26 member 1 [Source:RGD Symbol;Acc:620136]	Slc26a1	Resilient-Early	1	0.180606	4.83208e-08
Gak	d+T+	cyclin G associated kinase [Source:RGD Symbol;Acc:621589]	Gak	Sensitive-Early	1	0.127859	1.81347e-07
Fcrl6	D+t-	Fc receptor-like 6 [Source:RGD Symbol;Acc:1563939]	Fcrl6	Resilient-Middle	1	0.147781	8.685e-05
Mtf2	d-T+	metal response element binding transcription factor 2 [Source:RGD Symbol;Acc:1304727]	Mtf2	Sensitive-Early	-1	-0.367588	7.62772e-07
Pdzk1	d-T+	PDZ domain containing 1 [Source:RGD Symbol;Acc:70924]	Pdzk1	Sensitive-Early	-1	-0.295265	4.2007e-08
Coprs	d-T+	coordinator of PRMT5 and differentiation stimulator [Source:RGD Symbol;Acc:1565675]	Coprs	Sensitive-Early	-1	-0.0827983	1.38889e-05
Champ1	D+T+	chromosome alignment maintaining phosphoprotein 1 [Source:RGD Symbol;Acc:1311283]	Champ1	Resilient-Middle	1	0.172502	5.61934e-11
Elac1	d+T+	elaC ribonuclease Z 1 [Source:RGD Symbol;Acc:1304757]	Elac1	Resilient-Early	1	0.145465	1.57785e-06
Pigv	d-T+	phosphatidylinositol glycan anchor biosynthesis, class V [Source:RGD Symbol;Acc:1309526]	Pigv	Sensitive-Early	-1	0.158553	7.05649e-06
Ak2	D+t+	adenylate kinase 2 [Source:RGD Symbol;Acc:2077]	Ak2	Resilient-Middle	1	0.169309	6.76695e-06
Kpna6	d-T+	karyopherin subunit alpha 6 [Source:RGD Symbol;Acc:1306570]	Kpna6	Intermediate-Early	-1	-0.15113	2.56249e-07
Dnajb5	d+T+	DnaJ heat shock protein family (Hsp40) member B5 [Source:RGD Symbol;Acc:1307453]	Dnajb5	Sensitive-Late	1	0.179247	0.00011517
Ly86	d-T+	lymphocyte antigen 86 [Source:RGD Symbol;Acc:1309936]	Ly86	Sensitive-Early	-1	-0.626634	1.68728e-07
Pik3r3	D+T-	phosphoinositide-3-kinase regulatory subunit 3 [Source:RGD Symbol;Acc:621042]	Pik3r3	Resilient-Middle	1	0.250179	8.46692e-08
Atg12	d+T+	autophagy related 12 [Source:RGD Symbol;Acc:1306306]	Atg12	Resilient-Early	1	0.169909	8.96165e-16
Lamp2	d-T+	lysosomal-associated membrane protein 2 [Source:RGD Symbol;Acc:2990]	Lamp2	Sensitive-Early	-1	-0.359274	4.74579e-07
Pfkfb1	d+T+	6-phosphofructo-2-kinase/fructose-2,6-biphosphatase 1 [Source:RGD Symbol;Acc:3307]	Pfkfb1	Intermediate-Early	1	0.45281	9.76049e-08
Apex2	D+T+	apurinic/apyrimidinic endodeoxyribonuclease 2 [Source:RGD Symbol;Acc:1565983]	Apex2	Intermediate-Early	1	0.246106	9.62715e-11
Alas2	d-T+	5'-aminolevulinate synthase 2 [Source:RGD Symbol;Acc:2084]	Alas2	Sensitive-Early	-1	-0.431463	6.2736e-10
Spata5l1	D+t+	spermatogenesis associated 5-like 1 [Source:RGD Symbol;Acc:1595990]	Spata5l1	Resilient-Middle	1	0.163577	1.73575e-10
Slc30a4	D+T-	solute carrier family 30 member 4 [Source:RGD Symbol;Acc:619750]	Slc30a4	Intermediate-Late	1	0.201746	3.24579e-07
Plpp2	d+T+	phospholipid phosphatase 2 [Source:RGD Symbol;Acc:628893]	Plpp2	Sensitive-Early	1	-0.169977	1.06933e-07
Csf2rb	d-T+	colony stimulating factor 2 receptor beta common subunit [Source:RGD Symbol;Acc:620189]	Csf2rb	Sensitive-Early	-1	-0.231889	9.86052e-09
Ano10	d-T-	anoctamin 10 [Source:RGD Symbol;Acc:1308260]	Ano10	Intermediate-Late	-1	-0.240018	0.00068345
Abhd5	d-T-	abhydrolase domain containing 5 [Source:RGD Symbol;Acc:1303237]	Abhd5	Sensitive-Late	-1	-0.281753	7.27031e-05
Kctd17	d+T+	potassium channel tetramerization domain containing 17 [Source:RGD Symbol;Acc:1311154]	Kctd17	Resilient-Middle	1	0.156742	9.22435e-08
Grm6	d+T+	glutamate metabotropic receptor 6 [Source:RGD Symbol;Acc:2747]	Grm6	Resilient-Early	1	0.146452	1.97371e-08
Ccl7	d+T+	C-C motif chemokine ligand 7 [Source:RGD Symbol;Acc:1359152]	Ccl7	Resilient-Early	1	0.171846	2.56398e-09
Amz2	d+T+	archaelysin family metallopeptidase 2 [Source:RGD Symbol;Acc:1304846]	Amz2	Resilient-Middle	1	0.150032	8.91147e-09
Mfsd11	d+T+	major facilitator superfamily domain containing 11 [Source:RGD Symbol;Acc:1307394]	Mfsd11	Resilient-Early	1	0.182604	2.21488e-09
Srsf2	d+T+	serine and arginine rich splicing factor 2 [Source:RGD Symbol;Acc:1359422]	Srsf2	Sensitive-Early	1	0.268195	1.95291e-17
Mettl23	d-T-	methyltransferase like 23 [Source:RGD Symbol;Acc:1306284]	Mettl23	Sensitive-Late	-1	-0.47101	9.24961e-07
Jmjd6	D+t+	jumonji domain containing 6, arginine demethylase and lysine hydroxylase [Source:RGD Symbol;Acc:1305395]	Jmjd6	Resilient-Middle	1	0.196493	5.65561e-09
Prmt7	d+T+	protein arginine methyltransferase 7 [Source:RGD Symbol;Acc:1304869]	Prmt7	Sensitive-Early	1	0.0306388	3.1602e-09
Def8	d+T+	differentially expressed in FDCP 8 homolog [Source:RGD Symbol;Acc:1309008]	Def8	Resilient-Early	1	0.153767	8.39164e-08
Prodh1	d+T+	proline dehydrogenase 1 [Source:RGD Symbol;Acc:1590932]	Prodh1	Sensitive-Early	1	0.0152567	3.2559e-05
Ess2	d+T+	ess-2 splicing factor homolog [Source:RGD Symbol;Acc:1308218]	Ess2	Intermediate-Early	1	0.180354	2.93753e-11
Sesn1	d-T+	sestrin 1 [Source:RGD Symbol;Acc:1307517]	Sesn1	Sensitive-Early	-1	-0.191974	0.000196733
Smpd2	D+t-	sphingomyelin phosphodiesterase 2 [Source:RGD Symbol;Acc:619753]	Smpd2	Intermediate-Late	1	0.434213	1.53645e-12
Mical1	d+T-	microtubule associated monooxygenase, calponin and LIM domain containing 1 [Source:RGD Symbol;Acc:1309386]	Mical1	Resilient-Late	1	0.164233	1.45302e-10
Zbtb24	d+T+	zinc finger and BTB domain containing 24 [Source:RGD Symbol;Acc:1306951]	Zbtb24	Resilient-Middle	1	0.146086	8.96945e-06
Sec63	d+T+	SEC63 homolog, protein translocation regulator [Source:RGD Symbol;Acc:1304984]	Sec63	Resilient-Early	1	0.172855	3.60568e-16
Rtraf	d+T+	RNA transcription, translation and transport factor [Source:RGD Symbol;Acc:1304704]	Rtraf	Resilient-Middle	1	0.153841	9.41764e-12
Nid2	d+T+	nidogen 2 [Source:RGD Symbol;Acc:1311685]	Nid2	Sensitive-Early	1	0.0910541	3.77203e-07
Grik2	d+T+	glutamate ionotropic receptor kainate type subunit 2 [Source:RGD Symbol;Acc:2733]	Grik2	Resilient-Early	1	0.16278	0.00461258
Pbld1	d-T+	phenazine biosynthesis-like protein domain containing 1 [Source:RGD Symbol;Acc:621263]	Pbld1	Sensitive-Early	-1	-0.370897	0.00108182
Kif1bp	d+T+	KIF1 binding protein [Source:RGD Symbol;Acc:1593126]	Kif1bp	Sensitive-Early	1	0.00273061	2.95197e-07
Ddx50	D+T+	DExD-box helicase 50 [Source:RGD Symbol;Acc:1310934]	Ddx50	Sensitive-Early	1	0.385613	3.08919e-16
Ccar1	d+T-	cell division cycle and apoptosis regulator 1 [Source:RGD Symbol;Acc:1560358]	Ccar1	Resilient-Late	1	0.161804	2.53303e-10
Gopc	D+T+	golgi associated PDZ and coiled-coil motif containing [Source:RGD Symbol;Acc:1309512]	Gopc	Sensitive-Early	1	0.108462	1.59995e-09
Nepn	d-T+	nephrocan [Source:RGD Symbol;Acc:1307755]	Nepn	Sensitive-Early	-1	-0.20163	0.00162974
Nus1	D+t+	NUS1 dehydrodolichyl diphosphate synthase subunit [Source:RGD Symbol;Acc:1307879]	Nus1	Sensitive-Early	1	0.550371	1.26793e-17
Asf1a	d+T+	anti-silencing function 1A histone chaperone [Source:RGD Symbol;Acc:1311941]	Asf1a	Resilient-Middle	1	0.148795	5.43761e-08
Zbtb12	d-T+	zinc finger and BTB domain containing 12 [Source:RGD Symbol;Acc:1302958]	Zbtb12	Sensitive-Early	-1	-0.23836	1.27946e-08
Nelfe	D+T+	negative elongation factor complex member E [Source:RGD Symbol;Acc:1303325]	Nelfe	Resilient-Early	1	0.204641	3.45421e-14
Dxo	d+T+	decapping exoribonuclease [Source:RGD Symbol;Acc:1303267]	Dxo	Resilient-Early	1	0.251726	7.28321e-11
Atf6b	d+T+	activating transcription factor 6 beta [Source:RGD Symbol;Acc:1303317]	Atf6b	Sensitive-Middle	1	0.400017	1.15975e-17
Fkbpl	D+T+	FKBP prolyl isomerase like [Source:RGD Symbol;Acc:1303227]	Fkbpl	Resilient-Middle	1	0.18713	1.28963e-09
Agpat1	d+T+	1-acylglycerol-3-phosphate O-acyltransferase 1 [Source:RGD Symbol;Acc:1303287]	Agpat1	Resilient-Early	1	0.160353	4.67248e-11
Ager	d+T+	advanced glycosylation end product-specific receptor [Source:RGD Symbol;Acc:69258]	Ager	Resilient-Early	1	0.166578	1.89515e-11
Pbx2	d-T+	PBX homeobox 2 [Source:RGD Symbol;Acc:1303084]	Pbx2	Sensitive-Early	-1	-0.229941	3.82482e-05
Gpsm3	d+T+	G-protein signaling modulator 3 [Source:RGD Symbol;Acc:1303014]	Gpsm3	Sensitive-Early	1	-0.428548	4.6731e-05
Rxrb	d+T+	retinoid X receptor beta [Source:RGD Symbol;Acc:3611]	Rxrb	Resilient-Middle	1	0.164161	1.06619e-06
Slc39a7	D+T+	solute carrier family 39 member 7 [Source:RGD Symbol;Acc:1593280]	Slc39a7	Sensitive-Early	1	0.910628	2.12367e-17
B3galt4	d+T-	Beta-1,3-galactosyltransferase 4 [Source:RGD Symbol;Acc:620328]	B3galt4	Resilient-Late	1	0.272158	2.75782e-08
Pfdn6	d+T+	prefoldin subunit 6 [Source:RGD Symbol;Acc:1303006]	Pfdn6	Sensitive-Early	1	-0.20856	0.000120286
Zbtb22	d+T+	zinc finger and BTB domain containing 22 [Source:RGD Symbol;Acc:1359627]	Zbtb22	Resilient-Early	1	0.164909	3.23632e-05
AA926063	d-T+	AA926063gene [Source:RGD Symbol;Acc:1303072]	AA926063	Sensitive-Early	-1	0.0112389	1.70605e-09
Kifc1	d-T-	kinesin family member C1 [Source:RGD Symbol;Acc:1359118]	Kifc1	Sensitive-Late	-1	-0.526195	5.52703e-11
Phf1	d+T+	PHD finger protein 1 [Source:RGD Symbol;Acc:1303205]	Phf1	Resilient-Early	1	0.180506	1.73627e-07
Cuta	d+T+	cutA divalent cation tolerance homolog [Source:RGD Symbol;Acc:1303306]	Cuta	Resilient-Middle	1	0.18066	9.26553e-08
Ggnbp1	d-T+	gametogenetin binding protein 1 [Source:RGD Symbol;Acc:1359729]	Ggnbp1	Sensitive-Early	-1	-0.205399	4.76187e-06
Anks1a	d-T+	ankyrin repeat and sterile alpha motif domain containing 1A [Source:RGD Symbol;Acc:1309183]	Anks1a	Sensitive-Early	-1	-0.266698	7.46845e-09
Tcp11	d-T-	t-complex 11 [Source:RGD Symbol;Acc:1359387]	Tcp11	Intermediate-Late	-1	-0.215095	4.21956e-09
Fance	d+T+	FA complementation group E [Source:RGD Symbol;Acc:1561045]	Fance	Resilient-Middle	1	0.168183	2.78796e-08
Tulp1	d-T-	tubby like protein 1 [Source:RGD Symbol;Acc:1311062]	Tulp1	Sensitive-Late	-1	-0.219407	2.33949e-06
Mapk14	D+t+	mitogen activated protein kinase 14 [Source:RGD Symbol;Acc:70496]	Mapk14	Resilient-Early	1	0.206868	2.23709e-09
Stk38	d+T+	serine/threonine kinase 38 [Source:RGD Symbol;Acc:1309455]	Stk38	Resilient-Middle	1	0.182932	2.06427e-11
Cdkn1a	d+T+	cyclin-dependent kinase inhibitor 1A [Source:RGD Symbol;Acc:69328]	Cdkn1a	Sensitive-Early	1	0.387744	5.3628e-19
Cpne5	d+T+	copine 5 [Source:RGD Symbol;Acc:1308021]	Cpne5	Resilient-Early	1	0.147651	9.73212e-09
Ppil1	d+T+	peptidylprolyl isomerase like 1 [Source:RGD Symbol;Acc:1309119]	Ppil1	Resilient-Middle	1	0.190209	7.66309e-09
RGD735065	d+T+	similar to GI:13385412-like protein splice form I [Source:RGD Symbol;Acc:735065]	RGD735065	Resilient-Early	1	0.166461	1.98884e-12
Pi16	D+t+	peptidase inhibitor 16 [Source:RGD Symbol;Acc:1304760]	Pi16	Resilient-Middle	1	0.150384	7.47198e-09
Fgd2	d+T+	FYVE, RhoGEF and PH domain containing 2 [Source:RGD Symbol;Acc:1309840]	Fgd2	Resilient-Middle	1	0.158199	1.8982e-05
Ccdc167	d+T+	coiled-coil domain containing 167 [Source:RGD Symbol;Acc:1588733]	Ccdc167	Sensitive-Early	1	0.265819	1.15768e-11
Cmtr1	d-T+	cap methyltransferase 1 [Source:RGD Symbol;Acc:1307801]	Cmtr1	Sensitive-Early	-1	-0.184917	4.71791e-07
Frk	D+t+	fyn-related Src family tyrosine kinase [Source:RGD Symbol;Acc:621423]	Frk	Resilient-Middle	1	0.164893	6.51656e-08
Tspyl4	d+T+	TSPY-like 4 [Source:RGD Symbol;Acc:1306653]	Tspyl4	Sensitive-Early	1	-0.438355	2.22829e-08
Tspyl1	D+t+	TSPY-like 1 [Source:RGD Symbol;Acc:1307726]	Tspyl1	Intermediate-Early	1	0.273974	3.08442e-10
Ppa1	D+T-	#N/A	Ppa1	Sensitive-Late	1	0.330327	7.32281e-14
Pcbd1	D+t+	pterin-4 alpha-carbinolamine dehydratase 1 [Source:RGD Symbol;Acc:3263]	Pcbd1	Resilient-Middle	1	0.185272	6.51594e-08
Unc5b	d+T+	unc-5 netrin receptor B [Source:RGD Symbol;Acc:621756]	Unc5b	Sensitive-Late	1	0.164935	0.000324943
Vsir	d+T+	V-set immunoregulatory receptor [Source:RGD Symbol;Acc:1590938]	Vsir	Sensitive-Early	1	-0.356751	9.01574e-06
Psap	d-T+	prosaposin [Source:RGD Symbol;Acc:3423]	Psap	Sensitive-Early	-1	-0.340408	6.39446e-09
Chst3	d+T+	carbohydrate sulfotransferase 3 [Source:RGD Symbol;Acc:620355]	Chst3	Resilient-Early	1	0.186226	3.03107e-10
Anapc16	D+t+	anaphase promoting complex subunit 16 [Source:RGD Symbol;Acc:2321124]	Anapc16	Resilient-Early	1	0.185897	3.27098e-08
Marcks	D-T-	myristoylated alanine rich protein kinase C substrate [Source:RGD Symbol;Acc:3028]	Marcks	Intermediate-Early	-1	-0.169127	2.5801e-06
Cdc40	d+T+	cell division cycle 40 [Source:RGD Symbol;Acc:1307063]	Cdc40	Resilient-Early	1	0.168027	9.17503e-11
Gtf3c6	d+T+	general transcription factor 3C subunit 6 [Source:RGD Symbol;Acc:1307434]	Gtf3c6	Resilient-Middle	1	0.160096	1.82648e-06
Rpf2	d+T+	ribosome production factor 2 homolog [Source:RGD Symbol;Acc:1306906]	Rpf2	Resilient-Middle	1	0.214057	5.50322e-08
Rev3l	d-T+	REV3 like, DNA directed polymerase zeta catalytic subunit [Source:RGD Symbol;Acc:1307087]	Rev3l	Sensitive-Early	-1	-0.153969	0.000131555
Traf3ip2	D-T+	Traf3 interacting protein 2 [Source:RGD Symbol;Acc:1593240]	Traf3ip2	Sensitive-Late	-1	-0.435601	0.000665387
Fyn	d-T+	FYN proto-oncogene, Src family tyrosine kinase [Source:RGD Symbol;Acc:2641]	Fyn	Sensitive-Early	-1	-0.125173	2.18147e-13
Hdac2	d+T+	histone deacetylase 2 [Source:RGD Symbol;Acc:619976]	Hdac2	Sensitive-Early	1	-0.436319	2.16868e-18
Bicc1	d+T+	BicC family RNA binding protein 1 [Source:RGD Symbol;Acc:1307459]	Bicc1	Resilient-Middle	1	0.152799	1.72176e-05
Cdk1	d-T-	cyclin-dependent kinase 1 [Source:RGD Symbol;Acc:2319]	Cdk1	Sensitive-Late	-1	-0.760333	4.24106e-13
Rhobtb1	d+T+	Rho-related BTB domain containing 1 [Source:RGD Symbol;Acc:1306871]	Rhobtb1	Resilient-Middle	1	0.191133	8.6828e-06
Zfp365	d+T+	zinc finger protein 365 [Source:RGD Symbol;Acc:1565986]	Zfp365	Resilient-Early	1	0.144676	3.83204e-10
Egr2	d+T+	early growth response 2 [Source:RGD Symbol;Acc:621608]	Egr2	Resilient-Early	1	0.152291	2.62455e-12
Nr5a2	d-T+	nuclear receptor subfamily 5, group A, member 2 [Source:RGD Symbol;Acc:68353]	Nr5a2	Sensitive-Early	-1	-0.290237	3.79376e-07
Ptprc	d-T+	protein tyrosine phosphatase, receptor type, C [Source:RGD Symbol;Acc:3451]	Ptprc	Sensitive-Early	-1	-0.361507	1.16466e-11
Acacb	d-T+	acetyl-CoA carboxylase beta [Source:RGD Symbol;Acc:620500]	Acacb	Sensitive-Early	-1	-0.32974	7.46643e-05
Tfip11	d+T+	tuftelin interacting protein 11 [Source:RGD Symbol;Acc:1311449]	Tfip11	Resilient-Early	1	0.183414	6.88732e-11
Tpst2	d+T+	tyrosylprotein sulfotransferase 2 [Source:RGD Symbol;Acc:1305331]	Tpst2	Resilient-Middle	1	0.15162	2.22949e-14
Ung	D+t+	uracil-DNA glycosylase [Source:RGD Symbol;Acc:1307200]	Ung	Resilient-Middle	1	0.196616	2.80493e-06
Sart3	d+T+	spliceosome associated factor 3, U4/U6 recycling protein [Source:RGD Symbol;Acc:1311646]	Sart3	Resilient-Early	1	0.160199	2.07339e-16
Cggbp1	d+T+	CGG triplet repeat binding protein 1 [Source:RGD Symbol;Acc:1308129]	Cggbp1	Resilient-Middle	1	0.154694	1.691e-08
Clic2	d-T+	chloride intracellular channel 2 [Source:RGD Symbol;Acc:1306580]	Clic2	Sensitive-Early	-1	0.0653588	1.80801e-10
RT1-M3-1	d+T+	RT1 class Ib, locus M3, gene 1 [Source:RGD Symbol;Acc:3494]	RT1-M3-1	Sensitive-Early	1	-0.335502	3.50659e-11
Ubd	d-T+	ubiquitin D [Source:RGD Symbol;Acc:69418]	Ubd	Sensitive-Early	-1	0.0612669	6.22217e-07
Mog	d+T+	myelin oligodendrocyte glycoprotein [Source:RGD Symbol;Acc:3102]	Mog	Resilient-Early	1	0.160957	5.04148e-06
RT1-S3	d-T-	RT1 class Ib, locus S3 [Source:RGD Symbol;Acc:735037]	RT1-S3	Intermediate-Early	-1	-0.25707	0.000291164
Znrd1as1	d+T+	ZNRD1 antisense RNA 1 [Source:RGD Symbol;Acc:1564067]	Znrd1as1	Resilient-Middle	1	0.165082	1.50522e-05
Znrd1	d+T+	zinc ribbon domain containing 1 [Source:RGD Symbol;Acc:1303114]	Znrd1	Intermediate-Early	1	0.223614	3.12226e-11
Ppp1r11	D+T+	protein phosphatase 1, regulatory (inhibitor) subunit 11 [Source:RGD Symbol;Acc:1303163]	Ppp1r11	Resilient-Early	1	0.162496	4.40518e-08
Rnf39	d+T+	ring finger protein 39 [Source:RGD Symbol;Acc:628854]	Rnf39	Sensitive-Early	1	0.0536465	4.16688e-08
Trim39	d-T-	tripartite motif-containing 39 [Source:RGD Symbol;Acc:1303115]	Trim39	Intermediate-Late	-1	-0.157451	1.34593e-06
Ranbp2	D+t-	RAN binding protein 2 [Source:RGD Symbol;Acc:1560047]	Ranbp2	Sensitive-Late	1	0.27445	5.9285e-16
Gnl1	d-T+	G protein nucleolar 1 [Source:RGD Symbol;Acc:1303051]	Gnl1	Sensitive-Early	-1	-0.210783	1.82648e-06
Abcf1	D+T+	ATP binding cassette subfamily F member 1 [Source:RGD Symbol;Acc:620286]	Abcf1	Resilient-Middle	1	0.177402	7.80102e-09
Man1a1	d+T+	mannosidase, alpha, class 1A, member 1 [Source:RGD Symbol;Acc:1310891]	Man1a1	Sensitive-Early	1	-0.18096	6.61151e-08
Msl3l2	d+T-	male-specific lethal 3-like 2 (Drosophila) [Source:RGD Symbol;Acc:1308699]	Msl3l2	Resilient-Middle	1	0.169889	8.35867e-05
Tbc1d32	d+T-	TBC1 domain family, member 32 [Source:RGD Symbol;Acc:2323599]	Tbc1d32	Intermediate-Late	1	0.285915	9.01595e-08
Mrps18b	D+t+	mitochondrial ribosomal protein S18B [Source:RGD Symbol;Acc:1302998]	Mrps18b	Sensitive-Early	1	0.374299	1.39698e-11
Gja1	d-T+	gap junction protein, alpha 1 [Source:RGD Symbol;Acc:2690]	Gja1	Sensitive-Early	-1	-0.251332	2.73307e-05
Hsf2	d+T+	heat shock transcription factor 2 [Source:RGD Symbol;Acc:68395]	Hsf2	Resilient-Early	1	0.164602	7.78354e-10
Fabp7	d+T+	fatty acid binding protein 7 [Source:RGD Symbol;Acc:69312]	Fabp7	Sensitive-Middle	1	0.453445	5.15393e-07
Gcc2	D+t-	GRIP and coiled-coil domain containing 2 [Source:RGD Symbol;Acc:1305732]	Gcc2	Resilient-Late	1	0.17699	4.38912e-11
Ier3	d+T+	immediate early response 3 [Source:RGD Symbol;Acc:1303321]	Ier3	Sensitive-Early	1	-0.329781	0.00493665
Vars2	d+T+	valyl-tRNA synthetase 2, mitochondrial [Source:RGD Symbol;Acc:1303122]	Vars2	Resilient-Middle	1	0.209909	7.02286e-06
Gpank1	d+T+	G patch domain and ankyrin repeats 1 [Source:RGD Symbol;Acc:1303304]	Gpank1	Resilient-Early	1	0.168731	1.6417e-09
Bag6	d+T+	BCL2-associated athanogene 6 [Source:RGD Symbol;Acc:71064]	Bag6	Resilient-Middle	1	0.174437	7.07366e-08
Prrc2a	d+T+	proline-rich coiled-coil 2A [Source:RGD Symbol;Acc:1303025]	Prrc2a	Resilient-Middle	1	0.190461	7.89545e-09
Aif1	d-T+	allograft inflammatory factor 1 [Source:RGD Symbol;Acc:61924]	Aif1	Sensitive-Early	-1	-0.36912	1.16563e-08
Lst1	d+T+	leukocyte specific transcript 1 [Source:RGD Symbol;Acc:620077]	Lst1	Sensitive-Early	1	-0.441912	0.00025034
Sapcd1	d+T+	suppressor APC domain containing 1 [Source:RGD Symbol;Acc:1359359]	Sapcd1	Resilient-Early	1	0.159814	2.43863e-06
Fhl1	d-T-	four and a half LIM domains 1 [Source:RGD Symbol;Acc:2615]	Fhl1	Sensitive-Middle	-1	0.212576	1.44913e-09
Slc44a4	d-T-	solute carrier family 44, member 4 [Source:RGD Symbol;Acc:1303167]	Slc44a4	Sensitive-Late	-1	-0.231276	0.00940361
Slc9a6	D-T+	solute carrier family 9 member A6 [Source:RGD Symbol;Acc:1563582]	Slc9a6	Sensitive-Early	-1	-0.265536	2.4968e-05
Sbds	d+T+	SBDS, ribosome maturation factor [Source:RGD Symbol;Acc:1311043]	Sbds	Resilient-Early	1	0.177121	7.22072e-13
Tmem248	d+T+	transmembrane protein 248 [Source:RGD Symbol;Acc:1303319]	Tmem248	Sensitive-Middle	1	0.788173	3.10483e-13
Rabgef1	d+T+	RAB guanine nucleotide exchange factor 1 [Source:RGD Symbol;Acc:1307295]	Rabgef1	Resilient-Middle	1	0.178619	0.000407377
Tpst1	d+T+	tyrosylprotein sulfotransferase 1 [Source:RGD Symbol;Acc:1308473]	Tpst1	Resilient-Early	1	0.243356	4.39575e-06
Hsph1	d+T+	heat shock protein family H (Hsp110) member 1 [Source:RGD Symbol;Acc:1311609]	Hsph1	Sensitive-Early	1	-0.143898	1.43359e-13
Wdr95	d-T-	WD40 repeat domain 95 [Source:RGD Symbol;Acc:1561029]	Wdr95	Resilient-Late	-1	-0.167054	8.86606e-05
Alox5ap	d-T+	arachidonate 5-lipoxygenase activating protein [Source:RGD Symbol;Acc:2097]	Alox5ap	Sensitive-Early	-1	-0.116529	4.36052e-09
Uspl1	d+T+	ubiquitin specific peptidase like 1 [Source:RGD Symbol;Acc:1310835]	Uspl1	Resilient-Early	1	0.157678	1.71573e-09
Gusb	d-T+	glucuronidase, beta [Source:RGD Symbol;Acc:2772]	Gusb	Sensitive-Early	-1	-0.425715	9.25415e-05
Slc7a1	d+T-	solute carrier family 7 member 1 [Source:RGD Symbol;Acc:3716]	Slc7a1	Intermediate-Late	1	0.225055	1.37844e-11
Psph	d+T+	phosphoserine phosphatase [Source:RGD Symbol;Acc:1308764]	Psph	Resilient-Early	1	0.208673	6.02754e-13
Sfswap	d+T+	splicing factor SWAP [Source:RGD Symbol;Acc:1305004]	Sfswap	Resilient-Middle	1	0.157622	1.21339e-07
Stx2	d-T+	syntaxin 2 [Source:RGD Symbol;Acc:2558]	Stx2	Sensitive-Early	-1	-0.550038	5.30981e-13
Polr1d	d+T+	RNA polymerase I and III subunit D [Source:RGD Symbol;Acc:1564358]	Polr1d	Resilient-Middle	1	0.191914	7.347e-09
Glt1d1	D+T+	glycosyltransferase 1 domain containing 1 [Source:RGD Symbol;Acc:1304896]	Glt1d1	Resilient-Early	1	0.179669	2.25459e-05
Tmem132c	D+T+	transmembrane protein 132C [Source:RGD Symbol;Acc:1583824]	Tmem132c	Resilient-Middle	1	0.15787	1.42551e-05
Aacs	D-t+	acetoacetyl-CoA synthetase [Source:RGD Symbol;Acc:708522]	Aacs	Sensitive-Early	-1	-0.264353	0.000754114
Zfp358	d+T+	zinc finger protein 358 [Source:RGD Symbol;Acc:1310416]	Zfp358	Resilient-Early	1	0.188894	1.56751e-05
Scarb1	d-T+	scavenger receptor class B, member 1 [Source:RGD Symbol;Acc:2302]	Scarb1	Sensitive-Early	-1	-0.336334	5.2051e-16
Camsap3	d-T-	calmodulin regulated spectrin-associated protein family, member 3 [Source:RGD Symbol;Acc:1597412]	Camsap3	Intermediate-Late	-1	-0.257169	6.76258e-05
Xab2	D+T+	XPA binding protein 2 [Source:RGD Symbol;Acc:621217]	Xab2	Intermediate-Early	1	0.173735	2.125e-11
Bud31	D+T+	BUD31 homolog [Source:RGD Symbol;Acc:621103]	Bud31	Intermediate-Early	1	0.218754	1.44551e-10
Pdap1	d+T+	PDGFA associated protein 1 [Source:RGD Symbol;Acc:620442]	Pdap1	Resilient-Early	1	0.202435	9.08365e-12
Arpc1b	d+T+	actin related protein 2/3 complex, subunit 1B [Source:RGD Symbol;Acc:2155]	Arpc1b	Sensitive-Early	1	-0.253431	1.33602e-08
Pcp2	d-T+	Purkinje cell protein 2 [Source:RGD Symbol;Acc:1306217]	Pcp2	Sensitive-Late	-1	0.147298	7.22255e-05
Trappc5	d+T+	trafficking protein particle complex 5 [Source:RGD Symbol;Acc:1563971]	Trappc5	Resilient-Early	1	0.191556	1.09766e-09
Ncor2	d+T+	nuclear receptor co-repressor 2 [Source:RGD Symbol;Acc:1310293]	Ncor2	Resilient-Early	1	0.170729	6.51914e-09
Nptx2	d-T+	neuronal pentraxin 2 [Source:RGD Symbol;Acc:1309447]	Nptx2	Sensitive-Early	-1	-0.197521	3.985e-05
Baiap2l1	D+T+	BAI1-associated protein 2-like 1 [Source:RGD Symbol;Acc:1308452]	Baiap2l1	Sensitive-Middle	1	0.262241	1.41163e-06
Nufip1	d+T+	nuclear FMR1 interacting protein 1 [Source:RGD Symbol;Acc:1359440]	Nufip1	Resilient-Middle	1	0.212781	2.1348e-09
Gtf2h3	D+t+	general transcription factor IIH subunit 3 [Source:RGD Symbol;Acc:1305494]	Gtf2h3	Sensitive-Early	1	0.2714	1.72122e-08
Gpalpp1	D+t+	GPALPP motifs containing 1 [Source:RGD Symbol;Acc:1307254]	Gpalpp1	Resilient-Early	1	0.223621	8.76932e-09
Eif2b1	d+T+	eukaryotic translation initiation factor 2B subunit alpha [Source:RGD Symbol;Acc:620819]	Eif2b1	Intermediate-Early	1	0.266783	7.39783e-13
Ddx55	D+t-	DEAD-box helicase 55 [Source:RGD Symbol;Acc:2324094]	Ddx55	Resilient-Late	1	0.218415	3.17075e-09
Aimp2	D+T+	aminoacyl tRNA synthetase complex-interacting multifunctional protein 2 [Source:RGD Symbol;Acc:1560787]	Aimp2	Intermediate-Middle	1	0.271585	1.14677e-09
Eif2ak1	D+T+	eukaryotic translation initiation factor 2 alpha kinase 1 [Source:RGD Symbol;Acc:70883]	Eif2ak1	Resilient-Middle	1	0.17254	1.27924e-05
Tmed2	D+t+	transmembrane p24 trafficking protein 2 [Source:RGD Symbol;Acc:69243]	Tmed2	Sensitive-Early	1	0.516103	4.82437e-15
Rilpl1	d+T+	Rab interacting lysosomal protein-like 1 [Source:RGD Symbol;Acc:1307973]	Rilpl1	Resilient-Early	1	0.187232	2.30343e-06
Snapc2	d+T+	small nuclear RNA activating complex, polypeptide 2 [Source:RGD Symbol;Acc:1304589]	Snapc2	Resilient-Early	1	0.179106	6.09476e-09
Timm44	d-T+	translocase of inner mitochondrial membrane 44 [Source:RGD Symbol;Acc:3864]	Timm44	Sensitive-Early	-1	-0.191114	0.000462123
Elavl1	d+T+	ELAV like RNA binding protein 1 [Source:RGD Symbol;Acc:1308649]	Elavl1	Sensitive-Early	1	-0.278805	7.48861e-14
Cdk2ap1	d+T+	cyclin-dependent kinase 2 associated protein 1 [Source:RGD Symbol;Acc:1308664]	Cdk2ap1	Resilient-Middle	1	0.189059	5.93403e-08
RGD1563482	d-T+	similar to hypothetical protein FLJ38663 [Source:RGD Symbol;Acc:1563482]	RGD1563482	Sensitive-Late	-1	-0.038265	0.00332044
Arl6ip4	D+t+	ADP-ribosylation factor like GTPase 6 interacting protein 4 [Source:RGD Symbol;Acc:1307657]	Arl6ip4	Resilient-Middle	1	0.174871	7.89112e-07
Ogfod2	d+T+	2-oxoglutarate and iron-dependent oxygenase domain containing 2 [Source:RGD Symbol;Acc:1310594]	Ogfod2	Resilient-Middle	1	0.163067	2.11047e-07
Abcb9	d-T-	ATP binding cassette subfamily B member 9 [Source:RGD Symbol;Acc:620254]	Abcb9	Sensitive-Late	-1	-0.421991	2.50227e-08
Kdelr2	D+t+	KDEL endoplasmic reticulum protein retention receptor 2 [Source:RGD Symbol;Acc:1304618]	Kdelr2	Sensitive-Early	1	1.05584	1.06323e-17
Stard13	d-T-	StAR-related lipid transfer domain containing 13 [Source:RGD Symbol;Acc:1564816]	Stard13	Sensitive-Late	-1	-0.386337	2.57074e-05
Rbak	d+T+	RB-associated KRAB zinc finger [Source:RGD Symbol;Acc:1562875]	Rbak	Resilient-Early	1	0.169053	0.000168766
Denr	D+T+	density regulated reinitiation and release factor [Source:RGD Symbol;Acc:1584200]	Denr	Intermediate-Early	1	0.217922	1.5298e-14
N4bp2l2	d+T+	NEDD4 binding protein 2-like 2 [Source:RGD Symbol;Acc:1359603]	N4bp2l2	Resilient-Early	1	0.199813	7.90792e-12
Mmd2	d-T-	monocyte to macrophage differentiation-associated 2 [Source:RGD Symbol;Acc:1306506]	Mmd2	Sensitive-Late	-1	-0.269557	6.10138e-05
Wipi2	d+T+	WD repeat domain, phosphoinositide interacting 2 [Source:RGD Symbol;Acc:1359154]	Wipi2	Resilient-Middle	1	0.156782	0.000173521
Med13l	d+T+	mediator complex subunit 13-like [Source:RGD Symbol;Acc:1305884]	Med13l	Resilient-Middle	1	0.155232	8.47992e-08
Rnft2	d+T+	ring finger protein, transmembrane 2 [Source:RGD Symbol;Acc:1560195]	Rnft2	Resilient-Early	1	0.163637	1.60946e-09
Fbxw8	d+T+	F-box and WD repeat domain containing 8 [Source:RGD Symbol;Acc:1306032]	Fbxw8	Resilient-Early	1	0.159051	2.90526e-14
Wsb2	D+t+	WD repeat and SOCS box-containing 2 [Source:RGD Symbol;Acc:1359599]	Wsb2	Resilient-Middle	1	0.160906	6.2012e-09
Prkab1	D+t+	protein kinase AMP-activated non-catalytic subunit beta 1 [Source:RGD Symbol;Acc:71057]	Prkab1	Resilient-Early	1	0.156175	2.78186e-06
Sirt4	d+T+	sirtuin 4 [Source:RGD Symbol;Acc:1310413]	Sirt4	Resilient-Middle	1	0.154121	1.8328e-05
Msi1	D+t+	musashi RNA-binding protein 1 [Source:RGD Symbol;Acc:628778]	Msi1	Resilient-Early	1	0.185415	0.000254112
Srsf9	D+t-	serine and arginine rich splicing factor 9 [Source:RGD Symbol;Acc:1309495]	Srsf9	Resilient-Middle	1	0.166798	2.72237e-08
Tff1	d+T+	trefoil factor 1 [Source:RGD Symbol;Acc:620707]	Tff1	Resilient-Early	1	0.168699	9.61913e-06
Rnf10	D+T+	ring finger protein 10 [Source:RGD Symbol;Acc:1309282]	Rnf10	Resilient-Middle	1	0.219913	5.47952e-09
Wdr4	d+T+	WD repeat domain 4 [Source:RGD Symbol;Acc:1585179]	Wdr4	Resilient-Early	1	0.202543	5.91552e-05
Ndufv3	d+T+	NADH:ubiquinone oxidoreductase subunit V3 [Source:RGD Symbol;Acc:621020]	Ndufv3	Resilient-Middle	1	0.173914	4.02773e-07
RGD1311899	D+T-	similar to RIKEN cDNA 2210016L21 gene [Source:RGD Symbol;Acc:1311899]	RGD1311899	Resilient-Late	1	0.222624	0.000475103
Oasl	d+T+	2'-5'-oligoadenylate synthetase-like [Source:RGD Symbol;Acc:1308586]	Oasl	Sensitive-Early	1	0.0445477	0.00425067
Tchp	d+T+	trichoplein, keratin filament binding [Source:RGD Symbol;Acc:1310813]	Tchp	Resilient-Early	1	0.152566	1.05109e-08
Hsf2bp	d+T+	heat shock transcription factor 2 binding protein [Source:RGD Symbol;Acc:1565879]	Hsf2bp	Resilient-Early	1	0.160415	2.91729e-10
Rrp1b	d+T+	ribosomal RNA processing 1B [Source:RGD Symbol;Acc:1305633]	Rrp1b	Intermediate-Middle	1	0.180951	2.94779e-10
Pop5	d+T+	POP5 homolog, ribonuclease P/MRP subunit [Source:RGD Symbol;Acc:1311819]	Pop5	Resilient-Middle	1	0.171254	4.71033e-09
Cstb	D+t-	cystatin B [Source:RGD Symbol;Acc:2435]	Cstb	Resilient-Middle	1	0.143113	1.75766e-06
Rrp1	D+T+	ribosomal RNA processing 1 [Source:RGD Symbol;Acc:1307286]	Rrp1	Intermediate-Middle	1	0.211888	1.0488e-09
Agpat3	d+T+	1-acylglycerol-3-phosphate O-acyltransferase 3 [Source:RGD Symbol;Acc:1305787]	Agpat3	Sensitive-Early	1	0.102477	1.13687e-10
Pwp2	d+T+	PWP2, small subunit processome component [Source:RGD Symbol;Acc:1582817]	Pwp2	Resilient-Middle	1	0.166262	3.10988e-05
RGD1303003	d+T+	#N/A	RGD1303003	Resilient-Middle	1	0.184888	1.1366e-07
Pfkl	d+T+	phosphofructokinase, liver type [Source:RGD Symbol;Acc:3311]	Pfkl	Resilient-Early	1	0.188963	7.82737e-06
Ube2g2	D+t+	ubiquitin-conjugating enzyme E2G 2 [Source:RGD Symbol;Acc:1304860]	Ube2g2	Intermediate-Middle	1	0.314078	2.14077e-11
Pttg1ip	d+T+	PTTG1 interacting protein [Source:RGD Symbol;Acc:1305983]	Pttg1ip	Resilient-Middle	1	0.168691	9.77174e-08
Itgb2	d-T+	integrin subunit beta 2 [Source:RGD Symbol;Acc:1305581]	Itgb2	Sensitive-Early	-1	-0.406462	3.11675e-11
Fam207a	d+T+	family with sequence similarity 207, member A [Source:RGD Symbol;Acc:1311257]	Fam207a	Resilient-Early	1	0.188217	6.83954e-07
Adarb1	d+T+	adenosine deaminase, RNA-specific, B1 [Source:RGD Symbol;Acc:2033]	Adarb1	Sensitive-Early	1	-0.00666745	9.14816e-06
Pofut2	D+t-	protein O-fucosyltransferase 2 [Source:RGD Symbol;Acc:1307334]	Pofut2	Resilient-Late	1	0.208825	6.93263e-09
Slc19a1	d+T+	solute carrier family 19 member 1 [Source:RGD Symbol;Acc:3695]	Slc19a1	Resilient-Early	1	0.183218	4.00234e-14
Brat1	d+T-	BRCA1-associated ATM activator 1 [Source:RGD Symbol;Acc:1565146]	Brat1	Sensitive-Middle	1	0.293283	3.25534e-11
Gstt3	D+t+	glutathione S-transferase, theta 3 [Source:RGD Symbol;Acc:1562732]	Gstt3	Resilient-Early	1	0.15688	0.00441745
Zcchc8	d+T+	zinc finger CCHC-type containing 8 [Source:RGD Symbol;Acc:1309774]	Zcchc8	Resilient-Middle	1	0.178486	0.00172379
Pcbp3	d+T+	poly(rC) binding protein 3 [Source:RGD Symbol;Acc:1307430]	Pcbp3	Resilient-Early	1	0.163194	2.88984e-07
Chst12	D+t-	carbohydrate sulfotransferase 12 [Source:RGD Symbol;Acc:1308214]	Chst12	Resilient-Late	1	0.17177	4.11441e-10
Eif3b	D+t+	eukaryotic translation initiation factor 3, subunit B [Source:RGD Symbol;Acc:1309018]	Eif3b	Resilient-Early	1	0.244806	4.46941e-12
Cux2	d+T+	cut-like homeobox 2 [Source:RGD Symbol;Acc:1305967]	Cux2	Sensitive-Late	1	0.48565	4.17662e-15
Nudt1	d-T+	nudix hydrolase 1 [Source:RGD Symbol;Acc:621080]	Nudt1	Sensitive-Early	-1	-0.269473	1.29712e-06
Mad1l1	d-T+	mitotic arrest deficient 1 like 1 [Source:RGD Symbol;Acc:1596881]	Mad1l1	Sensitive-Early	-1	-0.231508	4.3543e-08
Psmg3	D+t-	proteasome assembly chaperone 3 [Source:RGD Symbol;Acc:2319950]	Psmg3	Sensitive-Middle	1	0.333331	4.24115e-09
Mafk	d-T-	MAF bZIP transcription factor K [Source:RGD Symbol;Acc:628633]	Mafk	Sensitive-Late	-1	-0.23812	1.18385e-08
Gpn3	d+T+	GPN-loop GTPase 3 [Source:RGD Symbol;Acc:1303034]	Gpn3	Resilient-Middle	1	0.174905	6.01935e-11
Uncx	d+T+	UNC homeobox [Source:RGD Symbol;Acc:69361]	Uncx	Resilient-Early	1	0.152248	7.72031e-07
Atp2a2	D+t-	ATPase sarcoplasmic/endoplasmic reticulum Ca2+ transporting 2 [Source:RGD Symbol;Acc:2174]	Atp2a2	Intermediate-Late	1	0.331926	3.10801e-12
LOC498154	D+T-	hypothetical protein LOC498154 [Source:RGD Symbol;Acc:1566418]	LOC498154	Intermediate-Middle	1	0.254042	1.7714e-07
Get4	D+t+	golgi to ER traffic protein 4 [Source:RGD Symbol;Acc:1311660]	Get4	Intermediate-Early	1	0.220559	4.94056e-09
Ift81	d-T+	intraflagellar transport 81 [Source:RGD Symbol;Acc:727862]	Ift81	Sensitive-Early	-1	-0.199977	6.41542e-09
S100b	d-T+	S100 calcium binding protein B [Source:RGD Symbol;Acc:3615]	S100b	Sensitive-Early	-1	-0.230386	8.22251e-07
Prmt2	d+T+	protein arginine methyltransferase 2 [Source:RGD Symbol;Acc:1565519]	Prmt2	Resilient-Early	1	0.168509	3.12928e-14
Sun1	D+t-	Sad1 and UNC84 domain containing 1 [Source:RGD Symbol;Acc:1359142]	Sun1	Resilient-Late	1	0.16479	1.70812e-05
P2rx4	D+T+	purinergic receptor P2X 4 [Source:RGD Symbol;Acc:62073]	P2rx4	Sensitive-Early	1	0.19106	1.3187e-05
Camkk2	d+T+	calcium/calmodulin-dependent protein kinase kinase 2 [Source:RGD Symbol;Acc:620092]	Camkk2	Resilient-Early	1	0.168755	2.30912e-05
Rab36	d+T+	RAB36, member RAS oncogene family [Source:RGD Symbol;Acc:1596098]	Rab36	Resilient-Early	1	0.176702	1.48305e-05
Zfp68	d-T+	zinc finger protein 68 [Source:RGD Symbol;Acc:1310463]	Zfp68	Sensitive-Early	-1	-0.266609	2.10918e-06
Zfp157	D+t-	zinc finger protein 157 [Source:RGD Symbol;Acc:1359435]	Zfp157	Resilient-Late	1	0.161298	1.22968e-07
Il3ra	d+T+	interleukin 3 receptor subunit alpha [Source:RGD Symbol;Acc:628728]	Il3ra	Resilient-Early	1	0.206167	1.18114e-05
Rnf34	d+T+	ring finger protein 34 [Source:RGD Symbol;Acc:628636]	Rnf34	Resilient-Early	1	0.160051	1.81761e-13
Orai1	D+T-	ORAI calcium release-activated calcium modulator 1 [Source:RGD Symbol;Acc:1311873]	Orai1	Intermediate-Late	1	0.210539	6.60451e-08
Psmd9	d+T+	proteasome 26S subunit, non-ATPase 9 [Source:RGD Symbol;Acc:621110]	Psmd9	Resilient-Middle	1	0.194343	8.79036e-11
Erp29	d+T+	endoplasmic reticulum protein 29 [Source:RGD Symbol;Acc:619781]	Erp29	Intermediate-Middle	1	0.264162	1.05206e-13
Mcm7	d+T+	minichromosome maintenance complex component 7 [Source:RGD Symbol;Acc:1303018]	Mcm7	Resilient-Early	1	0.24943	1.2986e-09
Naa25	D+t-	N(alpha)-acetyltransferase 25, NatB auxiliary subunit [Source:RGD Symbol;Acc:1305685]	Naa25	Resilient-Late	1	0.180246	1.48984e-06
Trafd1	d+T+	TRAF type zinc finger domain containing 1 [Source:RGD Symbol;Acc:620171]	Trafd1	Sensitive-Early	1	0.0255336	1.38255e-07
Taf6	D+t+	TATA-box binding protein associated factor 6 [Source:RGD Symbol;Acc:1311608]	Taf6	Resilient-Early	1	0.15342	9.06767e-15
Mblac1	D+T+	metallo-beta-lactamase domain containing 1 [Source:RGD Symbol;Acc:1306932]	Mblac1	Intermediate-Early	1	0.486029	1.37549e-09
Gpc2	d+T+	glypican 2 [Source:RGD Symbol;Acc:621363]	Gpc2	Resilient-Middle	1	0.174795	7.39741e-06
Rph3a	D-T+	rabphilin 3A [Source:RGD Symbol;Acc:620073]	Rph3a	Sensitive-Early	-1	-0.315325	1.1109e-05
Ddx54	d+T+	DEAD-box helicase 54 [Source:RGD Symbol;Acc:1562539]	Ddx54	Resilient-Middle	1	0.176724	1.19887e-09
Slc8b1	d-T+	solute carrier family 8 member B1 [Source:RGD Symbol;Acc:1565818]	Slc8b1	Intermediate-Late	-1	-0.42444	5.15857e-07
Plbd2	d-T+	phospholipase B domain containing 2 [Source:RGD Symbol;Acc:708461]	Plbd2	Sensitive-Early	-1	-0.404619	9.99248e-06
Sds	d+T-	serine dehydratase [Source:RGD Symbol;Acc:67376]	Sds	Sensitive-Early	1	0.057856	1.95455e-11
Mospd3	d+T+	motile sperm domain containing 3 [Source:RGD Symbol;Acc:1304973]	Mospd3	Resilient-Middle	1	0.304185	1.24507e-06
Tfr2	d-T+	transferrin receptor 2 [Source:RGD Symbol;Acc:1310152]	Tfr2	Sensitive-Early	-1	-0.272806	1.65382e-07
Epo	d+T+	erythropoietin [Source:RGD Symbol;Acc:2559]	Epo	Sensitive-Early	1	0.063191	3.01848e-06
Vgf	d-T+	VGF nerve growth factor inducible [Source:RGD Symbol;Acc:69399]	Vgf	Sensitive-Late	-1	0.163147	0.00286976
Plod3	D+t+	procollagen-lysine, 2-oxoglutarate 5-dioxygenase 3 [Source:RGD Symbol;Acc:631339]	Plod3	Resilient-Middle	1	0.18691	0.000418005
Cldn15	d+T+	claudin 15 [Source:RGD Symbol;Acc:1310678]	Cldn15	Resilient-Early	1	0.150835	1.71573e-09
Col26a1	d-T+	collagen type XXVI alpha 1 chain [Source:RGD Symbol;Acc:1591401]	Col26a1	Resilient-Early	-1	-0.170145	0.000288978
Prkrip1	d+T+	PRKR interacting protein 1 [Source:RGD Symbol;Acc:1595708]	Prkrip1	Resilient-Early	1	0.158968	5.90746e-08
Alkbh4	d+T+	alkB homolog 4, lysine demethylase [Source:RGD Symbol;Acc:1308608]	Alkbh4	Resilient-Middle	1	0.152827	0.000926252
Lrwd1	d+T+	leucine-rich repeats and WD repeat domain containing 1 [Source:RGD Symbol;Acc:1359442]	Lrwd1	Resilient-Middle	1	0.178035	1.07816e-08
Ywhag	d+T+	tyrosine 3-monooxygenase/tryptophan 5-monooxygenase activation protein, gamma [Source:RGD Symbol;Acc:62002]	Ywhag	Resilient-Middle	1	0.181699	4.7266e-10
Mdh2	d+T+	malate dehydrogenase 2 [Source:RGD Symbol;Acc:619719]	Mdh2	Resilient-Middle	1	0.186196	7.03895e-10
Por	D+T-	cytochrome p450 oxidoreductase [Source:RGD Symbol;Acc:68335]	Por	Sensitive-Early	1	0.393192	1.939e-05
Nsun5	d+T+	NOP2/Sun RNA methyltransferase 5 [Source:RGD Symbol;Acc:1309268]	Nsun5	Intermediate-Early	1	0.176824	2.80547e-07
Baz1b	d+T+	bromodomain adjacent to zinc finger domain, 1B [Source:RGD Symbol;Acc:1597089]	Baz1b	Resilient-Early	1	0.165511	6.48599e-12
Eif4h	D+T+	eukaryotic translation initiation factor 4H [Source:RGD Symbol;Acc:1359222]	Eif4h	Resilient-Middle	1	0.169671	1.2888e-12
Kif13a	d+T-	kinesin family member 13A [Source:RGD Symbol;Acc:1307825]	Kif13a	Resilient-Late	1	0.147135	4.27446e-09
Rfc2	d-T-	replication factor C subunit 2 [Source:RGD Symbol;Acc:621198]	Rfc2	Sensitive-Late	-1	-0.480535	1.15603e-10
Eln	d+T+	elastin [Source:RGD Symbol;Acc:67394]	Eln	Resilient-Early	1	0.170281	4.81623e-09
Limk1	d+T+	LIM domain kinase 1 [Source:RGD Symbol;Acc:62055]	Limk1	Resilient-Early	1	0.17102	1.70204e-09
Gtf2ird1	d-T+	GTF2I repeat domain containing 1 [Source:RGD Symbol;Acc:620856]	Gtf2ird1	Sensitive-Early	-1	-0.156338	7.52461e-08
Rcc1l	d+T+	RCC1 like [Source:RGD Symbol;Acc:1307558]	Rcc1l	Resilient-Middle	1	0.165375	3.73099e-09
Tbp	d+T+	TATA box binding protein [Source:RGD Symbol;Acc:67398]	Tbp	Resilient-Early	1	0.158952	1.48123e-10
Pdcd2	d+T+	programmed cell death 2 [Source:RGD Symbol;Acc:61887]	Pdcd2	Resilient-Middle	1	0.176031	5.11066e-06
Napa	d+T+	NSF attachment protein alpha [Source:RGD Symbol;Acc:620855]	Napa	Resilient-Early	1	0.225669	1.32005e-08
Rab4b	d+T+	RAB4B, member RAS oncogene family [Source:RGD Symbol;Acc:620931]	Rab4b	Resilient-Middle	1	0.165319	1.64682e-05
Snrpa	d+T+	small nuclear ribonucleoprotein polypeptide A [Source:RGD Symbol;Acc:1307416]	Snrpa	Resilient-Early	1	0.244192	3.44195e-15
Dlx1	d-T+	distal-less homeobox 1 [Source:RGD Symbol;Acc:1309593]	Dlx1	Sensitive-Early	-1	-0.216201	1.51465e-08
Igsf11	d-T+	immunoglobulin superfamily, member 11 [Source:RGD Symbol;Acc:1308758]	Igsf11	Sensitive-Early	-1	-0.259197	0.000494139
Cd80	d+T+	Cd80 molecule [Source:RGD Symbol;Acc:2314]	Cd80	Resilient-Early	1	0.156561	2.34872e-11
Cyyr1	d+T+	cysteine and tyrosine rich 1 [Source:RGD Symbol;Acc:1359578]	Cyyr1	Sensitive-Early	1	-0.292211	1.7035e-11
Nfe2l2	D-t+	nuclear factor, erythroid 2-like 2 [Source:RGD Symbol;Acc:620360]	Nfe2l2	Sensitive-Early	-1	-0.459201	4.21252e-13
Btg3	D+t+	BTG anti-proliferation factor 3 [Source:RGD Symbol;Acc:2226]	Btg3	Resilient-Middle	1	0.188042	5.9724e-06
Grik1	d+T+	glutamate ionotropic receptor kainate type subunit 1 [Source:RGD Symbol;Acc:2732]	Grik1	Resilient-Early	1	0.166104	3.06488e-06
Hoxd9	d+T-	homeo box D9 [Source:RGD Symbol;Acc:1582908]	Hoxd9	Resilient-Late	1	0.160558	5.69905e-07
Map3k7cl	d-T+	MAP3K7 C-terminal like [Source:RGD Symbol;Acc:1359474]	Map3k7cl	Sensitive-Early	-1	-0.214113	7.19004e-05
Rwdd2b	d+T+	RWD domain containing 2B [Source:RGD Symbol;Acc:1305062]	Rwdd2b	Resilient-Middle	1	0.146167	1.07927e-08
Cep97	D+t-	centrosomal protein 97 [Source:RGD Symbol;Acc:1307400]	Cep97	Resilient-Middle	1	0.163616	3.20073e-07
Zbtb11	d+T+	zinc finger and BTB domain containing 11 [Source:RGD Symbol;Acc:1308275]	Zbtb11	Resilient-Early	1	0.151753	4.79043e-10
C2cd2	d-T+	C2 calcium-dependent domain containing 2 [Source:RGD Symbol;Acc:735112]	C2cd2	Sensitive-Early	-1	-0.256026	0.000155689
Zbtb21	D+t+	zinc finger and BTB domain containing 21 [Source:RGD Symbol;Acc:1310841]	Zbtb21	Resilient-Early	1	0.232303	7.70713e-11
Wrb	D+t+	tryptophan rich basic protein [Source:RGD Symbol;Acc:735104]	Wrb	Sensitive-Early	1	0.268779	1.86405e-08
Tfg	D+t+	Trk-fused gene [Source:RGD Symbol;Acc:1309751]	Tfg	Sensitive-Early	1	0.876549	4.38097e-19
Ets2	D+t-	ETS proto-oncogene 2, transcription factor [Source:RGD Symbol;Acc:1584977]	Ets2	Resilient-Middle	1	0.190083	1.10645e-08
St3gal6	D-t+	ST3 beta-galactoside alpha-2,3-sialyltransferase 6 [Source:RGD Symbol;Acc:1303279]	St3gal6	Sensitive-Early	-1	-0.357104	9.19311e-05
Cpox	d+T+	coproporphyrinogen oxidase [Source:RGD Symbol;Acc:1311817]	Cpox	Resilient-Middle	1	0.187543	1.40765e-11
Kcnj15	d+T+	potassium voltage-gated channel subfamily J member 15 [Source:RGD Symbol;Acc:621662]	Kcnj15	Resilient-Early	1	0.150893	1.3386e-07
Ttc3	d+T+	tetratricopeptide repeat domain 3 [Source:RGD Symbol;Acc:1308654]	Ttc3	Resilient-Early	1	0.159826	3.88416e-08
Ripply3	d+T+	ripply transcriptional repressor 3 [Source:RGD Symbol;Acc:1308788]	Ripply3	Resilient-Middle	1	0.145163	0.000792736
Arl6	D+t+	ADP-ribosylation factor like GTPase 6 [Source:RGD Symbol;Acc:1305535]	Arl6	Resilient-Middle	1	0.196246	1.08355e-09
Chaf1b	d-T-	chromatin assembly factor 1 subunit B [Source:RGD Symbol;Acc:1307634]	Chaf1b	Intermediate-Late	-1	-0.187018	2.70492e-07
Setd4	D+T+	SET domain containing 4 [Source:RGD Symbol;Acc:619899]	Setd4	Intermediate-Middle	1	0.212631	9.40046e-09
Runx1	D+T-	runt-related transcription factor 1 [Source:RGD Symbol;Acc:2283]	Runx1	Resilient-Middle	1	0.165627	1.59653e-06
Kalrn	d+T+	kalirin, RhoGEF kinase [Source:RGD Symbol;Acc:621865]	Kalrn	Resilient-Early	1	0.14992	2.2008e-08
Ap2m1	D+t+	adaptor related protein complex 2 subunit mu 1 [Source:RGD Symbol;Acc:620135]	Ap2m1	Resilient-Middle	1	0.181369	7.59206e-11
Abcf3	D+t+	ATP binding cassette subfamily F member 3 [Source:RGD Symbol;Acc:1310468]	Abcf3	Sensitive-Early	1	0.290332	4.84764e-17
Hrasls	d-T-	#N/A	Hrasls	Sensitive-Early	-1	-0.141361	0.00247069
Ece2	d+T+	endothelin-converting enzyme 2 [Source:RGD Symbol;Acc:1303039]	Ece2	Resilient-Early	1	0.149851	5.87116e-08
Psmd2	d+T+	proteasome 26S subunit, non-ATPase 2 [Source:RGD Symbol;Acc:1305752]	Psmd2	Resilient-Early	1	0.165952	4.02389e-21
Hes1	D+T-	hes family bHLH transcription factor 1 [Source:RGD Symbol;Acc:62081]	Hes1	Sensitive-Middle	1	0.297702	3.11393e-11
Tmem44	d+T+	transmembrane protein 44 [Source:RGD Symbol;Acc:1563737]	Tmem44	Resilient-Early	1	0.159889	1.61211e-07
Lsg1	d+T+	large 60S subunit nuclear export GTPase 1 [Source:RGD Symbol;Acc:1309089]	Lsg1	Resilient-Early	1	0.203632	5.96032e-15
Fam43a	D+T-	family with sequence similarity 43, member A [Source:RGD Symbol;Acc:1304790]	Fam43a	Resilient-Late	1	0.191158	2.71434e-06
Ppp1r2	d+T+	protein phosphatase 1, regulatory (inhibitor) subunit 2 [Source:RGD Symbol;Acc:621099]	Ppp1r2	Sensitive-Early	1	0.0421423	4.20416e-11
Chrd	D+t+	chordin [Source:RGD Symbol;Acc:620181]	Chrd	Resilient-Middle	1	0.182907	0.000598955
Nrros	d-T+	negative regulator of reactive oxygen species [Source:RGD Symbol;Acc:1310771]	Nrros	Sensitive-Early	-1	-0.398037	2.83864e-12
Wdr53	D+T-	WD repeat domain 53 [Source:RGD Symbol;Acc:1559546]	Wdr53	Resilient-Middle	1	0.168247	3.14953e-05
Tctex1d2	D+T-	Tctex1 domain containing 2 [Source:RGD Symbol;Acc:1563597]	Tctex1d2	Resilient-Late	1	0.16251	1.53249e-08
Pcyt1a	d+T+	phosphate cytidylyltransferase 1, choline, alpha [Source:RGD Symbol;Acc:70515]	Pcyt1a	Sensitive-Early	1	0.27062	8.43211e-13
Vps8	d-T+	VPS8 subunit of CORVET complex [Source:RGD Symbol;Acc:1309443]	Vps8	Sensitive-Early	-1	-0.195851	0.0010593
Tfrc	D-t-	transferrin receptor [Source:RGD Symbol;Acc:70488]	Tfrc	Sensitive-Middle	-1	-0.919245	0.000657521
Ehhadh	d-T+	enoyl-CoA hydratase and 3-hydroxyacyl CoA dehydrogenase [Source:RGD Symbol;Acc:621441]	Ehhadh	Sensitive-Early	-1	-0.475078	3.21314e-07
Osbpl11	d-T-	oxysterol binding protein-like 11 [Source:RGD Symbol;Acc:1307294]	Osbpl11	Sensitive-Middle	-1	-0.572925	0.000137898
Umps	d+T+	uridine monophosphate synthetase [Source:RGD Symbol;Acc:1311908]	Umps	Resilient-Middle	1	0.207211	4.7526e-08
Dnajb11	D+t+	DnaJ heat shock protein family (Hsp40) member B11 [Source:RGD Symbol;Acc:1307373]	Dnajb11	Sensitive-Early	1	0.611346	6.42977e-15
Hrg	d+T+	histidine-rich glycoprotein [Source:RGD Symbol;Acc:619808]	Hrg	Resilient-Middle	1	0.169816	4.13816e-07
Fgfr1op2	D+t+	FGFR1 oncogene partner 2 [Source:RGD Symbol;Acc:1303233]	Fgfr1op2	Resilient-Middle	1	0.184325	6.25117e-11
Dnm1l	d-T+	dynamin 1-like [Source:RGD Symbol;Acc:620416]	Dnm1l	Sensitive-Early	-1	-0.24696	1.21631e-05
Eif4a2	d+T+	eukaryotic translation initiation factor 4A2 [Source:RGD Symbol;Acc:1309225]	Eif4a2	Sensitive-Early	1	-0.439209	5.3016e-06
Rfc4	d-T-	replication factor C subunit 4 [Source:RGD Symbol;Acc:1310142]	Rfc4	Sensitive-Late	-1	-0.486791	2.66154e-09
Tm7sf3	d-T+	transmembrane 7 superfamily member 3 [Source:RGD Symbol;Acc:1306752]	Tm7sf3	Sensitive-Early	-1	-0.296596	2.48024e-12
Med21	d+T+	mediator complex subunit 21 [Source:RGD Symbol;Acc:1309836]	Med21	Resilient-Early	1	0.2064	2.5899e-10
St6gal1	d-T+	ST6 beta-galactoside alpha-2,6-sialyltransferase 1 [Source:RGD Symbol;Acc:3676]	St6gal1	Sensitive-Early	-1	-0.226606	2.50365e-06
Masp1	d+T+	mannan-binding lectin serine peptidase 1 [Source:RGD Symbol;Acc:620213]	Masp1	Resilient-Middle	1	0.160774	8.39379e-07
Mcm4	d+T+	minichromosome maintenance complex component 4 [Source:RGD Symbol;Acc:3060]	Mcm4	Resilient-Early	1	0.157146	9.68146e-10
Mzt2b	d+T-	mitotic spindle organizing protein 2B [Source:RGD Symbol;Acc:1308126]	Mzt2b	Intermediate-Late	1	0.166703	4.88544e-07
Mrps35	d+T+	mitochondrial ribosomal protein S35 [Source:RGD Symbol;Acc:1306720]	Mrps35	Resilient-Middle	1	0.253367	1.98273e-07
Klhl42	d+T+	kelch-like family, member 42 [Source:RGD Symbol;Acc:1560924]	Klhl42	Resilient-Middle	1	0.18018	9.1844e-06
Top3b	d+T+	DNA topoisomerase III beta [Source:RGD Symbol;Acc:1309468]	Top3b	Resilient-Middle	1	0.145053	3.52223e-07
Ccdc91	D+t+	coiled-coil domain containing 91 [Source:RGD Symbol;Acc:1359502]	Ccdc91	Resilient-Middle	1	0.181024	2.0851e-13
Mapk1	d+T+	mitogen activated protein kinase 1 [Source:RGD Symbol;Acc:70500]	Mapk1	Resilient-Middle	1	0.15118	6.91476e-06
Ergic2	D+t-	ERGIC and golgi 2 [Source:RGD Symbol;Acc:1310606]	Ergic2	Resilient-Late	1	0.238714	6.02242e-10
Sdf2l1	d+T+	stromal cell-derived factor 2-like 1 [Source:RGD Symbol;Acc:1585844]	Sdf2l1	Sensitive-Middle	1	0.495342	7.68429e-15
Ube2l3	d-T-	ubiquitin-conjugating enzyme E2L 3 [Source:RGD Symbol;Acc:1308361]	Ube2l3	Sensitive-Late	-1	-0.250232	1.89598e-10
Snap29	D+T+	synaptosome associated protein 29 [Source:RGD Symbol;Acc:620225]	Snap29	Resilient-Middle	1	0.154687	2.17331e-11
Med15	d+T+	mediator complex subunit 15 [Source:RGD Symbol;Acc:1307560]	Med15	Resilient-Middle	1	0.196747	6.56041e-08
Klhl22	d+T+	kelch-like family member 22 [Source:RGD Symbol;Acc:1306288]	Klhl22	Resilient-Early	1	0.17262	7.45145e-07
Dgcr6	d+T+	DiGeorge syndrome critical region gene 6 [Source:RGD Symbol;Acc:1309390]	Dgcr6	Resilient-Early	1	0.187751	5.35965e-12
Trmt2a	D+T+	tRNA methyltransferase 2 homolog A [Source:RGD Symbol;Acc:1310418]	Trmt2a	Intermediate-Early	1	0.21535	7.21426e-12
Dgcr8	d+T+	DGCR8 microprocessor complex subunit [Source:RGD Symbol;Acc:1306365]	Dgcr8	Resilient-Middle	1	0.155273	0.000177056
Comt	d-T+	catechol-O-methyltransferase [Source:RGD Symbol;Acc:2379]	Comt	Sensitive-Early	-1	-0.47631	1.18869e-16
Chodl	d+T+	chondrolectin [Source:RGD Symbol;Acc:1309885]	Chodl	Sensitive-Early	1	-0.211715	4.07141e-05
Cldn1	d-T+	claudin 1 [Source:RGD Symbol;Acc:68422]	Cldn1	Sensitive-Early	-1	-0.0753796	6.78942e-12
Ift57	d+T+	intraflagellar transport 57 [Source:RGD Symbol;Acc:1305947]	Ift57	Sensitive-Early	1	-0.249465	2.87267e-06
Mx2	d-T+	MX dynamin like GTPase 2 [Source:RGD Symbol;Acc:628821]	Mx2	Sensitive-Early	-1	0.254407	0.000146465
Sult1b1	D+t+	sulfotransferase family 1B member 1 [Source:RGD Symbol;Acc:708534]	Sult1b1	Resilient-Early	1	0.208418	1.65172e-05
Ugt2b7	d-T+	#N/A	Ugt2b7	Sensitive-Middle	-1	0.233699	2.11527e-06
Cblb	d+T+	Cbl proto-oncogene B [Source:RGD Symbol;Acc:620535]	Cblb	Resilient-Middle	1	0.159009	2.38172e-08
Alcam	d+T+	activated leukocyte cell adhesion molecule [Source:RGD Symbol;Acc:619972]	Alcam	Sensitive-Early	1	-0.183728	3.34717e-08
Ugt2b1	d+T+	#N/A	Ugt2b1	Resilient-Middle	1	0.169268	3.09966e-08
Atp6v1a	d-T+	ATPase H+ transporting V1 subunit A [Source:RGD Symbol;Acc:1596464]	Atp6v1a	Sensitive-Early	-1	-0.316435	0.000194654
Itsn1	D+T-	intersectin 1 [Source:RGD Symbol;Acc:2935]	Itsn1	Resilient-Early	1	0.170505	0.00305031
Sidt1	d+T+	SID1 transmembrane family, member 1 [Source:RGD Symbol;Acc:1559616]	Sidt1	Resilient-Early	1	0.162239	6.54306e-10
Son	d+T+	Son DNA binding protein [Source:RGD Symbol;Acc:1309013]	Son	Resilient-Middle	1	0.176206	2.76794e-07
Epha5	d+T+	EPH receptor A5 [Source:RGD Symbol;Acc:620831]	Epha5	Resilient-Early	1	0.156457	4.01345e-07
Tmem50b	D+t-	transmembrane protein 50B [Source:RGD Symbol;Acc:1307561]	Tmem50b	Intermediate-Late	1	0.289655	6.58382e-13
Paxbp1	D+t+	PAX3 and PAX7 binding protein 1 [Source:RGD Symbol;Acc:1584739]	Paxbp1	Sensitive-Middle	1	0.247263	8.47278e-05
Evi5	d-T+	ecotropic viral integration site 5 [Source:RGD Symbol;Acc:2322879]	Evi5	Sensitive-Early	-1	-0.527105	7.87452e-05
Anxa3	d+T+	annexin A3 [Source:RGD Symbol;Acc:2119]	Anxa3	Sensitive-Early	1	-0.357485	0.000122906
Igfbp7	d+T+	insulin-like growth factor binding protein 7 [Source:RGD Symbol;Acc:1306201]	Igfbp7	Resilient-Middle	1	0.170369	9.17614e-06
Synj1	d+T+	synaptojanin 1 [Source:RGD Symbol;Acc:69434]	Synj1	Resilient-Middle	1	0.148526	2.12489e-09
Noa1	d+T+	nitric oxide associated 1 [Source:RGD Symbol;Acc:1359460]	Noa1	Resilient-Middle	1	0.180287	6.1684e-09
Cnot6l	d-T+	CCR4-NOT transcription complex, subunit 6-like [Source:RGD Symbol;Acc:1309128]	Cnot6l	Sensitive-Early	-1	-0.32808	0.00124701
Urb1	D+T+	URB1 ribosome biogenesis homolog [Source:RGD Symbol;Acc:1304621]	Urb1	Sensitive-Early	1	0.240043	3.18592e-10
Ccng2	d-T+	cyclin G2 [Source:RGD Symbol;Acc:1305002]	Ccng2	Sensitive-Early	-1	-0.495602	2.94454e-11
Srp72	D+t-	#N/A	Srp72	Intermediate-Late	1	0.308688	1.37587e-12
Lrrc8c	D+t-	leucine rich repeat containing 8 VRAC subunit C [Source:RGD Symbol;Acc:1306585]	Lrrc8c	Resilient-Middle	1	0.172477	3.52685e-05
Ccni	d-T+	cyclin I [Source:RGD Symbol;Acc:1309209]	Ccni	Sensitive-Early	-1	-0.309753	2.42743e-07
Ppat	d+T-	phosphoribosyl pyrophosphate amidotransferase [Source:RGD Symbol;Acc:620237]	Ppat	Sensitive-Middle	1	-0.238999	6.48e-05
Sgcb	d+T+	sarcoglycan, beta [Source:RGD Symbol;Acc:1594202]	Sgcb	Resilient-Middle	1	0.172287	2.16098e-10
Exoc1	d+T+	exocyst complex component 1 [Source:RGD Symbol;Acc:1304939]	Exoc1	Resilient-Early	1	0.173701	1.92906e-11
Dcun1d4	D+T-	defective in cullin neddylation 1 domain containing 4 [Source:RGD Symbol;Acc:1310422]	Dcun1d4	Intermediate-Middle	1	0.174895	8.60411e-09
Gpat3	d+T+	glycerol-3-phosphate acyltransferase 3 [Source:RGD Symbol;Acc:1565703]	Gpat3	Intermediate-Late	1	0.263944	0.00420595
Klf3	d+T+	Kruppel like factor 3 [Source:RGD Symbol;Acc:1593290]	Klf3	Resilient-Middle	1	0.174143	1.19516e-11
Abraxas1	D+T-	abraxas 1, BRCA1 A complex subunit [Source:RGD Symbol;Acc:1305287]	Abraxas1	Resilient-Late	1	0.215404	4.26037e-09
Clock	D+T-	clock circadian regulator [Source:RGD Symbol;Acc:620271]	Clock	Resilient-Middle	1	0.152531	2.10054e-07
Gnpda2	d+T+	glucosamine-6-phosphate deaminase 2 [Source:RGD Symbol;Acc:1305521]	Gnpda2	Sensitive-Late	1	0.186783	0.00422774
Helq	D+T-	helicase, POLQ-like [Source:RGD Symbol;Acc:1560216]	Helq	Resilient-Early	1	0.158084	6.97082e-06
Pgm2	d+T+	phosphoglucomutase 2 [Source:RGD Symbol;Acc:1306061]	Pgm2	Sensitive-Early	1	-0.408954	1.20088e-07
Nudt9	D+T+	nudix hydrolase 9 [Source:RGD Symbol;Acc:1359522]	Nudt9	Resilient-Early	1	0.193109	7.7968e-09
LOC498368	d+T+	similar to RIKEN cDNA 0610040J01 [Source:RGD Symbol;Acc:1561612]	LOC498368	Sensitive-Early	1	-0.301579	2.76479e-07
Rell1	d+T+	RELT-like 1 [Source:RGD Symbol;Acc:1307468]	Rell1	Resilient-Middle	1	0.267376	0.000742889
Tmem165	d+T+	transmembrane protein 165 [Source:RGD Symbol;Acc:1306983]	Tmem165	Resilient-Middle	1	0.156012	4.97712e-10
Lin54	d+T+	lin-54 DREAM MuvB core complex component [Source:RGD Symbol;Acc:1311361]	Lin54	Intermediate-Middle	1	0.277328	1.0929e-09
Ociad1	D+t-	OCIA domain containing 1 [Source:RGD Symbol;Acc:1359549]	Ociad1	Intermediate-Late	1	0.208305	3.7927e-09
Stbd1	d+T-	starch binding domain 1 [Source:RGD Symbol;Acc:1311800]	Stbd1	Resilient-Middle	1	0.144878	2.37614e-08
Scarb2	D+t+	scavenger receptor class B, member 2 [Source:RGD Symbol;Acc:621882]	Scarb2	Resilient-Early	1	0.161642	6.71809e-10
Kit	d+T+	KIT proto-oncogene receptor tyrosine kinase [Source:RGD Symbol;Acc:620568]	Kit	Resilient-Middle	1	0.16941	4.28572e-08
Dirc2	d+T+	#N/A	Dirc2	Sensitive-Late	1	0.191314	7.77772e-06
Hspbap1	d+T+	HSPB1 associated protein 1 [Source:RGD Symbol;Acc:620870]	Hspbap1	Resilient-Middle	1	0.154917	2.42006e-07
Nup54	d+T+	nucleoporin 54 [Source:RGD Symbol;Acc:619926]	Nup54	Sensitive-Early	1	-0.214404	9.08353e-08
Sec31a	D+t-	SEC31 homolog A, COPII coat complex component [Source:RGD Symbol;Acc:620233]	Sec31a	Resilient-Late	1	0.215097	1.96283e-12
Tmem33	d-T+	transmembrane protein 33 [Source:RGD Symbol;Acc:708371]	Tmem33	Sensitive-Early	-1	-0.321266	4.21252e-13
Art3	d+T+	ADP-ribosyltransferase 3 [Source:RGD Symbol;Acc:628833]	Art3	Sensitive-Middle	1	0.288749	0.000415148
Enoph1	D+T+	enolase-phosphatase 1 [Source:RGD Symbol;Acc:1309016]	Enoph1	Resilient-Early	1	0.197797	3.06655e-10
Chic2	d+T+	cysteine-rich hydrophobic domain 2 [Source:RGD Symbol;Acc:1309278]	Chic2	Resilient-Early	1	0.191627	8.39834e-07
Slain2	D+t-	SLAIN motif family, member 2 [Source:RGD Symbol;Acc:1311593]	Slain2	Intermediate-Late	1	0.187629	2.23377e-12
Lnx1	d+T+	ligand of numb-protein X 1 [Source:RGD Symbol;Acc:1308159]	Lnx1	Resilient-Early	1	0.169343	6.36131e-05
Naaa	d-T-	N-acylethanolamine acid amidase [Source:RGD Symbol;Acc:1307267]	Naaa	Intermediate-Late	-1	-0.183125	9.79208e-07
Fip1l1	d+T+	factor interacting with PAPOLA and CPSF1 [Source:RGD Symbol;Acc:1309336]	Fip1l1	Resilient-Early	1	0.174994	1.1223e-09
Tec	d-T+	tec protein tyrosine kinase [Source:RGD Symbol;Acc:620973]	Tec	Sensitive-Early	-1	-0.431548	1.01805e-07
Hnrnpd	D+t+	heterogeneous nuclear ribonucleoprotein D [Source:RGD Symbol;Acc:620365]	Hnrnpd	Intermediate-Middle	1	0.195965	2.84609e-07
Uso1	d+T+	USO1 vesicle transport factor [Source:RGD Symbol;Acc:621604]	Uso1	Sensitive-Middle	1	0.569468	1.27199e-18
Hlx	d-T+	H2.0-like homeobox [Source:RGD Symbol;Acc:1311961]	Hlx	Sensitive-Early	-1	-0.106134	5.64865e-09
Tsn	d+T+	translin [Source:RGD Symbol;Acc:621107]	Tsn	Resilient-Middle	1	0.155904	1.58933e-13
RGD1310587	d-T+	similar to hypothetical protein FLJ14146 [Source:RGD Symbol;Acc:1310587]	RGD1310587	Sensitive-Early	-1	-0.345579	9.55625e-07
RGD1566265	D+t-	similar to RIKEN cDNA 2610002M06 [Source:RGD Symbol;Acc:1566265]	RGD1566265	Intermediate-Late	1	0.329337	2.28135e-13
Dgke	d+T+	diacylglycerol kinase epsilon [Source:RGD Symbol;Acc:1560914]	Dgke	Resilient-Early	1	0.181527	2.50273e-14
Trim25	d-T+	tripartite motif-containing 25 [Source:RGD Symbol;Acc:1594396]	Trim25	Sensitive-Early	-1	-0.609672	8.19668e-06
Aldh3a2	d-T+	aldehyde dehydrogenase 3 family, member A2 [Source:RGD Symbol;Acc:61866]	Aldh3a2	Sensitive-Early	-1	-0.437107	8.81817e-09
Rgl1	d-T-	ral guanine nucleotide dissociation stimulator,-like 1 [Source:RGD Symbol;Acc:1308947]	Rgl1	Sensitive-Late	-1	-0.233093	8.74267e-06
Rab3gap2	D+t+	RAB3 GTPase activating non-catalytic protein subunit 2 [Source:RGD Symbol;Acc:1311518]	Rab3gap2	Intermediate-Early	1	0.262631	5.02405e-11
Scpep1	D-t+	serine carboxypeptidase 1 [Source:RGD Symbol;Acc:620067]	Scpep1	Sensitive-Late	-1	-0.952417	9.33167e-07
Gabrg1	D+t-	gamma-aminobutyric acid type A receptor gamma 1 subunit [Source:RGD Symbol;Acc:621732]	Gabrg1	Resilient-Early	1	0.152254	0.00100241
Prkg2	d+T+	protein kinase cGMP-dependent 2 [Source:RGD Symbol;Acc:3401]	Prkg2	Resilient-Early	1	0.151585	8.88968e-10
Rnf112	d-T-	ring finger protein 112 [Source:RGD Symbol;Acc:3986]	Rnf112	Intermediate-Late	-1	-0.202374	0.00114271
Akap1	d-T+	A-kinase anchoring protein 1 [Source:RGD Symbol;Acc:620826]	Akap1	Sensitive-Early	-1	-0.177089	0.00158697
Trim41	d+T+	tripartite motif-containing 41 [Source:RGD Symbol;Acc:1308885]	Trim41	Resilient-Early	1	0.192569	1.40842e-11
Morf4l2	d+T+	mortality factor 4 like 2 [Source:RGD Symbol;Acc:1359471]	Morf4l2	Sensitive-Early	1	0.465022	3.7429e-19
Eprs	D+T-	glutamyl-prolyl-tRNA synthetase [Source:RGD Symbol;Acc:1310952]	Eprs	Sensitive-Late	1	0.361832	3.06972e-10
Rbm47	d-T+	RNA binding motif protein 47 [Source:RGD Symbol;Acc:1359713]	Rbm47	Sensitive-Early	-1	-0.412915	2.62307e-08
Plp1	d+T+	proteolipid protein 1 [Source:RGD Symbol;Acc:3354]	Plp1	Resilient-Middle	1	0.148149	1.22387e-08
Zc3h7a	D+T+	zinc finger CCCH type containing 7 A [Source:RGD Symbol;Acc:1311225]	Zc3h7a	Sensitive-Early	1	0.314161	7.6998e-17
Lpar4	d+T+	lysophosphatidic acid receptor 4 [Source:RGD Symbol;Acc:1563686]	Lpar4	Sensitive-Early	1	-0.338494	0.00024637
Mmd	d-T-	monocyte to macrophage differentiation-associated [Source:RGD Symbol;Acc:1592079]	Mmd	Sensitive-Late	-1	-0.347583	3.11393e-11
Ralb	d+T+	RAS like proto-oncogene B [Source:RGD Symbol;Acc:619852]	Ralb	Resilient-Early	1	0.156318	2.97387e-07
Maged2	d-T-	MAGE family member D2 [Source:RGD Symbol;Acc:70899]	Maged2	Sensitive-Late	-1	-0.248049	5.60633e-08
Rrp15	D+T+	ribosomal RNA processing 15 homolog [Source:RGD Symbol;Acc:1306106]	Rrp15	Resilient-Middle	1	0.202075	2.50224e-10
Txndc11	D+T-	thioredoxin domain containing 11 [Source:RGD Symbol;Acc:1307538]	Txndc11	Sensitive-Late	1	0.550404	3.5574e-11
Rnf2	D+T+	ring finger protein 2 [Source:RGD Symbol;Acc:1305491]	Rnf2	Resilient-Early	1	0.166048	3.34929e-08
Nid1	D-T+	nidogen 1 [Source:RGD Symbol;Acc:3178]	Nid1	Sensitive-Early	-1	-0.217033	1.99031e-09
Insig2	d-T+	insulin induced gene 2 [Source:RGD Symbol;Acc:631417]	Insig2	Sensitive-Early	-1	-0.36354	1.1645e-10
Mbnl3	d+T+	muscleblind-like splicing regulator 3 [Source:RGD Symbol;Acc:1565834]	Mbnl3	Sensitive-Early	1	-0.281926	1.48626e-07
Gnl3l	D+t+	G protein nucleolar 3 like [Source:RGD Symbol;Acc:1600217]	Gnl3l	Resilient-Early	1	0.169482	7.13012e-11
Flt4	d+T+	fms-related tyrosine kinase 4 [Source:RGD Symbol;Acc:621737]	Flt4	Resilient-Early	1	0.213993	1.18844e-05
Ccdc93	d+T+	coiled-coil domain containing 93 [Source:RGD Symbol;Acc:1560504]	Ccdc93	Resilient-Middle	1	0.153944	8.09181e-10
C1galt1c1	d+T+	C1GALT1-specific chaperone 1 [Source:RGD Symbol;Acc:1311230]	C1galt1c1	Sensitive-Early	1	-0.00897719	3.52857e-08
Rhoh	d-T+	ras homolog family member H [Source:RGD Symbol;Acc:1307623]	Rhoh	Sensitive-Early	-1	-0.178982	3.41446e-10
Kifap3	d+T+	kinesin-associated protein 3 [Source:RGD Symbol;Acc:1305191]	Kifap3	Resilient-Early	1	0.161591	1.12697e-06
Rchy1	d+T+	ring finger and CHY zinc finger domain containing 1 [Source:RGD Symbol;Acc:1359180]	Rchy1	Resilient-Early	1	0.219167	7.26108e-09
Smim14	D+t+	small integral membrane protein 14 [Source:RGD Symbol;Acc:1311122]	Smim14	Sensitive-Early	1	0.717453	2.16703e-17
Serpinb7	D+T+	serpin family B member 7 [Source:RGD Symbol;Acc:71063]	Serpinb7	Resilient-Early	1	0.159252	4.32223e-06
Socs1	d+T+	suppressor of cytokine signaling 1 [Source:RGD Symbol;Acc:69272]	Socs1	Resilient-Early	1	0.172829	1.15856e-05
Mrps14	d+T+	mitochondrial ribosomal protein S14 [Source:RGD Symbol;Acc:1309432]	Mrps14	Resilient-Early	1	0.252659	6.58121e-16
Nubp1	d+T+	nucleotide binding protein 1 [Source:RGD Symbol;Acc:1310514]	Nubp1	Resilient-Middle	1	0.179181	4.49521e-09
Sap30l	d+T+	SAP30-like [Source:RGD Symbol;Acc:1309585]	Sap30l	Sensitive-Early	1	-0.202174	1.13855e-07
Trmt1l	d-T-	tRNA methyltransferase 1-like [Source:RGD Symbol;Acc:1307890]	Trmt1l	Sensitive-Late	-1	-0.234567	2.13848e-06
Serpinb11	d+T-	serpin family B member 11 [Source:RGD Symbol;Acc:1306497]	Serpinb11	Resilient-Early	1	0.142547	0.000602538
Ddx52	d+T+	DExD-box helicase 52 [Source:RGD Symbol;Acc:621743]	Ddx52	Resilient-Middle	1	0.150381	3.24317e-10
Pmm2	d+T+	phosphomannomutase 2 [Source:RGD Symbol;Acc:1309366]	Pmm2	Resilient-Early	1	0.188794	3.43754e-11
Ivns1abp	d+T+	influenza virus NS1A binding protein [Source:RGD Symbol;Acc:1306290]	Ivns1abp	Sensitive-Early	1	0.227732	7.51619e-06
Ptpn4	d+T+	protein tyrosine phosphatase, non-receptor type 4 [Source:RGD Symbol;Acc:620712]	Ptpn4	Resilient-Middle	1	0.14988	2.59522e-06
Kctd3	d+T+	potassium channel tetramerization domain containing 3 [Source:RGD Symbol;Acc:1310658]	Kctd3	Resilient-Middle	1	0.150853	5.93932e-11
Cnot8	d+T+	CCR4-NOT transcription complex, subunit 8 [Source:RGD Symbol;Acc:1306401]	Cnot8	Resilient-Middle	1	0.174171	8.2099e-08
Naca	D+T+	nascent polypeptide associated complex subunit alpha [Source:RGD Symbol;Acc:1308642]	Naca	Resilient-Middle	1	0.203039	7.07989e-06
Dexi	D+t+	Dexi homolog [Source:RGD Symbol;Acc:1564938]	Dexi	Intermediate-Early	1	0.371462	1.76624e-13
Ugdh	d-T-	UDP-glucose 6-dehydrogenase [Source:RGD Symbol;Acc:621879]	Ugdh	Sensitive-Late	-1	-0.213149	5.2245e-10
Gemin5	D+t-	gem (nuclear organelle) associated protein 5 [Source:RGD Symbol;Acc:1586275]	Gemin5	Resilient-Middle	1	0.175304	8.60109e-07
Ciita	d+T+	class II, major histocompatibility complex, transactivator [Source:RGD Symbol;Acc:619813]	Ciita	Resilient-Early	1	0.149524	1.81046e-10
Pbdc1	d+T+	polysaccharide biosynthesis domain containing 1 [Source:RGD Symbol;Acc:1562502]	Pbdc1	Intermediate-Early	1	0.205991	5.3189e-14
Tfb2m	D+t+	transcription factor B2, mitochondrial [Source:RGD Symbol;Acc:1307091]	Tfb2m	Resilient-Early	1	0.213233	6.04185e-11
Mtmr1	d-T+	myotubularin related protein 1 [Source:RGD Symbol;Acc:1306569]	Mtmr1	Intermediate-Early	-1	-0.158069	9.46271e-06
Phf8	d+T+	PHD finger protein 8 [Source:RGD Symbol;Acc:1561065]	Phf8	Resilient-Middle	1	0.154429	0.000138094
Zfp672	D+t+	zinc finger protein 672 [Source:RGD Symbol;Acc:1359094]	Zfp672	Resilient-Middle	1	0.185122	3.05036e-06
Mettl22	d+T+	methyltransferase like 22 [Source:RGD Symbol;Acc:1311433]	Mettl22	Resilient-Middle	1	0.224308	5.14581e-08
Btc	d+T-	betacellulin [Source:RGD Symbol;Acc:620275]	Btc	Resilient-Late	1	0.16534	1.26456e-11
Dhx9	D+T+	DExH-box helicase 9 [Source:RGD Symbol;Acc:1308548]	Dhx9	Intermediate-Middle	1	0.226584	9.98748e-11
Tada2a	D+t-	transcriptional adaptor 2A [Source:RGD Symbol;Acc:1309959]	Tada2a	Resilient-Middle	1	0.14866	0.000490591
Ereg	d+T+	epiregulin [Source:RGD Symbol;Acc:620299]	Ereg	Sensitive-Early	1	-0.195922	0.0023518
Npl	d-T+	N-acetylneuraminate pyruvate lyase [Source:RGD Symbol;Acc:1549702]	Npl	Sensitive-Early	-1	-0.336926	2.64663e-09
Sell	D+t-	selectin L [Source:RGD Symbol;Acc:3655]	Sell	Resilient-Middle	1	0.141173	9.41131e-10
Aatf	d+T+	apoptosis antagonizing transcription factor [Source:RGD Symbol;Acc:620685]	Aatf	Sensitive-Early	1	-0.297736	9.19212e-06
Pou3f4	d+T+	POU class 3 homeobox 4 [Source:RGD Symbol;Acc:61947]	Pou3f4	Resilient-Middle	1	0.170482	7.53005e-06
Cog1	d-T-	component of oligomeric golgi complex 1 [Source:RGD Symbol;Acc:1304594]	Cog1	Sensitive-Late	-1	-0.258575	8.2317e-07
Gdpd2	d-T-	glycerophosphodiester phosphodiesterase domain containing 2 [Source:RGD Symbol;Acc:1560780]	Gdpd2	Intermediate-Late	-1	-0.250987	0.00010889
Cxcl1	d+T-	C-X-C motif chemokine ligand 1 [Source:RGD Symbol;Acc:619869]	Cxcl1	Resilient-Late	1	0.212699	0.000917581
Gfpt2	D+t+	glutamine-fructose-6-phosphate transaminase 2 [Source:RGD Symbol;Acc:1303097]	Gfpt2	Resilient-Early	1	0.161034	2.38305e-12
Dars2	d-T-	aspartyl-tRNA synthetase 2 (mitochondrial) [Source:RGD Symbol;Acc:1308286]	Dars2	Sensitive-Late	-1	-0.283084	5.45882e-09
Eftud2	d+T+	elongation factor Tu GTP binding domain containing 2 [Source:RGD Symbol;Acc:1560116]	Eftud2	Resilient-Early	1	0.155318	1.57496e-12
LOC24906	d+T+	RoBo-1 [Source:RGD Symbol;Acc:3683]	LOC24906	Resilient-Early	1	0.164165	2.70492e-07
Phlpp1	d-T+	PH domain and leucine rich repeat protein phosphatase 1 [Source:RGD Symbol;Acc:621308]	Phlpp1	Sensitive-Early	-1	-0.19556	9.29533e-08
Mapk9	d-T+	mitogen-activated protein kinase 9 [Source:RGD Symbol;Acc:628847]	Mapk9	Resilient-Early	-1	-0.16934	0.000154355
Hsd17b7	D-t-	hydroxysteroid (17-beta) dehydrogenase 7 [Source:RGD Symbol;Acc:2837]	Hsd17b7	Sensitive-Early	-1	-0.644252	6.76695e-06
Ppbp	d+T+	pro-platelet basic protein [Source:RGD Symbol;Acc:70548]	Ppbp	Sensitive-Early	1	-0.204428	3.31239e-07
Gsk3b	d+T+	glycogen synthase kinase 3 beta [Source:RGD Symbol;Acc:70982]	Gsk3b	Resilient-Middle	1	0.171821	1.32609e-05
Luc7l3	d-T+	LUC7-like 3 pre-mRNA splicing factor [Source:RGD Symbol;Acc:1307981]	Luc7l3	Sensitive-Early	-1	-0.234894	7.01667e-07
Pdzd11	d+T+	PDZ domain containing 11 [Source:RGD Symbol;Acc:1560007]	Pdzd11	Resilient-Early	1	0.187416	1.09249e-13
Slc19a2	d-T+	solute carrier family 19 member 2 [Source:RGD Symbol;Acc:1308611]	Slc19a2	Sensitive-Early	-1	-0.576498	1.05952e-05
Cdc42bpa	d-T+	CDC42 binding protein kinase alpha [Source:RGD Symbol;Acc:621406]	Cdc42bpa	Sensitive-Early	-1	-0.247214	2.69525e-06
Maoa	d-T+	monoamine oxidase A [Source:RGD Symbol;Acc:61898]	Maoa	Sensitive-Early	-1	-0.48022	5.88556e-09
Fam104a	d+T+	family with sequence similarity 104, member A [Source:RGD Symbol;Acc:1563409]	Fam104a	Resilient-Middle	1	0.180723	3.5414e-09
Rfc1	d-T+	replication factor C subunit 1 [Source:RGD Symbol;Acc:620619]	Rfc1	Sensitive-Early	-1	-0.371692	1.69089e-05
Psen2	d-T-	presenilin 2 [Source:RGD Symbol;Acc:621060]	Psen2	Sensitive-Late	-1	-0.43761	1.40709e-06
Alg1	D+T-	ALG1, chitobiosyldiphosphodolichol beta-mannosyltransferase [Source:RGD Symbol;Acc:1310700]	Alg1	Sensitive-Middle	1	0.448026	3.30157e-12
Blzf1	d+T+	basic leucine zipper nuclear factor 1 [Source:RGD Symbol;Acc:1562452]	Blzf1	Sensitive-Early	1	0.522831	4.64267e-11
Myh10	d-T-	myosin heavy chain 10 [Source:RGD Symbol;Acc:71000]	Myh10	Sensitive-Late	-1	-0.235603	1.23035e-06
Afp	d-T-	alpha-fetoprotein [Source:RGD Symbol;Acc:2065]	Afp	Sensitive-Late	-1	-0.755641	2.00168e-09
Mnt	d+T+	MAX network transcriptional repressor [Source:RGD Symbol;Acc:1308683]	Mnt	Resilient-Middle	1	0.168637	1.38741e-09
Nme7	D+t+	NME/NM23 family member 7 [Source:RGD Symbol;Acc:619880]	Nme7	Resilient-Middle	1	0.192342	4.05186e-06
Akap10	d+T-	A-kinase anchoring protein 10 [Source:RGD Symbol;Acc:1308869]	Akap10	Resilient-Late	1	0.151427	1.45071e-05
Nr1i2	d+T+	nuclear receptor subfamily 1, group I, member 2 [Source:RGD Symbol;Acc:69057]	Nr1i2	Intermediate-Early	1	0.210695	6.76914e-15
Slc35a4	d+T+	solute carrier family 35, member A4 [Source:RGD Symbol;Acc:628792]	Slc35a4	Resilient-Early	1	0.177691	2.46031e-11
Parn	d+T+	poly(A)-specific ribonuclease [Source:RGD Symbol;Acc:1565449]	Parn	Sensitive-Early	1	0.123005	1.40681e-09
Trmt1	d+T+	tRNA methyltransferase 1 [Source:RGD Symbol;Acc:1305992]	Trmt1	Resilient-Middle	1	0.15991	1.66492e-11
Trim11	d+T+	tripartite motif-containing 11 [Source:RGD Symbol;Acc:1305448]	Trim11	Resilient-Early	1	0.167481	3.37714e-14
Adora2b	D-t+	adenosine A2B receptor [Source:RGD Symbol;Acc:2050]	Adora2b	Sensitive-Early	-1	-0.278584	4.04636e-08
Tsx	d-T+	testis specific X-linked gene [Source:RGD Symbol;Acc:3914]	Tsx	Sensitive-Early	-1	-0.226162	8.53587e-06
Uap1l2	D+t+	#N/A	Uap1l2	Sensitive-Early	1	0.61199	1.17697e-17
Guk1	D+t-	guanylate kinase 1 [Source:RGD Symbol;Acc:1309638]	Guk1	Resilient-Late	1	0.228509	3.54348e-09
Atp1b1	D+t+	ATPase Na+/K+ transporting subunit beta 1 [Source:RGD Symbol;Acc:2170]	Atp1b1	Resilient-Middle	1	0.16261	9.68988e-06
Ankrd40	d-T+	ankyrin repeat domain 40 [Source:RGD Symbol;Acc:1594678]	Ankrd40	Sensitive-Early	-1	-0.275548	3.33036e-07
Golt1a	d+T+	golgi transport 1A [Source:RGD Symbol;Acc:1566310]	Golt1a	Sensitive-Early	1	-0.42418	0.000220625
Ren	d-T-	renin [Source:RGD Symbol;Acc:3554]	Ren	Sensitive-Late	-1	-0.2264	9.14816e-06
Ankrd17	d+T+	ankyrin repeat domain 17 [Source:RGD Symbol;Acc:1562348]	Ankrd17	Resilient-Middle	1	0.167758	3.31509e-06
Mrpl55	d-T-	mitochondrial ribosomal protein L55 [Source:RGD Symbol;Acc:1308161]	Mrpl55	Sensitive-Late	-1	-0.334454	3.58092e-11
Socs3	D+t-	suppressor of cytokine signaling 3 [Source:RGD Symbol;Acc:621087]	Socs3	Resilient-Late	1	0.177427	4.96168e-12
Pgs1	d+T+	phosphatidylglycerophosphate synthase 1 [Source:RGD Symbol;Acc:1305052]	Pgs1	Resilient-Early	1	0.179837	1.5848e-09
Stim2	d+T+	stromal interaction molecule 2 [Source:RGD Symbol;Acc:1304641]	Stim2	Resilient-Middle	1	0.179569	9.1273e-07
C1ql1	d+T+	complement C1q like 1 [Source:RGD Symbol;Acc:1306039]	C1ql1	Resilient-Early	1	0.158334	5.12297e-05
Xcl1	d-T-	X-C motif chemokine ligand 1 [Source:RGD Symbol;Acc:620452]	Xcl1	Sensitive-Late	-1	-0.346823	3.77418e-12
Zswim7	d+T+	zinc finger, SWIM-type containing 7 [Source:RGD Symbol;Acc:1310324]	Zswim7	Resilient-Middle	1	0.182156	2.19392e-12
Ttc19	d+T+	tetratricopeptide repeat domain 19 [Source:RGD Symbol;Acc:1582808]	Ttc19	Resilient-Middle	1	0.15174	1.65361e-07
Tbx19	d+T+	T-box 19 [Source:RGD Symbol;Acc:1310145]	Tbx19	Resilient-Early	1	0.151293	0.00025274
Tsr1	d+T+	TSR1, ribosome maturation factor [Source:RGD Symbol;Acc:2322150]	Tsr1	Sensitive-Middle	1	0.318506	7.43136e-07
Nf1x	d+T+	nuclear factor 1 X [Source:RGD Symbol;Acc:69080]	Nf1x	Sensitive-Early	1	-0.187029	6.48541e-11
Nmt1	D+T+	N-myristoyltransferase 1 [Source:RGD Symbol;Acc:628642]	Nmt1	Resilient-Early	1	0.221094	3.09209e-14
Timmdc1	d+T+	translocase of inner mitochondrial membrane domain containing 1 [Source:RGD Symbol;Acc:1359380]	Timmdc1	Intermediate-Middle	1	0.238481	2.08814e-06
Gadd45gip1	d+T+	GADD45G interacting protein 1 [Source:RGD Symbol;Acc:1309249]	Gadd45gip1	Resilient-Middle	1	0.234848	2.19045e-09
Ubn1	d-T+	ubinuclein 1 [Source:RGD Symbol;Acc:1311582]	Ubn1	Sensitive-Early	-1	-0.161351	1.21944e-08
Calr	D+T+	calreticulin [Source:RGD Symbol;Acc:620288]	Calr	Sensitive-Early	1	0.486714	1.52275e-15
Plcd3	D+t+	phospholipase C, delta 3 [Source:RGD Symbol;Acc:1310903]	Plcd3	Resilient-Early	1	0.152128	0.000208482
Smg6	d-T+	SMG6 nonsense mediated mRNA decay factor [Source:RGD Symbol;Acc:1595918]	Smg6	Sensitive-Early	-1	-0.0440584	9.97774e-06
Tiprl	d+T+	TOR signaling pathway regulator [Source:RGD Symbol;Acc:1310442]	Tiprl	Resilient-Early	1	0.190185	9.90217e-06
Cox18	D+t+	cytochrome c oxidase assembly factor COX18 [Source:RGD Symbol;Acc:1559547]	Cox18	Intermediate-Early	1	0.273006	3.69227e-12
Phka1	d+T+	phosphorylase kinase regulatory subunit alpha 1 [Source:RGD Symbol;Acc:621522]	Phka1	Resilient-Middle	1	0.154382	9.0677e-09
Tmem39a	D+t+	transmembrane protein 39a [Source:RGD Symbol;Acc:1306421]	Tmem39a	Intermediate-Early	1	0.436559	3.7105e-13
Rbms2	d-T-	RNA binding motif, single stranded interacting protein 2 [Source:RGD Symbol;Acc:1304813]	Rbms2	Sensitive-Late	-1	-0.200335	6.86071e-07
Dcaf6	d+T+	DDB1 and CUL4 associated factor 6 [Source:RGD Symbol;Acc:1561961]	Dcaf6	Sensitive-Early	1	-0.286818	1.67906e-05
Parp1	d+T+	poly (ADP-ribose) polymerase 1 [Source:RGD Symbol;Acc:2053]	Parp1	Resilient-Early	1	0.165403	3.68023e-09
Fgfbp1	d+T+	fibroblast growth factor binding protein 1 [Source:RGD Symbol;Acc:621211]	Fgfbp1	Resilient-Early	1	0.174704	8.38325e-06
Ubqln2	d+T+	ubiquilin 2 [Source:RGD Symbol;Acc:1563566]	Ubqln2	Resilient-Middle	1	0.147925	1.17742e-13
Acbd4	d-T+	acyl-CoA binding domain containing 4 [Source:RGD Symbol;Acc:1308404]	Acbd4	Sensitive-Early	-1	-0.331464	0.000668702
Dph1	D+t+	diphthamide biosynthesis 1 [Source:RGD Symbol;Acc:1562694]	Dph1	Resilient-Early	1	0.17923	1.26213e-11
Psmd12	d+T+	proteasome 26S subunit, non-ATPase 12 [Source:RGD Symbol;Acc:1359305]	Psmd12	Resilient-Middle	1	0.233421	5.94789e-12
Rtn4rl1	d-T+	reticulon 4 receptor-like 1 [Source:RGD Symbol;Acc:727812]	Rtn4rl1	Sensitive-Early	-1	-0.305615	1.12779e-10
Rpa1	d-T-	replication protein A1 [Source:RGD Symbol;Acc:1307376]	Rpa1	Sensitive-Late	-1	-0.480059	2.20766e-10
Rogdi	d+T+	rogdi atypical leucine zipper [Source:RGD Symbol;Acc:1560021]	Rogdi	Sensitive-Early	1	-0.0748829	2.79023e-09
Zfp496	D+t+	zinc finger protein 496 [Source:RGD Symbol;Acc:1304611]	Zfp496	Resilient-Middle	1	0.175065	8.0982e-06
Traf7	d+T+	TNF receptor associated factor 7 [Source:RGD Symbol;Acc:1559653]	Traf7	Resilient-Early	1	0.16231	5.68431e-10
Slc4a4	d-T+	solute carrier family 4 member 4 [Source:RGD Symbol;Acc:68936]	Slc4a4	Sensitive-Early	-1	-0.224281	0.000144061
Fcrla	d+T+	Fc receptor-like A [Source:RGD Symbol;Acc:1306176]	Fcrla	Resilient-Middle	1	0.160651	1.01199e-10
Gprc5c	d-T-	G protein-coupled receptor, class C, group 5, member C [Source:RGD Symbol;Acc:1311408]	Gprc5c	Intermediate-Late	-1	-0.233453	8.39185e-10
Sqstm1	d+T+	sequestosome 1 [Source:RGD Symbol;Acc:69287]	Sqstm1	Sensitive-Early	1	-0.0852225	1.10439e-09
Farsa	D+t+	phenylalanyl-tRNA synthetase subunit alpha [Source:RGD Symbol;Acc:1310314]	Farsa	Resilient-Early	1	0.225632	4.00402e-07
Bfar	D+t+	bifunctional apoptosis regulator [Source:RGD Symbol;Acc:1304791]	Bfar	Intermediate-Early	1	0.216679	4.03483e-12
Mpz	d+T+	myelin protein zero [Source:RGD Symbol;Acc:3109]	Mpz	Resilient-Middle	1	0.181844	1.37845e-09
Mageh1	D+T+	MAGE family member H1 [Source:RGD Symbol;Acc:1359316]	Mageh1	Resilient-Early	1	0.19952	3.69715e-08
Acbd3	D+T+	acyl-CoA binding domain containing 3 [Source:RGD Symbol;Acc:727851]	Acbd3	Resilient-Early	1	0.196259	2.11736e-12
Cited1	d+T+	Cbp/p300-interacting transactivator with Glu/Asp-rich carboxy-terminal domain 1 [Source:RGD Symbol;Acc:620781]	Cited1	Sensitive-Early	1	-0.013236	1.22293e-08
Caskin1	d+T+	CASK interacting protein 1 [Source:RGD Symbol;Acc:620191]	Caskin1	Sensitive-Early	1	-0.0896909	8.04902e-05
Hexim1	d-T+	HEXIM P-TEFb complex subunit 1 [Source:RGD Symbol;Acc:1559851]	Hexim1	Sensitive-Early	-1	-0.317296	0.00117562
Srp9	D+t+	signal recognition particle 9 [Source:RGD Symbol;Acc:1597343]	Srp9	Intermediate-Late	1	0.366253	3.46751e-16
Helz	d+T-	helicase with zinc finger [Source:RGD Symbol;Acc:1307049]	Helz	Resilient-Late	1	0.201217	1.74051e-05
Myoc	d+T+	myocilin [Source:RGD Symbol;Acc:620430]	Myoc	Resilient-Early	1	0.186071	8.65591e-05
Degs1	d+T+	delta(4)-desaturase, sphingolipid 1 [Source:RGD Symbol;Acc:70917]	Degs1	Resilient-Middle	1	0.180027	4.56831e-08
Mid1ip1	D-T+	MID1 interacting protein 1 [Source:RGD Symbol;Acc:1303258]	Mid1ip1	Sensitive-Early	-1	-0.70604	9.71036e-11
Cant1	D+t+	calcium activated nucleotidase 1 [Source:RGD Symbol;Acc:628743]	Cant1	Resilient-Early	1	0.179234	4.96337e-11
Wdr81	d+T+	WD repeat domain 81 [Source:RGD Symbol;Acc:1311334]	Wdr81	Resilient-Early	1	0.162724	0.000307719
Ltc4s	d-T-	leukotriene C4 synthase [Source:RGD Symbol;Acc:620677]	Ltc4s	Sensitive-Late	-1	-0.355336	4.60439e-06
Sde2	D+t+	SDE2 telomere maintenance homolog [Source:RGD Symbol;Acc:1305572]	Sde2	Resilient-Early	1	0.213717	2.20957e-09
Qdpr	d-T+	quinoid dihydropteridine reductase [Source:RGD Symbol;Acc:619915]	Qdpr	Sensitive-Late	-1	-0.672808	1.31438e-06
Il23a	D+t-	interleukin 23 subunit alpha [Source:RGD Symbol;Acc:620873]	Il23a	Resilient-Early	1	0.141267	2.51842e-13
Ccng1	D+T-	cyclin G1 [Source:RGD Symbol;Acc:2295]	Ccng1	Resilient-Late	1	0.153014	1.18812e-09
Nr1i3	d-T+	nuclear receptor subfamily 1, group I, member 3 [Source:RGD Symbol;Acc:621400]	Nr1i3	Sensitive-Early	-1	-0.368229	0.00394215
Usp9x	D+t+	ubiquitin specific peptidase 9, X-linked [Source:RGD Symbol;Acc:1560056]	Usp9x	Intermediate-Late	1	0.237694	2.48013e-13
Cacng4	d+T+	calcium voltage-gated channel auxiliary subunit gamma 4 [Source:RGD Symbol;Acc:628804]	Cacng4	Resilient-Early	1	0.151074	3.95488e-05
Nat9	d+T+	N-acetyltransferase 9 [Source:RGD Symbol;Acc:1307096]	Nat9	Intermediate-Early	1	0.267085	3.94417e-10
Pycr2	D+t+	pyrroline-5-carboxylate reductase 2 [Source:RGD Symbol;Acc:1310074]	Pycr2	Intermediate-Early	1	0.282406	3.05616e-17
Atp6v0e1	d+T+	ATPase H+ transporting V0 subunit e1 [Source:RGD Symbol;Acc:621393]	Atp6v0e1	Resilient-Middle	1	0.188403	7.05467e-08
Mcm9	d+T+	minichromosome maintenance 9 homologous recombination repair factor [Source:RGD Symbol;Acc:1560557]	Mcm9	Sensitive-Late	1	0.247313	3.61598e-06
Rcsd1	d+T+	RCSD domain containing 1 [Source:RGD Symbol;Acc:1304715]	Rcsd1	Sensitive-Early	1	-0.126417	2.74457e-11
Creg1	d-T+	cellular repressor of E1A-stimulated genes 1 [Source:RGD Symbol;Acc:1306804]	Creg1	Sensitive-Early	-1	-0.24363	0.000477873
Cdrt4	d+T+	CMT1A duplicated region transcript 4 [Source:RGD Symbol;Acc:2323961]	Cdrt4	Resilient-Middle	1	0.151166	1.06134e-07
Dck	d-T-	deoxycytidine kinase [Source:RGD Symbol;Acc:620667]	Dck	Sensitive-Late	-1	-0.263356	8.55592e-05
Glra2	d+T+	glycine receptor, alpha 2 [Source:RGD Symbol;Acc:2705]	Glra2	Resilient-Middle	1	0.160684	4.2966e-10
Ppm1d	d-T-	protein phosphatase, Mg2+/Mn2+ dependent, 1D [Source:RGD Symbol;Acc:1305460]	Ppm1d	Sensitive-Late	-1	-0.248543	4.41883e-11
Klhl21	d+T+	kelch-like family member 21 [Source:RGD Symbol;Acc:1305863]	Klhl21	Resilient-Early	1	0.153087	7.50481e-06
Canx	d+T+	calnexin [Source:RGD Symbol;Acc:2266]	Canx	Intermediate-Early	1	0.173	6.58274e-13
Rasd1	D+T-	ras related dexamethasone induced 1 [Source:RGD Symbol;Acc:619727]	Rasd1	Resilient-Late	1	0.246511	1.17186e-12
Col3a1	d-T+	collagen type III alpha 1 chain [Source:RGD Symbol;Acc:71029]	Col3a1	Sensitive-Early	-1	-0.333023	0.000213562
Ogt	D+T+	O-linked N-acetylglucosamine (GlcNAc) transferase [Source:RGD Symbol;Acc:62060]	Ogt	Resilient-Middle	1	0.158841	4.89103e-08
Cadm3	d-T+	cell adhesion molecule 3 [Source:RGD Symbol;Acc:1307035]	Cadm3	Sensitive-Late	-1	0.222552	0.00155322
Cenpf	d-T-	centromere protein F [Source:RGD Symbol;Acc:628667]	Cenpf	Sensitive-Late	-1	-0.693471	7.78765e-15
Adprm	d+T+	ADP-ribose/CDP-alcohol diphosphatase, manganese-dependent [Source:RGD Symbol;Acc:1309906]	Adprm	Resilient-Middle	1	0.258423	2.45883e-10
Tomm40l	d+T+	translocase of outer mitochondrial membrane 40 like [Source:RGD Symbol;Acc:1562006]	Tomm40l	Resilient-Early	1	0.156703	7.73571e-07
Hnrnph1	D+T+	heterogeneous nuclear ribonucleoprotein H1 [Source:RGD Symbol;Acc:620840]	Hnrnph1	Sensitive-Early	1	0.435598	5.57872e-24
Elac2	d+T+	elaC ribonuclease Z 2 [Source:RGD Symbol;Acc:628882]	Elac2	Sensitive-Early	1	-0.263047	6.55601e-10
F9	d-T+	coagulation factor IX [Source:RGD Symbol;Acc:2589]	F9	Sensitive-Early	-1	-0.356886	7.09406e-05
Trove2	d+T+	#N/A	Trove2	Sensitive-Early	1	-0.136647	0.0014535
Il15	d-T+	interleukin 15 [Source:RGD Symbol;Acc:2887]	Il15	Sensitive-Early	-1	-0.10596	6.02835e-06
Zfp330	d+T+	zinc finger protein 330 [Source:RGD Symbol;Acc:1307510]	Zfp330	Intermediate-Early	1	0.303778	1.35708e-11
Srebf1	d-T-	sterol regulatory element binding transcription factor 1 [Source:RGD Symbol;Acc:69423]	Srebf1	Sensitive-Late	-1	-0.227682	0.00642669
Hid1	d+T-	HID1 domain containing [Source:RGD Symbol;Acc:1311422]	Hid1	Intermediate-Late	1	0.240209	8.05669e-13
Fundc1	d+T+	FUN14 domain containing 1 [Source:RGD Symbol;Acc:1563372]	Fundc1	Sensitive-Early	1	-0.290108	1.42208e-05
Mnda	d-T+	myeloid cell nuclear differentiation antigen [Source:RGD Symbol;Acc:1306089]	Mnda	Sensitive-Early	-1	-0.16731	2.19514e-07
Prpf8	d+T+	pre-mRNA processing factor 8 [Source:RGD Symbol;Acc:1305467]	Prpf8	Resilient-Middle	1	0.162719	3.04042e-09
Thoc6	d+T+	THO complex 6 [Source:RGD Symbol;Acc:708553]	Thoc6	Resilient-Early	1	0.181555	6.87839e-09
Apoa2	d-T-	apolipoprotein A2 [Source:RGD Symbol;Acc:2131]	Apoa2	Sensitive-Late	-1	-0.34867	0.00496401
Gosr2	D+t+	golgi SNAP receptor complex member 2 [Source:RGD Symbol;Acc:62079]	Gosr2	Intermediate-Early	1	0.254126	1.43879e-11
Fmo2	d+T+	flavin containing dimethylaniline monoxygenase 2 [Source:RGD Symbol;Acc:628600]	Fmo2	Resilient-Middle	1	0.154167	2.4893e-08
Mr1	d+T+	major histocompatibility complex, class I-related [Source:RGD Symbol;Acc:1593291]	Mr1	Resilient-Early	1	0.146173	2.1228e-05
Lrrc59	D+t+	leucine rich repeat containing 59 [Source:RGD Symbol;Acc:1305092]	Lrrc59	Sensitive-Early	1	0.803576	5.57872e-24
Clcn4	d-T-	chloride voltage-gated channel 4 [Source:RGD Symbol;Acc:708381]	Clcn4	Sensitive-Late	-1	-0.254397	5.13257e-08
Rufy1	d+T+	RUN and FYVE domain containing 1 [Source:RGD Symbol;Acc:1305099]	Rufy1	Resilient-Middle	1	0.166805	3.1514e-08
Gpr143	d-T-	G protein-coupled receptor 143 [Source:RGD Symbol;Acc:1565799]	Gpr143	Intermediate-Late	-1	-0.165362	0.00560022
Uchl5	d+T+	ubiquitin C-terminal hydrolase L5 [Source:RGD Symbol;Acc:1305414]	Uchl5	Intermediate-Early	1	0.322478	3.64605e-15
Tnfrsf12a	D+t-	TNF receptor superfamily member 12A [Source:RGD Symbol;Acc:631329]	Tnfrsf12a	Intermediate-Late	1	0.227077	7.1414e-11
Cnpy2	d+T+	canopy FGF signaling regulator 2 [Source:RGD Symbol;Acc:1589072]	Cnpy2	Resilient-Early	1	0.291524	4.91688e-08
Acbd6	D+t+	acyl-CoA binding domain containing 6 [Source:RGD Symbol;Acc:1305030]	Acbd6	Resilient-Middle	1	0.170858	3.58171e-06
B4galt3	d+T+	beta-1,4-galactosyltransferase 3 [Source:RGD Symbol;Acc:1359221]	B4galt3	Resilient-Early	1	0.162595	2.87842e-11
Piga	D+t+	phosphatidylinositol glycan anchor biosynthesis, class A [Source:RGD Symbol;Acc:1589723]	Piga	Resilient-Middle	1	0.17384	1.5972e-10
Susd4	d-T-	sushi domain containing 4 [Source:RGD Symbol;Acc:1564043]	Susd4	Sensitive-Late	-1	-0.244536	1.00324e-05
Blmh	d+T+	bleomycin hydrolase [Source:RGD Symbol;Acc:1304668]	Blmh	Resilient-Middle	1	0.159709	3.27662e-15
Fem1c	D+t+	fem-1 homolog C [Source:RGD Symbol;Acc:1309322]	Fem1c	Resilient-Early	1	0.151653	7.31823e-14
Pou2f1	d-T+	POU class 2 homeobox 1 [Source:RGD Symbol;Acc:621689]	Pou2f1	Sensitive-Late	-1	-0.307305	2.55868e-08
Vegfd	D+t-	vascular endothelial growth factor D [Source:RGD Symbol;Acc:620695]	Vegfd	Resilient-Middle	1	0.149887	2.23535e-05
Med28	d-T+	mediator complex subunit 28 [Source:RGD Symbol;Acc:1305875]	Med28	Sensitive-Early	-1	-0.286247	1.69533e-06
Tmem183a	d+T+	transmembrane protein 183A [Source:RGD Symbol;Acc:1309892]	Tmem183a	Resilient-Middle	1	0.151146	2.60261e-08
Itgb1bp2	d-T+	integrin subunit beta 1 binding protein 2 [Source:RGD Symbol;Acc:1565015]	Itgb1bp2	Sensitive-Early	-1	-0.392969	3.2977e-06
Utp3	D+T+	UTP3, small subunit processome component [Source:RGD Symbol;Acc:1308540]	Utp3	Intermediate-Early	1	0.261945	2.55216e-13
Dynlt3	d-T-	dynein light chain Tctex-type 3 [Source:RGD Symbol;Acc:1549755]	Dynlt3	Sensitive-Middle	-1	-0.393657	0.000849232
Fmo3	D+T+	flavin containing dimethylaniline monoxygenase 3 [Source:RGD Symbol;Acc:619761]	Fmo3	Intermediate-Early	1	0.389089	3.90417e-06
Cybb	d+T+	cytochrome b-245 beta chain [Source:RGD Symbol;Acc:620574]	Cybb	Sensitive-Early	1	-0.424717	1.39863e-10
Ubxn4	D+t+	UBX domain protein 4 [Source:RGD Symbol;Acc:1307451]	Ubxn4	Sensitive-Early	1	0.858492	5.80001e-19
Nvl	d+T-	nuclear VCP-like [Source:RGD Symbol;Acc:1311270]	Nvl	Resilient-Late	1	0.143037	9.2053e-08
Zfp354a	d+T-	zinc finger protein 354A [Source:RGD Symbol;Acc:2967]	Zfp354a	Intermediate-Middle	1	0.319325	0.000212975
Qsox1	d-T+	quiescin sulfhydryl oxidase 1 [Source:RGD Symbol;Acc:68957]	Qsox1	Sensitive-Early	-1	-0.165413	0.00709632
Jpt1	d+T+	Jupiter microtubule associated homolog 1 [Source:RGD Symbol;Acc:1359325]	Jpt1	Resilient-Middle	1	0.153981	6.30224e-08
Pir	d-T+	pirin [Source:RGD Symbol;Acc:1359212]	Pir	Sensitive-Early	-1	-0.155703	1.20306e-07
Tbl1x	d-T+	transducin (beta)-like 1 X-linked [Source:RGD Symbol;Acc:1563868]	Tbl1x	Sensitive-Early	-1	-0.365322	1.1023e-07
Nono	D+T+	non-POU domain containing, octamer-binding [Source:RGD Symbol;Acc:1549738]	Nono	Resilient-Middle	1	0.155744	7.94167e-09
Ufc1	D+T+	ubiquitin-fold modifier conjugating enzyme 1 [Source:RGD Symbol;Acc:1303313]	Ufc1	Intermediate-Late	1	0.35944	1.07888e-13
Kmo	D-t+	kynurenine 3-monooxygenase [Source:RGD Symbol;Acc:620610]	Kmo	Sensitive-Early	-1	-0.350988	0.000145568
Ppp4r3b	d+T+	protein phosphatase 4, regulatory subunit 3B [Source:RGD Symbol;Acc:1309450]	Ppp4r3b	Resilient-Middle	1	0.144045	1.35276e-09
Clk4	D+T-	CDC-like kinase 4 [Source:RGD Symbol;Acc:1310274]	Clk4	Intermediate-Late	1	0.219771	1.6555e-09
Ambn	d+T+	ameloblastin [Source:RGD Symbol;Acc:2101]	Ambn	Resilient-Early	1	0.161025	0.000537295
Atpaf2	d+T+	ATP synthase mitochondrial F1 complex assembly factor 2 [Source:RGD Symbol;Acc:1305161]	Atpaf2	Resilient-Middle	1	0.189353	8.57329e-11
Wdr26	D+t+	WD repeat domain 26 [Source:RGD Symbol;Acc:1565589]	Wdr26	Resilient-Middle	1	0.140939	5.17714e-07
Col5a2	d+T-	collagen type V alpha 2 chain [Source:RGD Symbol;Acc:70921]	Col5a2	Resilient-Early	1	0.246653	1.97401e-06
Dars	D-t-	aspartyl-tRNA synthetase [Source:RGD Symbol;Acc:621167]	Dars	Sensitive-Middle	-1	0.198348	3.42679e-11
Atf3	d+T+	activating transcription factor 3 [Source:RGD Symbol;Acc:2165]	Atf3	Resilient-Middle	1	0.171399	2.09695e-06
Asna1	d+T+	arsA arsenite transporter, ATP-binding, homolog 1 (bacterial) [Source:RGD Symbol;Acc:1307906]	Asna1	Resilient-Middle	1	0.164946	1.821e-08
Xk	d+T+	X-linked Kx blood group [Source:RGD Symbol;Acc:1359650]	Xk	Resilient-Early	1	0.358342	5.65595e-12
Smarca1	d-T+	SWI/SNF related, matrix associated, actin dependent regulator of chromatin, subfamily a, member 1 [Source:RGD Symbol;Acc:1561046]	Smarca1	Sensitive-Early	-1	-0.229164	2.23823e-10
Rps6kc1	d+T+	ribosomal protein S6 kinase C1 [Source:RGD Symbol;Acc:1306578]	Rps6kc1	Resilient-Early	1	0.153174	7.281e-06
Tmem163	d+T+	transmembrane protein 163 [Source:RGD Symbol;Acc:1306212]	Tmem163	Sensitive-Early	1	-0.248113	3.78975e-07
Hmox2	d+T+	heme oxygenase 2 [Source:RGD Symbol;Acc:67402]	Hmox2	Intermediate-Middle	1	0.21329	5.403e-07
Opn3	d-T-	opsin 3 [Source:RGD Symbol;Acc:1594385]	Opn3	Sensitive-Late	-1	-0.253702	1.52261e-07
Acot9	d+T+	acyl-CoA thioesterase 9 [Source:RGD Symbol;Acc:1359188]	Acot9	Resilient-Middle	1	0.149716	1.96631e-09
Fthl17e	D+t+	ferritin, heavy polypeptide-like 17, member E [Source:RGD Symbol;Acc:1584678]	Fthl17e	Resilient-Early	1	0.198121	7.24209e-06
Usp43	d-T-	ubiquitin specific peptidase 43 [Source:RGD Symbol;Acc:2303824]	Usp43	Intermediate-Late	-1	-0.224826	2.13502e-07
Tspan6	d-T+	tetraspanin 6 [Source:RGD Symbol;Acc:1560160]	Tspan6	Sensitive-Early	-1	-0.27891	9.05902e-07
Med14	d+T+	mediator complex subunit 14 [Source:RGD Symbol;Acc:1560170]	Med14	Resilient-Early	1	0.182507	1.67938e-12
Rgs9	d+T+	regulator of G-protein signaling 9 [Source:RGD Symbol;Acc:3572]	Rgs9	Sensitive-Early	1	0.128149	4.72079e-10
Pttg1	d-T-	PTTG1 regulator of sister chromatid separation, securin [Source:RGD Symbol;Acc:68359]	Pttg1	Sensitive-Late	-1	-1.30679	8.85426e-10
Sat1	d+T+	spermidine/spermine N1-acetyl transferase 1 [Source:RGD Symbol;Acc:1586174]	Sat1	Resilient-Early	1	0.190426	1.7065e-08
Nlgn3	d+T+	neuroligin 3 [Source:RGD Symbol;Acc:621119]	Nlgn3	Resilient-Early	1	0.162591	1.32493e-06
Slc25a11	d+T+	solute carrier family 25 member 11 [Source:RGD Symbol;Acc:708476]	Slc25a11	Resilient-Middle	1	0.16755	3.40837e-07
Rptor	D+t-	regulatory associated protein of MTOR, complex 1 [Source:RGD Symbol;Acc:1311784]	Rptor	Resilient-Late	1	0.177508	1.09999e-07
Wdr75	d+T+	WD repeat domain 75 [Source:RGD Symbol;Acc:1564869]	Wdr75	Resilient-Middle	1	0.151358	5.7912e-07
Tdp1	d+T+	tyrosyl-DNA phosphodiesterase 1 [Source:RGD Symbol;Acc:1309618]	Tdp1	Resilient-Early	1	0.172981	3.42977e-11
Vash2	D+T+	vasohibin 2 [Source:RGD Symbol;Acc:1564105]	Vash2	Resilient-Middle	1	0.141676	4.92442e-05
Mif4gd	D+t+	MIF4G domain containing [Source:RGD Symbol;Acc:1309685]	Mif4gd	Intermediate-Early	1	0.196989	1.56437e-09
Slit2	d+T+	slit guidance ligand 2 [Source:RGD Symbol;Acc:69310]	Slit2	Resilient-Middle	1	0.163951	2.63318e-06
Dhx15	d+T+	DEAH-box helicase 15 [Source:RGD Symbol;Acc:1308072]	Dhx15	Resilient-Middle	1	0.16779	7.94283e-10
Gid4	D+T+	GID complex subunit 4 [Source:RGD Symbol;Acc:1588894]	Gid4	Resilient-Middle	1	0.166557	3.05833e-06
Stx8	d+T+	syntaxin 8 [Source:RGD Symbol;Acc:61917]	Stx8	Resilient-Middle	1	0.158442	3.24253e-09
Scoc	d+T+	short coiled-coil protein [Source:RGD Symbol;Acc:1311860]	Scoc	Sensitive-Early	1	-0.687499	2.33268e-10
Dnaja3	d+T+	DnaJ heat shock protein family (Hsp40) member A3 [Source:RGD Symbol;Acc:1306527]	Dnaja3	Sensitive-Early	1	-0.158818	1.7504e-08
Gorab	d+T+	golgin, RAB6-interacting [Source:RGD Symbol;Acc:1564990]	Gorab	Resilient-Early	1	0.165265	9.94827e-19
Cxcr4	d+T+	C-X-C motif chemokine receptor 4 [Source:RGD Symbol;Acc:620465]	Cxcr4	Resilient-Middle	1	0.156969	1.21064e-09
C1qtnf2	d+T+	C1q and TNF related 2 [Source:RGD Symbol;Acc:1561041]	C1qtnf2	Resilient-Early	1	0.250333	2.23235e-09
Acmsd	d+T+	aminocarboxymuconate semialdehyde decarboxylase [Source:RGD Symbol;Acc:620868]	Acmsd	Sensitive-Late	1	0.242965	3.78252e-05
Lgi2	D+t+	leucine-rich repeat LGI family, member 2 [Source:RGD Symbol;Acc:1310391]	Lgi2	Resilient-Middle	1	0.151627	0.000224878
Tbc1d15	d+T+	TBC1 domain family, member 15 [Source:RGD Symbol;Acc:1307920]	Tbc1d15	Sensitive-Late	1	0.360601	4.51592e-10
Nap1l1	d-T+	nucleosome assembly protein 1-like 1 [Source:RGD Symbol;Acc:71094]	Nap1l1	Sensitive-Early	-1	-0.189579	3.21588e-08
Col1a1	d+T+	collagen type I alpha 1 chain [Source:RGD Symbol;Acc:61817]	Col1a1	Sensitive-Late	1	0.166259	0.00814009
Nsf	d+T-	N-ethylmaleimide sensitive factor, vesicle fusing ATPase [Source:RGD Symbol;Acc:621594]	Nsf	Resilient-Late	1	0.168511	6.89445e-08
Slc25a19	d+T+	solute carrier family 25 member 19 [Source:RGD Symbol;Acc:1359554]	Slc25a19	Resilient-Early	1	0.165462	2.90427e-08
Rab21	d+T+	RAB21, member RAS oncogene family [Source:RGD Symbol;Acc:1303150]	Rab21	Resilient-Early	1	0.187403	2.12295e-10
Pi4k2b	d-T-	phosphatidylinositol 4-kinase type 2 beta [Source:RGD Symbol;Acc:1359515]	Pi4k2b	Intermediate-Early	-1	-0.294182	0.000699954
Pwwp2a	d+T+	PWWP domain containing 2A [Source:RGD Symbol;Acc:1305891]	Pwwp2a	Resilient-Middle	1	0.161427	3.3111e-07
Asnsd1	d+T+	asparagine synthetase domain containing 1 [Source:RGD Symbol;Acc:1306332]	Asnsd1	Resilient-Early	1	0.202727	3.6411e-14
Psmc1	d+T+	proteasome 26S subunit, ATPase 1 [Source:RGD Symbol;Acc:621097]	Psmc1	Sensitive-Early	1	-0.409342	2.97541e-10
Il2rg	d+T+	interleukin 2 receptor subunit gamma [Source:RGD Symbol;Acc:621466]	Il2rg	Sensitive-Early	1	-0.309737	7.87026e-07
Nsmce2	d+T+	NSE2/MMS21 homolog, SMC5-SMC6 complex SUMO ligase [Source:RGD Symbol;Acc:1305156]	Nsmce2	Resilient-Middle	1	0.170551	1.82923e-10
Vmp1	d+T+	vacuole membrane protein 1 [Source:RGD Symbol;Acc:70367]	Vmp1	Sensitive-Early	1	-0.399732	4.40812e-16
Tnpo2	D+t-	transportin 2 [Source:RGD Symbol;Acc:1310356]	Tnpo2	Intermediate-Late	1	0.204206	9.97565e-14
Gosr1	d+T+	golgi SNAP receptor complex member 1 [Source:RGD Symbol;Acc:71093]	Gosr1	Resilient-Early	1	0.14828	2.52277e-06
Pfn1	d+T+	profilin 1 [Source:RGD Symbol;Acc:621825]	Pfn1	Resilient-Middle	1	0.166912	3.79089e-07
Dusp1	d-T+	dual specificity phosphatase 1 [Source:RGD Symbol;Acc:620897]	Dusp1	Sensitive-Early	-1	-0.55298	6.13235e-08
Ttc1	d+T+	tetratricopeptide repeat domain 1 [Source:RGD Symbol;Acc:1359604]	Ttc1	Intermediate-Middle	1	0.233668	7.99712e-09
Pfdn2	d+T+	prefoldin subunit 2 [Source:RGD Symbol;Acc:1591406]	Pfdn2	Resilient-Middle	1	0.159934	1.07706e-11
Dnajb9	d+T-	DnaJ heat shock protein family (Hsp40) member B9 [Source:RGD Symbol;Acc:3070]	Dnajb9	Sensitive-Early	1	1.11752	1.06294e-15
Xpnpep2	d-T+	X-prolyl aminopeptidase 2 [Source:RGD Symbol;Acc:621277]	Xpnpep2	Sensitive-Early	-1	-0.259608	2.14701e-06
Grip1	D-T-	glutamate receptor interacting protein 1 [Source:RGD Symbol;Acc:621667]	Grip1	Sensitive-Middle	-1	0.241381	3.97584e-10
Chmp6	d+T+	charged multivesicular body protein 6 [Source:RGD Symbol;Acc:1565325]	Chmp6	Resilient-Early	1	0.181425	1.79283e-13
Msl3	D+t+	MSL complex subunit 3 [Source:RGD Symbol;Acc:1549763]	Msl3	Resilient-Middle	1	0.166306	2.68026e-07
Atp2b1	D+t-	ATPase plasma membrane Ca2+ transporting 1 [Source:RGD Symbol;Acc:621303]	Atp2b1	Resilient-Late	1	0.234842	5.09467e-09
Nectin4	d+T+	nectin cell adhesion molecule 4 [Source:RGD Symbol;Acc:1559826]	Nectin4	Resilient-Early	1	0.153217	3.88299e-10
Krr1	d+T+	KRR1, small subunit processome component homolog [Source:RGD Symbol;Acc:1306183]	Krr1	Sensitive-Early	1	0.055512	7.62194e-15
Abca8	D+T+	ATP binding cassette subfamily A member 8 [Source:RGD Symbol;Acc:1307069]	Abca8	Resilient-Early	1	0.156956	1.42491e-05
Baiap2	d+T+	BAI1-associated protein 2 [Source:RGD Symbol;Acc:619814]	Baiap2	Resilient-Middle	1	0.169968	1.03992e-07
Snrk	d-T+	SNF related kinase [Source:RGD Symbol;Acc:69653]	Snrk	Sensitive-Early	-1	-0.22921	0.000381287
Calm1	d+T+	calmodulin 1 [Source:RGD Symbol;Acc:2257]	Calm1	Sensitive-Early	1	-0.0604151	1.30671e-07
Pnn	d+T+	pinin, desmosome associated protein [Source:RGD Symbol;Acc:1597086]	Pnn	Resilient-Early	1	0.207489	5.31742e-15
Myo1c	d-T-	myosin 1C [Source:RGD Symbol;Acc:620443]	Myo1c	Sensitive-Late	-1	-0.222757	1.16734e-07
Eno3	D+t+	enolase 3 [Source:RGD Symbol;Acc:2555]	Eno3	Resilient-Middle	1	0.157536	0.000431029
Zc3h14	D-T+	zinc finger CCCH type containing 14 [Source:RGD Symbol;Acc:621850]	Zc3h14	Sensitive-Early	-1	-0.272334	2.08066e-10
Cwc25	D+t+	CWC25 spliceosome-associated protein homolog [Source:RGD Symbol;Acc:1305258]	Cwc25	Resilient-Middle	1	0.203664	6.17957e-07
Rhot1	d+T+	ras homolog family member T1 [Source:RGD Symbol;Acc:1307023]	Rhot1	Resilient-Early	1	0.166161	3.39193e-09
Trib1	d-T-	tribbles pseudokinase 1 [Source:RGD Symbol;Acc:621596]	Trib1	Intermediate-Late	-1	-0.216224	0.00345207
Marc1	d-T+	mitochondrial amidoxime reducing component 1 [Source:RGD Symbol;Acc:1592219]	Marc1	Sensitive-Early	-1	-0.372242	0.00313803
C4bpb	d-T+	complement component 4 binding protein, beta [Source:RGD Symbol;Acc:2236]	C4bpb	Sensitive-Early	-1	-0.446476	2.54534e-06
Anapc4	d+T+	anaphase promoting complex subunit 4 [Source:RGD Symbol;Acc:1306572]	Anapc4	Resilient-Middle	1	0.149904	1.08091e-09
Pkn1	D+T-	protein kinase N1 [Source:RGD Symbol;Acc:69308]	Pkn1	Resilient-Late	1	0.198154	7.56267e-07
Lasp1	d-T+	LIM and SH3 protein 1 [Source:RGD Symbol;Acc:68408]	Lasp1	Sensitive-Early	-1	-0.213236	4.10087e-07
RGD1311745	d+T+	similar to RIKEN cDNA 1110059G10 [Source:RGD Symbol;Acc:1311745]	RGD1311745	Resilient-Middle	1	0.168371	7.07218e-11
Ubtd2	d-T-	ubiquitin domain containing 2 [Source:RGD Symbol;Acc:1305506]	Ubtd2	Sensitive-Late	-1	-0.236675	0.00668039
Adipor1	d+T+	adiponectin receptor 1 [Source:RGD Symbol;Acc:1303151]	Adipor1	Sensitive-Early	1	-0.257993	1.08028e-07
Prorsd1	D+t-	prolyl-tRNA synthetase associated domain containing 1 [Source:RGD Symbol;Acc:1308179]	Prorsd1	Resilient-Late	1	0.278862	1.36678e-10
Abca8a	d+T+	ATP-binding cassette, subfamily A (ABC1), member 8a [Source:RGD Symbol;Acc:1307333]	Abca8a	Resilient-Middle	1	0.154007	0.000107559
Lrp12	D+t+	LDL receptor related protein 12 [Source:RGD Symbol;Acc:1304943]	Lrp12	Resilient-Middle	1	0.17648	1.70449e-07
Flii	D+t+	FLII, actin remodeling protein [Source:RGD Symbol;Acc:1307590]	Flii	Resilient-Middle	1	0.172183	7.33716e-08
Prps2	d-T+	phosphoribosyl pyrophosphate synthetase 2 [Source:RGD Symbol;Acc:3415]	Prps2	Sensitive-Late	-1	-0.67349	6.15601e-07
Nts	d-T-	neurotensin [Source:RGD Symbol;Acc:621612]	Nts	Sensitive-Early	-1	0.214576	0.00139048
Helb	D+t-	DNA helicase B [Source:RGD Symbol;Acc:1560103]	Helb	Resilient-Early	1	0.160702	1.21108e-14
Sybu	D+T-	syntabulin [Source:RGD Symbol;Acc:1564335]	Sybu	Resilient-Late	1	0.200538	2.33351e-12
Glrx5	d-T+	glutaredoxin 5 [Source:RGD Symbol;Acc:1308383]	Glrx5	Sensitive-Early	-1	-0.408038	2.0523e-06
Crim1	d-T+	cysteine rich transmembrane BMP regulator 1 [Source:RGD Symbol;Acc:1308710]	Crim1	Sensitive-Early	-1	-0.318455	2.51982e-05
Fbxw9	D+t+	F-box and WD repeat domain containing 9 [Source:RGD Symbol;Acc:1307002]	Fbxw9	Resilient-Early	1	0.171286	9.67773e-08
Dhps	d+T+	deoxyhypusine synthase [Source:RGD Symbol;Acc:1303326]	Dhps	Resilient-Middle	1	0.170414	8.83333e-09
Ebag9	D+T+	estrogen receptor binding site associated, antigen, 9 [Source:RGD Symbol;Acc:1307293]	Ebag9	Resilient-Early	1	0.193291	5.63087e-10
S100g	d-T-	S100 calcium binding protein G [Source:RGD Symbol;Acc:2253]	S100g	Intermediate-Late	-1	-0.189362	2.78812e-09
Irak3	D+T-	interleukin-1 receptor-associated kinase 3 [Source:RGD Symbol;Acc:1308846]	Irak3	Sensitive-Late	1	0.262298	5.43887e-07
Mgat2	D+t+	mannosyl (alpha-1,6-)-glycoprotein beta-1,2-N-acetylglucosaminyltransferase [Source:RGD Symbol;Acc:620098]	Mgat2	Sensitive-Early	1	1.12468	1.95992e-20
Spag7	d+T+	sperm associated antigen 7 [Source:RGD Symbol;Acc:1305473]	Spag7	Resilient-Middle	1	0.152874	3.02101e-08
Dohh	D+T+	deoxyhypusine hydroxylase [Source:RGD Symbol;Acc:1304783]	Dohh	Resilient-Middle	1	0.192839	2.65066e-13
Ints7	d+T+	integrator complex subunit 7 [Source:RGD Symbol;Acc:1308014]	Ints7	Resilient-Early	1	0.194148	2.1931e-09
Zfp386	D+T-	zinc finger protein 386 (Kruppel-like) [Source:RGD Symbol;Acc:2985]	Zfp386	Sensitive-Early	1	0.559086	1.43617e-13
Myt1l	d-T-	myelin transcription factor 1-like [Source:RGD Symbol;Acc:620550]	Myt1l	Sensitive-Late	-1	-0.241393	6.68454e-07
Egfl6	d+T+	EGF-like-domain, multiple 6 [Source:RGD Symbol;Acc:1563321]	Egfl6	Resilient-Middle	1	0.150561	5.7695e-11
Dlx3	D+T+	distal-less homeobox 3 [Source:RGD Symbol;Acc:1304875]	Dlx3	Resilient-Middle	1	0.175299	2.65913e-09
Cobl	d-T+	cordon-bleu WH2 repeat protein [Source:RGD Symbol;Acc:1312002]	Cobl	Sensitive-Early	-1	-0.405919	1.23577e-09
Camta2	d+T+	calmodulin binding transcription activator 2 [Source:RGD Symbol;Acc:1311296]	Camta2	Resilient-Early	1	0.181119	4.8212e-05
Btg1	d-T+	BTG anti-proliferation factor 1 [Source:RGD Symbol;Acc:2224]	Btg1	Sensitive-Early	-1	-0.327546	0.000959656
Ptrh2	D+T+	peptidyl-tRNA hydrolase 2 [Source:RGD Symbol;Acc:1306819]	Ptrh2	Intermediate-Early	1	0.239124	1.05286e-13
Grb10	d+T+	growth factor receptor bound protein 10 [Source:RGD Symbol;Acc:1566234]	Grb10	Resilient-Middle	1	0.142026	3.3982e-08
Cltc	D+T+	clathrin heavy chain [Source:RGD Symbol;Acc:2364]	Cltc	Intermediate-Early	1	0.218553	1.37387e-13
Dpys	d-T+	dihydropyrimidinase [Source:RGD Symbol;Acc:68376]	Dpys	Sensitive-Early	-1	-0.418907	7.0449e-05
Dcaf13	d+T+	DDB1 and CUL4 associated factor 13 [Source:RGD Symbol;Acc:1308458]	Dcaf13	Intermediate-Early	1	0.303743	8.56714e-08
Timp3	d+T+	TIMP metallopeptidase inhibitor 3 [Source:RGD Symbol;Acc:3865]	Timp3	Resilient-Middle	1	0.157526	2.62307e-08
Tor3a	d+T+	torsin family 3, member A [Source:RGD Symbol;Acc:1310101]	Tor3a	Sensitive-Early	1	-0.196505	5.87665e-11
Ppm1h	d-T+	protein phosphatase, Mg2+/Mn2+ dependent, 1H [Source:RGD Symbol;Acc:1309528]	Ppm1h	Sensitive-Early	-1	-0.0399371	3.00462e-14
Tgm4	d+T+	transglutaminase 4 [Source:RGD Symbol;Acc:620785]	Tgm4	Sensitive-Early	1	-0.0383934	0.0002416
Sh3kbp1	d-T-	SH3 domain-containing kinase-binding protein 1 [Source:RGD Symbol;Acc:620904]	Sh3kbp1	Sensitive-Late	-1	-0.193304	3.77948e-06
Ddc	D-T+	dopa decarboxylase [Source:RGD Symbol;Acc:2494]	Ddc	Sensitive-Early	-1	-0.362587	4.73329e-16
Slc25a29	d+T+	solute carrier family 25 member 29 [Source:RGD Symbol;Acc:1308104]	Slc25a29	Resilient-Early	1	0.174171	8.71103e-09
Wars	D+t+	tryptophanyl-tRNA synthetase [Source:RGD Symbol;Acc:1308278]	Wars	Intermediate-Early	1	0.189959	9.18319e-11
Gemin2	d+T+	gem (nuclear organelle) associated protein 2 [Source:RGD Symbol;Acc:620842]	Gemin2	Resilient-Early	1	0.217069	3.2511e-11
Parp10	d+T-	poly (ADP-ribose) polymerase family, member 10 [Source:RGD Symbol;Acc:7744876]	Parp10	Resilient-Late	1	0.230521	3.53291e-08
Rps6ka5	d-T+	ribosomal protein S6 kinase A5 [Source:RGD Symbol;Acc:1308336]	Rps6ka5	Sensitive-Early	-1	-0.339472	5.44109e-12
Ddx39a	d+T+	DExD-box helicase 39A [Source:RGD Symbol;Acc:619920]	Ddx39a	Intermediate-Early	1	0.232173	1.67809e-15
Utp23	d+T+	UTP23, small subunit processome component [Source:RGD Symbol;Acc:1307179]	Utp23	Resilient-Middle	1	0.154888	4.50513e-05
Aatk	d+T+	apoptosis-associated tyrosine kinase [Source:RGD Symbol;Acc:1590980]	Aatk	Resilient-Middle	1	0.15223	6.43452e-05
Fbxw11	d+T+	F-box and WD repeat domain containing 11 [Source:RGD Symbol;Acc:1309121]	Fbxw11	Resilient-Middle	1	0.205998	2.42707e-08
Avpr1a	d-T+	arginine vasopressin receptor 1A [Source:RGD Symbol;Acc:2185]	Avpr1a	Sensitive-Early	-1	-0.379771	0.00030613
Lpgat1	d+T+	lysophosphatidylglycerol acyltransferase 1 [Source:RGD Symbol;Acc:1585897]	Lpgat1	Sensitive-Early	1	0.0311713	5.75583e-12
Tspan8	d-T-	tetraspanin 8 [Source:RGD Symbol;Acc:621783]	Tspan8	Sensitive-Late	-1	-0.287125	1.20941e-05
Togaram1	D+T+	TOG array regulator of axonemal microtubules 1 [Source:RGD Symbol;Acc:1310474]	Togaram1	Intermediate-Middle	1	0.228175	2.63106e-08
Zbtb18	d-T-	zinc finger and BTB domain containing 18 [Source:RGD Symbol;Acc:621548]	Zbtb18	Sensitive-Late	-1	-0.1809	0.00123026
Dglucy	d-T+	D-glutamate cyclase [Source:RGD Symbol;Acc:1311756]	Dglucy	Sensitive-Early	-1	-0.2626	1.31331e-05
Sel1l	d+T+	SEL1L adaptor subunit of ERAD E3 ubiquitin ligase [Source:RGD Symbol;Acc:620147]	Sel1l	Sensitive-Late	1	0.396086	1.34328e-14
Polr3h	d+T+	RNA polymerase III subunit H [Source:RGD Symbol;Acc:1305889]	Polr3h	Resilient-Early	1	0.169845	1.51708e-12
Ppargc1a	D+t-	PPARG coactivator 1 alpha [Source:RGD Symbol;Acc:620925]	Ppargc1a	Resilient-Middle	1	0.155482	5.82852e-06
Wif1	d+T+	Wnt inhibitory factor 1 [Source:RGD Symbol;Acc:619774]	Wif1	Resilient-Early	1	0.174125	1.0272e-06
Ublcp1	d+T+	ubiquitin-like domain containing CTD phosphatase 1 [Source:RGD Symbol;Acc:1310386]	Ublcp1	Resilient-Middle	1	0.172267	4.92562e-11
Aurka	d-T-	aurora kinase A [Source:RGD Symbol;Acc:628895]	Aurka	Sensitive-Late	-1	-1.31902	2.79259e-13
Adss	d-T-	adenylosuccinate synthase [Source:RGD Symbol;Acc:1310508]	Adss	Sensitive-Late	-1	-0.331596	2.88149e-06
Ccdc88c	d+T+	coiled-coil domain containing 88C [Source:RGD Symbol;Acc:1307429]	Ccdc88c	Resilient-Middle	1	0.148708	1.91316e-08
Adgre5	d+T+	adhesion G protein-coupled receptor E5 [Source:RGD Symbol;Acc:1305595]	Adgre5	Sensitive-Early	1	-0.382287	1.79521e-05
Mterf3	d+T+	mitochondrial transcription termination factor 3 [Source:RGD Symbol;Acc:735158]	Mterf3	Resilient-Middle	1	0.217141	1.04515e-10
Tasp1	D+t+	taspase 1 [Source:RGD Symbol;Acc:1308591]	Tasp1	Sensitive-Early	1	0.445552	2.54708e-11
Lta4h	d-T+	leukotriene A4 hydrolase [Source:RGD Symbol;Acc:1311333]	Lta4h	Sensitive-Early	-1	-0.502668	5.39264e-10
Rock2	d-T+	Rho-associated coiled-coil containing protein kinase 2 [Source:RGD Symbol;Acc:3590]	Rock2	Sensitive-Early	-1	-0.275052	1.33472e-07
Myc	d-T+	MYC proto-oncogene, bHLH transcription factor [Source:RGD Symbol;Acc:3130]	Myc	Sensitive-Early	-1	-0.0612359	3.24311e-05
L3hypdh	d-T+	trans-L-3-hydroxyproline dehydratase [Source:RGD Symbol;Acc:1305721]	L3hypdh	Sensitive-Early	-1	-0.285076	6.78942e-12
Eapp	d+T+	E2F-associated phosphoprotein [Source:RGD Symbol;Acc:1309624]	Eapp	Resilient-Middle	1	0.20886	3.08029e-11
Slc35b1	D+t-	solute carrier family 35, member B1 [Source:RGD Symbol;Acc:727783]	Slc35b1	Sensitive-Middle	1	1.02476	2.68417e-22
Pes1	D+T+	pescadillo ribosomal biogenesis factor 1 [Source:RGD Symbol;Acc:1559814]	Pes1	Intermediate-Middle	1	0.253654	1.7447e-07
Igf1	d+T+	insulin-like growth factor 1 [Source:RGD Symbol;Acc:2868]	Igf1	Resilient-Middle	1	0.149525	2.48385e-06
Atg2b	d+T+	autophagy related 2B [Source:RGD Symbol;Acc:1304878]	Atg2b	Resilient-Early	1	0.163061	7.92641e-09
Desi2	d-T+	desumoylating isopeptidase 2 [Source:RGD Symbol;Acc:1359392]	Desi2	Sensitive-Early	-1	-0.388436	5.76375e-05
Cox7a2l	d+T+	cytochrome c oxidase subunit 7A2 like [Source:RGD Symbol;Acc:1306111]	Cox7a2l	Resilient-Early	1	0.162426	3.05619e-11
Lin7a	d-T-	lin-7 homolog A, crumbs cell polarity complex component [Source:RGD Symbol;Acc:621256]	Lin7a	Sensitive-Early	-1	-0.814076	3.11846e-08
Kcng3	d+T+	potassium voltage-gated channel modifier subfamily G member 3 [Source:RGD Symbol;Acc:628832]	Kcng3	Resilient-Early	1	0.173414	2.36968e-05
Rxrg	d-T+	retinoid X receptor gamma [Source:RGD Symbol;Acc:620046]	Rxrg	Sensitive-Early	-1	-0.400728	2.38868e-09
Brd1	d+T+	bromodomain containing 1 [Source:RGD Symbol;Acc:1311855]	Brd1	Resilient-Early	1	0.174614	1.50402e-08
Ube2e3	d-T+	ubiquitin-conjugating enzyme E2E 3 [Source:RGD Symbol;Acc:1308894]	Ube2e3	Sensitive-Early	-1	-0.320487	0.000522654
Dhx40	D+t+	DEAH-box helicase 40 [Source:RGD Symbol;Acc:1359618]	Dhx40	Sensitive-Early	1	0.312325	5.16923e-14
Dcaf5	d+T+	DDB1 and CUL4 associated factor 5 [Source:RGD Symbol;Acc:1306535]	Dcaf5	Resilient-Early	1	0.160864	5.43237e-05
Arhgef15	d-T-	Rho guanine nucleotide exchange factor 15 [Source:RGD Symbol;Acc:1306961]	Arhgef15	Sensitive-Late	-1	-0.224013	3.45892e-06
Ofd1	d+T-	OFD1, centriole and centriolar satellite protein [Source:RGD Symbol;Acc:1562231]	Ofd1	Resilient-Late	1	0.185865	8.13975e-13
Il1a	D-t+	interleukin 1 alpha [Source:RGD Symbol;Acc:2890]	Il1a	Sensitive-Early	-1	-0.6834	6.86814e-06
Fez2	d-T+	fasciculation and elongation protein zeta 2 [Source:RGD Symbol;Acc:619709]	Fez2	Sensitive-Early	-1	-0.336439	1.29407e-06
Alg12	D+T-	ALG12, alpha-1,6-mannosyltransferase [Source:RGD Symbol;Acc:1304826]	Alg12	Sensitive-Middle	1	0.738583	8.81907e-20
Tsen54	D+t-	tRNA splicing endonuclease subunit 54 [Source:RGD Symbol;Acc:1597379]	Tsen54	Resilient-Early	1	0.154666	1.32949e-08
Meis1	D-T+	Meis homeobox 1 [Source:RGD Symbol;Acc:1585482]	Meis1	Sensitive-Early	-1	-0.470936	1.19603e-07
Pam16	d+T+	presequence translocase associated motor 16 [Source:RGD Symbol;Acc:1598163]	Pam16	Sensitive-Early	1	0.0956645	3.17204e-05
Gpm6b	d+T+	glycoprotein m6b [Source:RGD Symbol;Acc:620580]	Gpm6b	Resilient-Early	1	0.169863	1.8857e-13
Npm1	d+T+	nucleophosmin 1 [Source:RGD Symbol;Acc:3192]	Npm1	Resilient-Early	1	0.159543	2.91323e-11
Rtn4	d-T+	reticulon 4 [Source:RGD Symbol;Acc:620989]	Rtn4	Sensitive-Early	-1	-0.248343	7.42384e-05
Slc34a2	D+t+	solute carrier family 34 member 2 [Source:RGD Symbol;Acc:620889]	Slc34a2	Intermediate-Middle	1	0.269479	7.65137e-09
Dazap2	d+T+	DAZ associated protein 2 [Source:RGD Symbol;Acc:1307407]	Dazap2	Resilient-Middle	1	0.150684	2.99705e-10
Fkbp3	d+T+	FKBP prolyl isomerase 3 [Source:RGD Symbol;Acc:1304992]	Fkbp3	Resilient-Middle	1	0.188789	1.1919e-10
Fbxo7	d+T+	F-box protein 7 [Source:RGD Symbol;Acc:1305648]	Fbxo7	Sensitive-Early	1	-0.11836	2.53513e-07
Il1b	d+T+	interleukin 1 beta [Source:RGD Symbol;Acc:2891]	Il1b	Sensitive-Early	1	-0.551094	0.000472729
Creld2	D+t+	cysteine-rich with EGF-like domains 2 [Source:RGD Symbol;Acc:1310614]	Creld2	Sensitive-Early	1	1.02491	1.73373e-23
Sec14l2	D+T-	SEC14-like lipid binding 2 [Source:RGD Symbol;Acc:621779]	Sec14l2	Resilient-Late	1	0.187821	5.89426e-09
Zeb2	D+t+	zinc finger E-box binding homeobox 2 [Source:RGD Symbol;Acc:1307272]	Zeb2	Resilient-Middle	1	0.14341	0.000215884
Kif5c	d+T+	kinesin family member 5C [Source:RGD Symbol;Acc:1308539]	Kif5c	Resilient-Early	1	0.159771	2.71356e-10
Parpbp	d-T-	PARP1 binding protein [Source:RGD Symbol;Acc:2314264]	Parpbp	Sensitive-Late	-1	-0.419399	3.2396e-09
Spop	D+t-	speckle type BTB/POZ protein [Source:RGD Symbol;Acc:1311613]	Spop	Sensitive-Late	1	0.191219	1.07871e-10
Arhgap5	d+T-	Rho GTPase activating protein 5 [Source:RGD Symbol;Acc:1308507]	Arhgap5	Resilient-Late	1	0.151565	3.15811e-10
Baalc	d+T-	BAALC binder of MAP3K1 and KLF4 [Source:RGD Symbol;Acc:628703]	Baalc	Resilient-Early	1	0.221064	2.15945e-07
Cd244	d+T+	CD244 molecule [Source:RGD Symbol;Acc:68400]	Cd244	Sensitive-Early	1	-0.0656854	1.61831e-10
Nxt1	D+T+	nuclear transport factor 2-like export factor 1 [Source:RGD Symbol;Acc:1309327]	Nxt1	Resilient-Middle	1	0.19635	8.11646e-07
Angptl1	d+T+	angiopoietin-like 1 [Source:RGD Symbol;Acc:1598128]	Angptl1	Resilient-Early	1	0.160219	5.07357e-05
Cela1	d+T+	chymotrypsin like elastase 1 [Source:RGD Symbol;Acc:2547]	Cela1	Resilient-Early	1	0.175827	2.54421e-06
Ralgps2	d-T+	Ral GEF with PH domain and SH3 binding motif 2 [Source:RGD Symbol;Acc:1311537]	Ralgps2	Sensitive-Early	-1	-0.401708	1.11144e-08
Cd48	d-T+	Cd48 molecule [Source:RGD Symbol;Acc:620620]	Cd48	Sensitive-Early	-1	-0.24592	3.82459e-08
Mmadhc	d+T+	metabolism of cobalamin associated D [Source:RGD Symbol;Acc:1303272]	Mmadhc	Resilient-Middle	1	0.194973	1.59168e-08
Slc30a1	d-T+	solute carrier family 30 member 1 [Source:RGD Symbol;Acc:61918]	Slc30a1	Sensitive-Early	-1	-0.21984	7.06656e-06
Tc2n	d+T+	tandem C2 domains, nuclear [Source:RGD Symbol;Acc:1563876]	Tc2n	Resilient-Middle	1	0.190777	8.12214e-08
Commd9	d+T+	COMM domain containing 9 [Source:RGD Symbol;Acc:1307706]	Commd9	Resilient-Middle	1	0.170345	1.23926e-06
Tmem158	d+T+	transmembrane protein 158 [Source:RGD Symbol;Acc:708473]	Tmem158	Resilient-Early	1	0.173199	1.87297e-10
Sirpa	d-T+	signal-regulatory protein alpha [Source:RGD Symbol;Acc:3449]	Sirpa	Sensitive-Early	-1	-0.287436	1.13367e-08
Cstf1	D+t+	cleavage stimulation factor subunit 1 [Source:RGD Symbol;Acc:1309267]	Cstf1	Resilient-Middle	1	0.146768	8.36524e-07
Esf1	d+T+	ESF1 nucleolar pre-rRNA processing protein homolog [Source:RGD Symbol;Acc:1306067]	Esf1	Resilient-Middle	1	0.185255	4.14966e-10
Cnga1	d+T+	cyclic nucleotide gated channel alpha 1 [Source:RGD Symbol;Acc:621815]	Cnga1	Resilient-Middle	1	0.15774	0.00301972
Diexf	D+T+	#N/A	Diexf	Intermediate-Middle	1	0.232476	1.15669e-09
Rtn1	d+T+	reticulon 1 [Source:RGD Symbol;Acc:620986]	Rtn1	Resilient-Middle	1	0.166092	0.000391015
Stac2	D+t-	SH3 and cysteine rich domain 2 [Source:RGD Symbol;Acc:1305548]	Stac2	Resilient-Early	1	0.147702	0.00273231
Arf2	d+T+	ADP-ribosylation factor 2 [Source:RGD Symbol;Acc:621271]	Arf2	Resilient-Early	1	0.146344	1.7921e-10
Sema6d	d+T+	semaphorin 6D [Source:RGD Symbol;Acc:1310910]	Sema6d	Resilient-Middle	1	0.160046	0.00154484
Rtcb	d+T+	RNA 2',3'-cyclic phosphate and 5'-OH ligase [Source:RGD Symbol;Acc:1303261]	Rtcb	Resilient-Middle	1	0.307268	1.78532e-09
Sar1b	d+T+	secretion associated, Ras related GTPase 1B [Source:RGD Symbol;Acc:1305590]	Sar1b	Resilient-Early	1	0.260745	7.20349e-09
Papola	D+t-	poly (A) polymerase alpha [Source:RGD Symbol;Acc:1308673]	Papola	Resilient-Late	1	0.168863	3.93124e-09
Acvr1c	d-T+	activin A receptor type 1C [Source:RGD Symbol;Acc:621789]	Acvr1c	Sensitive-Early	-1	-0.5585	5.76492e-14
Arid2	d+T+	AT-rich interaction domain 2 [Source:RGD Symbol;Acc:1311105]	Arid2	Resilient-Middle	1	0.15623	2.46229e-07
B4galnt1	d+T+	beta-1,4-N-acetyl-galactosaminyl transferase 1 [Source:RGD Symbol;Acc:620490]	B4galnt1	Sensitive-Early	1	-0.0194857	0.000222221
Dnajc24	d+T+	DnaJ heat shock protein family (Hsp40) member C24 [Source:RGD Symbol;Acc:1564710]	Dnajc24	Resilient-Middle	1	0.219194	1.09896e-12
Med30	d+T+	mediator complex subunit 30 [Source:RGD Symbol;Acc:1309369]	Med30	Resilient-Middle	1	0.175144	2.12759e-07
L2hgdh	d-T-	L-2-hydroxyglutarate dehydrogenase [Source:RGD Symbol;Acc:1306250]	L2hgdh	Sensitive-Late	-1	-0.303548	1.39455e-10
LOC257643	d-T+	cystatin SC [Source:RGD Symbol;Acc:708555]	LOC257643	Sensitive-Late	-1	0.135442	0.00438904
Mpped2	d-T+	metallophosphoesterase domain containing 2 [Source:RGD Symbol;Acc:735060]	Mpped2	Resilient-Late	-1	-0.191533	8.81666e-05
Prpf40a	d+T+	pre-mRNA processing factor 40 homolog A [Source:RGD Symbol;Acc:1311401]	Prpf40a	Sensitive-Early	1	-0.296794	0.00452003
Arl14ep	D+T-	ADP-ribosylation factor like GTPase 14 effector protein [Source:RGD Symbol;Acc:1311463]	Arl14ep	Resilient-Late	1	0.167185	3.9682e-05
Fshb	D+t+	follicle stimulating hormone subunit beta [Source:RGD Symbol;Acc:2630]	Fshb	Resilient-Middle	1	0.142369	0.000156895
Slc4a1ap	D+t+	solute carrier family 4 member 1 adaptor protein [Source:RGD Symbol;Acc:1307080]	Slc4a1ap	Sensitive-Early	1	0.509985	1.08057e-18
Ebp	d-T-	EBP, cholestenol delta-isomerase [Source:RGD Symbol;Acc:620957]	Ebp	Sensitive-Late	-1	-0.291281	3.27232e-07
Pa2g4	D+t-	proliferation-associated 2G4 [Source:RGD Symbol;Acc:1302994]	Pa2g4	Resilient-Middle	1	0.232118	3.61097e-10
Smc6	d-T-	structural maintenance of chromosomes 6 [Source:RGD Symbol;Acc:1311214]	Smc6	Sensitive-Late	-1	-0.188279	0.000546405
Eif2d	D+T-	eukaryotic translation initiation factor 2D [Source:RGD Symbol;Acc:1561765]	Eif2d	Resilient-Late	1	0.162972	1.18972e-05
Rasal2	D+T+	RAS protein activator like 2 [Source:RGD Symbol;Acc:1307566]	Rasal2	Resilient-Middle	1	0.1998	6.35956e-10
Nusap1	d-T-	nucleolar and spindle associated protein 1 [Source:RGD Symbol;Acc:1305764]	Nusap1	Sensitive-Late	-1	-1.25395	3.63556e-13
Map4k5	d-T+	mitogen-activated protein kinase kinase kinase kinase 5 [Source:RGD Symbol;Acc:1562028]	Map4k5	Sensitive-Early	-1	-0.220772	7.30657e-07
Prdm4	d-T+	PR/SET domain 4 [Source:RGD Symbol;Acc:619929]	Prdm4	Sensitive-Early	-1	0.00453891	5.95622e-06
Erbb3	d-T+	erb-b2 receptor tyrosine kinase 3 [Source:RGD Symbol;Acc:69323]	Erbb3	Sensitive-Early	-1	-0.300102	0.000726541
Snrpb2	d+T+	small nuclear ribonucleoprotein polypeptide B2 [Source:RGD Symbol;Acc:1310194]	Snrpb2	Resilient-Middle	1	0.148305	1.02241e-05
Ncapg2	d-T-	non-SMC condensin II complex, subunit G2 [Source:RGD Symbol;Acc:1308406]	Ncapg2	Intermediate-Late	-1	-0.217368	5.66018e-09
Ppp2r5c	D+t-	protein phosphatase 2, regulatory subunit B', gamma [Source:RGD Symbol;Acc:1585097]	Ppp2r5c	Resilient-Late	1	0.194119	8.44507e-14
Jakmip1	d+T+	janus kinase and microtubule interacting protein 1 [Source:RGD Symbol;Acc:1562401]	Jakmip1	Resilient-Middle	1	0.148773	1.0773e-14
Ndufaf1	d-T-	NADH:ubiquinone oxidoreductase complex assembly factor 1 [Source:RGD Symbol;Acc:1306202]	Ndufaf1	Sensitive-Late	-1	-0.262758	0.000217994
Zfp3	D+t-	zinc finger protein 3 [Source:RGD Symbol;Acc:1565881]	Zfp3	Intermediate-Early	1	0.221851	2.79698e-07
Utp14a	d+T+	UTP14A small subunit processome component [Source:RGD Symbol;Acc:1359313]	Utp14a	Sensitive-Early	1	-0.138947	1.16033e-09
Rabep1	d-T+	rabaptin, RAB GTPase binding effector protein 1 [Source:RGD Symbol;Acc:708568]	Rabep1	Sensitive-Early	-1	-0.331253	4.80235e-07
Orc4	d+T+	origin recognition complex, subunit 4 [Source:RGD Symbol;Acc:735212]	Orc4	Resilient-Early	1	0.158333	1.80339e-08
Agr2	d-T+	anterior gradient 2, protein disulphide isomerase family member [Source:RGD Symbol;Acc:1304606]	Agr2	Intermediate-Early	-1	-0.176707	5.61521e-06
Acvr1	d-T+	activin A receptor type 1 [Source:RGD Symbol;Acc:620200]	Acvr1	Sensitive-Early	-1	-0.339595	4.39983e-05
Arhgef25	d+T-	Rho guanine nucleotide exchange factor 25 [Source:RGD Symbol;Acc:735210]	Arhgef25	Sensitive-Middle	1	-0.376046	2.00067e-11
Ube2t	d-T-	ubiquitin-conjugating enzyme E2T [Source:RGD Symbol;Acc:1310816]	Ube2t	Sensitive-Late	-1	-0.877208	1.76261e-16
Tfpi	d-T+	tissue factor pathway inhibitor [Source:RGD Symbol;Acc:61914]	Tfpi	Sensitive-Early	-1	-0.304348	0.000109
Crip2	d+T+	cysteine-rich protein 2 [Source:RGD Symbol;Acc:1302959]	Crip2	Sensitive-Early	1	0.0788112	3.4701e-12
Tspan13	d-T+	tetraspanin 13 [Source:RGD Symbol;Acc:1311788]	Tspan13	Sensitive-Early	-1	-0.371759	1.08322e-08
Slc39a9	D+t-	solute carrier family 39, member 9 [Source:RGD Symbol;Acc:1311236]	Slc39a9	Resilient-Late	1	0.197381	7.46845e-09
Lpcat4	d+T+	lysophosphatidylcholine acyltransferase 4 [Source:RGD Symbol;Acc:1311177]	Lpcat4	Resilient-Early	1	0.15304	1.36435e-05
Ube2b	d+T+	ubiquitin-conjugating enzyme E2B [Source:RGD Symbol;Acc:708345]	Ube2b	Resilient-Middle	1	0.188637	1.43368e-06
Arl6ip6	d+T+	ADP ribosylation factor like GTPase 6 interacting protein 6 [Source:RGD Symbol;Acc:1564819]	Arl6ip6	Resilient-Middle	1	0.148504	4.93063e-06
Bcorl1	d+T+	BCL6 co-repressor-like 1 [Source:RGD Symbol;Acc:1566108]	Bcorl1	Sensitive-Early	1	-0.0930727	0.000162044
Irf6	d-T+	interferon regulatory factor 6 [Source:RGD Symbol;Acc:1309645]	Irf6	Sensitive-Early	-1	-0.409527	1.16416e-06
Rtfdc1	D+T+	replication termination factor 2 domain containing 1 [Source:RGD Symbol;Acc:1311072]	Rtfdc1	Resilient-Middle	1	0.177527	2.55686e-14
Cebpz	D+t-	CCAAT/enhancer binding protein zeta [Source:RGD Symbol;Acc:1304994]	Cebpz	Sensitive-Late	1	0.276457	3.93746e-12
Bzw2	d+T+	basic leucine zipper and W2 domains 2 [Source:RGD Symbol;Acc:621507]	Bzw2	Sensitive-Early	1	0.148869	2.45286e-05
LOC100912115	d+T-	#N/A	LOC100912115	Sensitive-Late	1	0.341938	2.55476e-13
Wfs1	D+t+	wolframin ER transmembrane glycoprotein [Source:RGD Symbol;Acc:68954]	Wfs1	Sensitive-Early	1	0.585451	3.09059e-16
Rprm	d-T-	reprimo, TP53 dependent G2 arrest mediator homolog [Source:RGD Symbol;Acc:1595512]	Rprm	Sensitive-Late	-1	-0.330731	6.86677e-09
Pqlc3	d+T+	PQ loop repeat containing 3 [Source:RGD Symbol;Acc:1306818]	Pqlc3	Resilient-Middle	1	0.162263	2.17282e-10
Slc52a3	d+T-	solute carrier family 52 member 3 [Source:RGD Symbol;Acc:1304644]	Slc52a3	Resilient-Middle	1	0.161133	9.83182e-07
Pip4k2c	d+T+	phosphatidylinositol-5-phosphate 4-kinase type 2 gamma [Source:RGD Symbol;Acc:621711]	Pip4k2c	Resilient-Early	1	0.170329	1.28707e-05
Hus1	d+T+	HUS1 checkpoint clamp component [Source:RGD Symbol;Acc:1591976]	Hus1	Resilient-Early	1	0.171204	2.83298e-09
Tmem18	d+T+	transmembrane protein 18 [Source:RGD Symbol;Acc:1359389]	Tmem18	Resilient-Early	1	0.234686	5.07625e-13
Rbbp7	d+T+	RB binding protein 7, chromatin remodeling factor [Source:RGD Symbol;Acc:620125]	Rbbp7	Resilient-Middle	1	0.178925	1.0672e-10
Cst9l	d+T+	cystatin 9-like [Source:RGD Symbol;Acc:1311032]	Cst9l	Resilient-Middle	1	0.152911	2.93395e-09
Nipal2	d+T-	NIPA-like domain containing 2 [Source:RGD Symbol;Acc:1564315]	Nipal2	Resilient-Late	1	0.224051	3.89996e-09
Slc12a6	d+T+	solute carrier family 12, member 6 [Source:RGD Symbol;Acc:1311335]	Slc12a6	Resilient-Early	1	0.155231	1.82628e-08
Kcnq3	d+T+	potassium voltage-gated channel subfamily Q member 3 [Source:RGD Symbol;Acc:69222]	Kcnq3	Resilient-Early	1	0.152464	2.2687e-11
Klhl4	d-T+	kelch-like family member 4 [Source:RGD Symbol;Acc:1565441]	Klhl4	Sensitive-Early	-1	-0.256926	5.46348e-05
Sf3a1	d+T+	splicing factor 3a, subunit 1 [Source:RGD Symbol;Acc:1311477]	Sf3a1	Resilient-Middle	1	0.170289	1.34471e-07
Tfap4	d+T+	transcription factor AP-4 [Source:RGD Symbol;Acc:1308357]	Tfap4	Resilient-Early	1	0.196075	7.69896e-11
Sec16b	D-T+	SEC16 homolog B, endoplasmic reticulum export factor [Source:RGD Symbol;Acc:621658]	Sec16b	Sensitive-Early	-1	0.160964	1.54698e-08
Slc1a4	D+t-	solute carrier family 1 member 4 [Source:RGD Symbol;Acc:735146]	Slc1a4	Intermediate-Late	1	0.200049	1.70123e-07
Fbxl5	d-T+	F-box and leucine-rich repeat protein 5 [Source:RGD Symbol;Acc:1306887]	Fbxl5	Sensitive-Early	-1	-0.258101	5.20507e-07
Sav1	D+T+	salvador family WW domain containing protein 1 [Source:RGD Symbol;Acc:1307253]	Sav1	Resilient-Early	1	0.158911	4.87505e-09
Gnat3	d-T+	G protein subunit alpha transducin 3 [Source:RGD Symbol;Acc:727817]	Gnat3	Sensitive-Early	-1	-0.135906	0.00212822
Srl	d+T+	sarcalumenin [Source:RGD Symbol;Acc:1306564]	Srl	Resilient-Early	1	0.149398	7.69317e-06
Rapgef5	d+T+	Rap guanine nucleotide exchange factor 5 [Source:RGD Symbol;Acc:1561668]	Rapgef5	Intermediate-Late	1	0.191197	2.60125e-05
Vrk1	d-T-	VRK serine/threonine kinase 1 [Source:RGD Symbol;Acc:1306069]	Vrk1	Sensitive-Late	-1	-0.303838	6.65651e-05
Shmt1	D-T+	serine hydroxymethyltransferase 1 [Source:RGD Symbol;Acc:1312011]	Shmt1	Sensitive-Middle	-1	-0.970686	0.000296783
Csnk2a1	d-T+	casein kinase 2 alpha 1 [Source:RGD Symbol;Acc:621663]	Csnk2a1	Sensitive-Early	-1	-0.355792	1.03012e-05
Stx16	D+t+	syntaxin 16 [Source:RGD Symbol;Acc:1309423]	Stx16	Resilient-Middle	1	0.159197	1.54316e-07
Itpka	d-T+	inositol-trisphosphate 3-kinase A [Source:RGD Symbol;Acc:619950]	Itpka	Sensitive-Early	-1	-0.0675423	1.87902e-08
Fbxo33	D+t+	F-box protein 33 [Source:RGD Symbol;Acc:1307543]	Fbxo33	Intermediate-Middle	1	0.298006	7.41206e-09
Coch	D+T-	cochlin [Source:RGD Symbol;Acc:1308536]	Coch	Resilient-Middle	1	0.14521	1.29399e-08
Slc38a1	D+t+	solute carrier family 38, member 1 [Source:RGD Symbol;Acc:69645]	Slc38a1	Resilient-Middle	1	0.158931	9.03563e-09
Zfp513	d+T+	zinc finger protein 513 [Source:RGD Symbol;Acc:1310456]	Zfp513	Intermediate-Middle	1	0.185647	1.3372e-13
Eif2b4	D+t+	eukaryotic translation initiation factor 2B subunit delta [Source:RGD Symbol;Acc:620208]	Eif2b4	Intermediate-Middle	1	0.243358	1.89844e-11
Slc2a9	d-T+	solute carrier family 2 member 9 [Source:RGD Symbol;Acc:1597012]	Slc2a9	Sensitive-Early	-1	-0.357595	0.00949471
Tbc1d25	d+T+	TBC1 domain family, member 25 [Source:RGD Symbol;Acc:1559711]	Tbc1d25	Resilient-Early	1	0.174619	1.80725e-07
Cul1	d+T+	cullin 1 [Source:RGD Symbol;Acc:1308157]	Cul1	Resilient-Middle	1	0.170002	3.57824e-08
Vapb	d+T+	VAMP associated protein B and C [Source:RGD Symbol;Acc:68326]	Vapb	Resilient-Middle	1	0.155464	4.35899e-11
Csdc2	d+T+	cold shock domain containing C2 [Source:RGD Symbol;Acc:628780]	Csdc2	Resilient-Early	1	0.187879	1.13073e-07
Azin1	D+T-	antizyme inhibitor 1 [Source:RGD Symbol;Acc:61934]	Azin1	Sensitive-Early	1	-0.467113	6.16083e-10
Acvr2a	D-t+	activin A receptor type 2A [Source:RGD Symbol;Acc:70911]	Acvr2a	Sensitive-Middle	-1	0.194006	3.34928e-08
Prss27	d-T-	serine protease 27 [Source:RGD Symbol;Acc:1303256]	Prss27	Sensitive-Late	-1	-0.205297	0.000930106
Drd5	d+T+	dopamine receptor D5 [Source:RGD Symbol;Acc:2523]	Drd5	Resilient-Middle	1	0.158553	4.74733e-05
Rassf5	d+T+	Ras association domain family member 5 [Source:RGD Symbol;Acc:621694]	Rassf5	Sensitive-Early	1	0.193894	1.25562e-06
Esr2	d-T+	estrogen receptor 2 [Source:RGD Symbol;Acc:2582]	Esr2	Sensitive-Early	-1	-0.166602	8.83564e-06
Nol10	d+T+	nucleolar protein 10 [Source:RGD Symbol;Acc:1359447]	Nol10	Resilient-Early	1	0.150369	7.57337e-10
Tmem128	D+t+	transmembrane protein 128 [Source:RGD Symbol;Acc:1310481]	Tmem128	Resilient-Middle	1	0.142211	7.60419e-08
Pwp1	D+T+	PWP1 homolog, endonuclein [Source:RGD Symbol;Acc:1310705]	Pwp1	Resilient-Early	1	0.229065	2.46682e-08
Ncstn	d+T+	nicastrin [Source:RGD Symbol;Acc:631418]	Ncstn	Sensitive-Early	1	-0.0230877	5.89883e-07
Ctc1	d-T-	CST telomere replication complex component 1 [Source:RGD Symbol;Acc:1563106]	Ctc1	Sensitive-Late	-1	-0.284304	4.81152e-10
Pmm1	D+T+	phosphomannomutase 1 [Source:RGD Symbol;Acc:1310897]	Pmm1	Resilient-Middle	1	0.162008	7.3858e-06
Dhrs7b	d+T+	dehydrogenase/reductase 7B [Source:RGD Symbol;Acc:1311243]	Dhrs7b	Resilient-Middle	1	0.16751	3.57452e-09
Kcnj3	D+t-	potassium voltage-gated channel subfamily J member 3 [Source:RGD Symbol;Acc:2958]	Kcnj3	Resilient-Early	1	0.169457	0.000142701
Lyar	d+T+	Ly1 antibody reactive [Source:RGD Symbol;Acc:1305352]	Lyar	Resilient-Middle	1	0.181413	5.62744e-12
Mad2l1	d-T-	mitotic arrest deficient 2 like 1 [Source:RGD Symbol;Acc:1310889]	Mad2l1	Sensitive-Late	-1	-0.466006	2.30698e-13
Tmem11	D+T-	transmembrane protein 11 [Source:RGD Symbol;Acc:1309817]	Tmem11	Intermediate-Late	1	0.237611	9.12383e-10
Gna15	d+T-	G protein subunit alpha 15 [Source:RGD Symbol;Acc:619751]	Gna15	Resilient-Late	1	0.159897	5.80161e-10
Rbm3	d+T+	RNA binding motif protein 3 [Source:RGD Symbol;Acc:620145]	Rbm3	Sensitive-Middle	1	0.383609	1.09349e-12
Clint1	d-T+	clathrin interactor 1 [Source:RGD Symbol;Acc:1303328]	Clint1	Intermediate-Early	-1	-0.203995	1.38949e-06
Aftph	D+T+	aftiphilin [Source:RGD Symbol;Acc:1311920]	Aftph	Resilient-Early	1	0.168205	2.48456e-07
Creb3l1	d+T+	cAMP responsive element binding protein 3-like 1 [Source:RGD Symbol;Acc:1359613]	Creb3l1	Sensitive-Middle	1	0.344299	7.90629e-12
Trap1	D+T+	TNF receptor-associated protein 1 [Source:RGD Symbol;Acc:1359733]	Trap1	Resilient-Middle	1	0.140241	4.33109e-10
Abcg8	d-T-	ATP binding cassette subfamily G member 8 [Source:RGD Symbol;Acc:620300]	Abcg8	Sensitive-Late	-1	-0.284116	0.00502471
Shq1	d+T+	SHQ1, H/ACA ribonucleoprotein assembly factor [Source:RGD Symbol;Acc:1310610]	Shq1	Resilient-Middle	1	0.216208	5.79056e-07
Sptbn1	d-T+	spectrin, beta, non-erythrocytic 1 [Source:RGD Symbol;Acc:727922]	Sptbn1	Sensitive-Early	-1	-0.221138	6.96689e-05
Ypel2	d-T+	yippee-like 2 [Source:RGD Symbol;Acc:1311564]	Ypel2	Intermediate-Early	-1	-0.185042	5.23983e-05
Lgalsl	d+T+	galectin-like [Source:RGD Symbol;Acc:1307414]	Lgalsl	Resilient-Middle	1	0.148634	9.85638e-09
Rbm28	d+T+	RNA binding motif protein 28 [Source:RGD Symbol;Acc:1311336]	Rbm28	Resilient-Early	1	0.196353	4.82256e-14
Atxn3	d-T+	ataxin 3 [Source:RGD Symbol;Acc:621567]	Atxn3	Intermediate-Early	-1	-0.223255	4.07073e-08
Sp4	d-T-	Sp4 transcription factor [Source:RGD Symbol;Acc:3741]	Sp4	Sensitive-Late	-1	-0.283999	7.27747e-07
Fkbp9	d-T+	FKBP prolyl isomerase 9 [Source:RGD Symbol;Acc:1549757]	Fkbp9	Sensitive-Early	-1	0.110772	1.03446e-11
Ybx3	D+T+	Y box binding protein 3 [Source:RGD Symbol;Acc:621056]	Ybx3	Resilient-Middle	1	0.160787	1.82923e-10
Sap30bp	d+T+	SAP30 binding protein [Source:RGD Symbol;Acc:1565537]	Sap30bp	Resilient-Early	1	0.17616	6.53399e-10
Hpcal1	d+T+	hippocalcin-like 1 [Source:RGD Symbol;Acc:708375]	Hpcal1	Resilient-Middle	1	0.157813	3.85387e-09
Ing3	d+T+	inhibitor of growth family, member 3 [Source:RGD Symbol;Acc:1310556]	Ing3	Resilient-Middle	1	0.187725	8.09569e-11
Pkp4	d+T+	plakophilin 4 [Source:RGD Symbol;Acc:1307840]	Pkp4	Sensitive-Early	1	-0.320038	7.41049e-06
Grm3	d-T-	glutamate metabotropic receptor 3 [Source:RGD Symbol;Acc:2744]	Grm3	Intermediate-Late	-1	-0.22135	3.04177e-06
Sh3yl1	d+T+	SH3 and SYLF domain containing 1 [Source:RGD Symbol;Acc:1306440]	Sh3yl1	Resilient-Middle	1	0.153684	6.50854e-08
Pno1	D+t+	partner of NOB1 homolog [Source:RGD Symbol;Acc:727882]	Pno1	Intermediate-Middle	1	0.262501	1.17977e-12
Thg1l	d+T+	tRNA-histidine guanylyltransferase 1-like [Source:RGD Symbol;Acc:1359513]	Thg1l	Resilient-Early	1	0.198275	1.08885e-12
Nin	d+T+	ninein [Source:RGD Symbol;Acc:1306492]	Nin	Sensitive-Early	1	-0.224735	1.71336e-05
Cst5	d+T+	cystatin D [Source:RGD Symbol;Acc:1310978]	Cst5	Sensitive-Early	1	-0.250396	9.25723e-05
Lrfn5	d+T+	leucine rich repeat and fibronectin type III domain containing 5 [Source:RGD Symbol;Acc:1309357]	Lrfn5	Resilient-Early	1	0.154821	1.67093e-07
Derl1	D+T+	derlin 1 [Source:RGD Symbol;Acc:1311835]	Derl1	Intermediate-Early	1	0.227725	2.71561e-20
Ubn2	D+t+	ubinuclein 2 [Source:RGD Symbol;Acc:1310722]	Ubn2	Resilient-Early	1	0.228126	4.26561e-09
Rpia	d-T+	ribose 5-phosphate isomerase A [Source:RGD Symbol;Acc:1311377]	Rpia	Resilient-Middle	-1	-0.17475	3.74742e-05
Desi1	D+t-	desumoylating isopeptidase 1 [Source:RGD Symbol;Acc:1305776]	Desi1	Resilient-Middle	1	0.163819	1.0319e-06
Brinp2	D+t-	BMP/retinoic acid inducible neural specific 2 [Source:RGD Symbol;Acc:708419]	Brinp2	Resilient-Middle	1	0.147397	2.1475e-07
Tead4	D+T-	TEA domain transcription factor 4 [Source:RGD Symbol;Acc:1585671]	Tead4	Resilient-Late	1	0.158461	0.000181866
Yipf4	d+T+	Yip1 domain family, member 4 [Source:RGD Symbol;Acc:1310157]	Yipf4	Resilient-Early	1	0.174772	6.99729e-13
Gadd45a	d+T+	growth arrest and DNA-damage-inducible, alpha [Source:RGD Symbol;Acc:2654]	Gadd45a	Sensitive-Early	1	-0.237983	3.4174e-07
Fmc1	d+T+	formation of mitochondrial complex V assembly factor 1 [Source:RGD Symbol;Acc:1559476]	Fmc1	Resilient-Middle	1	0.158928	3.0319e-07
Lcp2	d-T+	lymphocyte cytosolic protein 2 [Source:RGD Symbol;Acc:619743]	Lcp2	Sensitive-Early	-1	-0.255944	7.3045e-07
Ankmy2	D+t-	ankyrin repeat and MYND domain containing 2 [Source:RGD Symbol;Acc:1306017]	Ankmy2	Resilient-Middle	1	0.162555	6.28658e-06
Zbtb49	d+T+	zinc finger and BTB domain containing 49 [Source:RGD Symbol;Acc:1306733]	Zbtb49	Sensitive-Early	1	-0.23412	0.000126708
Tas2r107	d+T+	taste receptor, type 2, member 107 [Source:RGD Symbol;Acc:620736]	Tas2r107	Resilient-Early	1	0.150735	9.99878e-10
Cpa6	d+T+	carboxypeptidase A6 [Source:RGD Symbol;Acc:1311764]	Cpa6	Resilient-Middle	1	0.158352	0.0010698
Lamb1	d-T+	laminin subunit beta 1 [Source:RGD Symbol;Acc:1306311]	Lamb1	Sensitive-Early	-1	-0.265081	0.000249116
Suclg2	d-T+	succinate-CoA ligase, GDP-forming, beta subunit [Source:RGD Symbol;Acc:1305008]	Suclg2	Sensitive-Early	-1	-0.29979	0.000123496
Yeats4	d-T-	YEATS domain containing 4 [Source:RGD Symbol;Acc:1305741]	Yeats4	Sensitive-Late	-1	-0.757504	5.02175e-09
Lmcd1	d+T+	LIM and cysteine-rich domains 1 [Source:RGD Symbol;Acc:1308963]	Lmcd1	Intermediate-Early	1	0.201177	3.16668e-13
Tas2r114	d+T-	taste receptor, type 2, member 114 [Source:RGD Symbol;Acc:620737]	Tas2r114	Resilient-Late	1	0.16424	1.33256e-08
Mgp	d+T-	matrix Gla protein [Source:RGD Symbol;Acc:3088]	Mgp	Resilient-Middle	1	0.199357	5.90667e-05
Slc6a11	d+T+	solute carrier family 6 member 11 [Source:RGD Symbol;Acc:628737]	Slc6a11	Resilient-Early	1	0.178328	1.63365e-09
Ndufa5	d+T+	NADH:ubiquinone oxidoreductase subunit A5 [Source:RGD Symbol;Acc:3155]	Ndufa5	Resilient-Early	1	0.145752	0.0014319
Arfgef1	d+T+	ADP ribosylation factor guanine nucleotide exchange factor 1 [Source:RGD Symbol;Acc:1560793]	Arfgef1	Resilient-Middle	1	0.177441	2.49704e-06
Qpct	d+T+	glutaminyl-peptide cyclotransferase [Source:RGD Symbol;Acc:1562284]	Qpct	Resilient-Middle	1	0.154827	2.06123e-07
Mmp16	d-T+	matrix metallopeptidase 16 [Source:RGD Symbol;Acc:620199]	Mmp16	Sensitive-Early	-1	-0.0159549	2.33783e-07
Rbm7	D+T-	RNA binding motif protein 7 [Source:RGD Symbol;Acc:1308017]	Rbm7	Resilient-Middle	1	0.191126	1.3449e-06
Ptprd	d-T+	protein tyrosine phosphatase, receptor type, D [Source:RGD Symbol;Acc:1561090]	Ptprd	Sensitive-Early	-1	-0.264635	6.02343e-09
Emc4	d+T+	ER membrane protein complex subunit 4 [Source:RGD Symbol;Acc:1310905]	Emc4	Resilient-Middle	1	0.178551	4.39357e-09
Spic	d-T+	Spi-C transcription factor [Source:RGD Symbol;Acc:1306272]	Spic	Sensitive-Early	-1	-0.382664	2.6335e-10
Palm3	d+T+	paralemmin 3 [Source:RGD Symbol;Acc:2323602]	Palm3	Resilient-Early	1	0.164651	6.9814e-09
Pcmtd1	d-T+	protein-L-isoaspartate (D-aspartate) O-methyltransferase domain containing 1 [Source:RGD Symbol;Acc:1586096]	Pcmtd1	Sensitive-Late	-1	-0.6547	5.5759e-05
Cpsf2	D+t-	cleavage and polyadenylation specific factor 2 [Source:RGD Symbol;Acc:1309687]	Cpsf2	Resilient-Late	1	0.167813	1.30503e-10
Eif1ax	d-T+	eukaryotic translation initiation factor 1A, X-linked [Source:RGD Symbol;Acc:1560198]	Eif1ax	Sensitive-Early	-1	-0.278118	7.13463e-08
Dapl1	d+T+	death associated protein-like 1 [Source:RGD Symbol;Acc:1309610]	Dapl1	Resilient-Middle	1	0.163191	4.11789e-06
Alg13	D+T+	#N/A	Alg13	Resilient-Early	1	0.170518	5.81617e-11
Arl1	D+t+	ADP-ribosylation factor like GTPase 1 [Source:RGD Symbol;Acc:621326]	Arl1	Sensitive-Early	1	0.915605	8.75421e-17
Ap4s1	D+t+	adaptor related protein complex 4 subunit sigma 1 [Source:RGD Symbol;Acc:1311990]	Ap4s1	Resilient-Middle	1	0.157364	0.00241875
Smg8	D+t+	SMG8 nonsense mediated mRNA decay factor [Source:RGD Symbol;Acc:1306862]	Smg8	Resilient-Middle	1	0.1644	3.03109e-05
Erp27	d+T+	endoplasmic reticulum protein 27 [Source:RGD Symbol;Acc:1565381]	Erp27	Resilient-Middle	1	0.144083	3.84864e-05
Ankef1	D+t-	ankyrin repeat and EF-hand domain containing 1 [Source:RGD Symbol;Acc:1304809]	Ankef1	Resilient-Middle	1	0.178868	0.0039965
Aasdhppt	d+T+	aminoadipate-semialdehyde dehydrogenase-phosphopantetheinyl transferase [Source:RGD Symbol;Acc:1311360]	Aasdhppt	Resilient-Early	1	0.308963	8.37107e-15
Cav3	d-T-	caveolin 3 [Source:RGD Symbol;Acc:2281]	Cav3	Intermediate-Late	-1	-0.20685	0.000503307
Eif3d	D+T+	eukaryotic translation initiation factor 3, subunit D [Source:RGD Symbol;Acc:1303255]	Eif3d	Sensitive-Early	1	0.256764	2.42142e-11
Oxtr	d-T-	oxytocin receptor [Source:RGD Symbol;Acc:3239]	Oxtr	Sensitive-Late	-1	-0.225875	0.00322317
Arhgdib	d-T+	Rho GDP dissociation inhibitor beta [Source:RGD Symbol;Acc:1305383]	Arhgdib	Sensitive-Early	-1	-0.320623	5.67156e-06
Utp20	d+T+	UTP20 small subunit processome component [Source:RGD Symbol;Acc:1560606]	Utp20	Sensitive-Early	1	-0.188083	1.16029e-06
Fam19a4	d+T+	#N/A	Fam19a4	Resilient-Early	1	0.161045	1.59169e-06
Erp44	d+T+	endoplasmic reticulum protein 44 [Source:RGD Symbol;Acc:1309176]	Erp44	Intermediate-Early	1	0.314665	5.5852e-11
Aco1	d+T+	aconitase 1 [Source:RGD Symbol;Acc:2019]	Aco1	Sensitive-Early	1	-0.140767	1.73196e-09
Slc30a6	d+T+	solute carrier family 30 member 6 [Source:RGD Symbol;Acc:1309250]	Slc30a6	Resilient-Early	1	0.164892	3.48573e-10
Tle2	d+T+	TLE family member 2, transcriptional corepressor [Source:RGD Symbol;Acc:1306665]	Tle2	Resilient-Early	1	0.154835	8.35761e-07
Lrpprc	d-T+	leucine-rich pentatricopeptide repeat containing [Source:RGD Symbol;Acc:1306575]	Lrpprc	Sensitive-Early	-1	-0.223733	3.57457e-06
Tle1	D+T-	TLE family member 1, transcriptional corepressor [Source:RGD Symbol;Acc:1309237]	Tle1	Resilient-Early	1	0.353582	0.00013984
Serbp1	d+T+	Serpine1 mRNA binding protein 1 [Source:RGD Symbol;Acc:619907]	Serbp1	Resilient-Middle	1	0.16006	1.21305e-10
Slc2a6	D+T-	solute carrier family 2 member 6 [Source:RGD Symbol;Acc:1309317]	Slc2a6	Resilient-Late	1	0.166698	2.01046e-06
St14	d+T+	suppression of tumorigenicity 14 [Source:RGD Symbol;Acc:69288]	St14	Sensitive-Early	1	-0.289236	0.000938119
Cdc27	D+t-	cell division cycle 27 [Source:RGD Symbol;Acc:1304921]	Cdc27	Sensitive-Early	1	0.0831143	2.41215e-20
Rad18	d+T+	RAD18 E3 ubiquitin protein ligase [Source:RGD Symbol;Acc:1306993]	Rad18	Resilient-Middle	1	0.154568	3.03812e-15
Pawr	d+T+	pro-apoptotic WT1 regulator [Source:RGD Symbol;Acc:69065]	Pawr	Sensitive-Early	1	0.131668	4.43295e-07
RGD1563941	d+T+	similar to hypothetical protein FLJ20010 [Source:RGD Symbol;Acc:1563941]	RGD1563941	Sensitive-Early	1	-0.0452477	1.52198e-05
Cpsf6	d+T+	cleavage and polyadenylation specific factor 6 [Source:RGD Symbol;Acc:1304640]	Cpsf6	Resilient-Early	1	0.15592	1.3464e-09
Nnmt	D+T+	nicotinamide N-methyltransferase [Source:RGD Symbol;Acc:1309606]	Nnmt	Intermediate-Early	1	0.215414	0.000137806
A3galt2	d-T+	alpha 1,3-galactosyltransferase 2 [Source:RGD Symbol;Acc:727913]	A3galt2	Sensitive-Early	-1	-0.0293243	0.000453932
Foxm1	d-T-	forkhead box M1 [Source:RGD Symbol;Acc:61807]	Foxm1	Sensitive-Late	-1	-0.403443	3.96501e-10
Pde6h	d-T-	phosphodiesterase 6H [Source:RGD Symbol;Acc:70933]	Pde6h	Sensitive-Late	-1	-0.183315	0.00237886
Rrbp1	d+T+	ribosome binding protein 1 [Source:RGD Symbol;Acc:1306536]	Rrbp1	Sensitive-Early	1	0.420796	4.91857e-12
Rab2a	D+t+	RAB2A, member RAS oncogene family [Source:RGD Symbol;Acc:68323]	Rab2a	Intermediate-Late	1	0.210986	1.1109e-13
Nr4a3	d-T+	nuclear receptor subfamily 4, group A, member 3 [Source:RGD Symbol;Acc:61882]	Nr4a3	Intermediate-Late	-1	-0.255955	0.00181276
Gpr176	d+T+	G protein-coupled receptor 176 [Source:RGD Symbol;Acc:621718]	Gpr176	Resilient-Early	1	0.160191	0.0041917
Arl8a	d+T+	ADP-ribosylation factor like GTPase 8A [Source:RGD Symbol;Acc:1565940]	Arl8a	Resilient-Middle	1	0.181657	3.1651e-08
Cdk12	D+T+	cyclin-dependent kinase 12 [Source:RGD Symbol;Acc:621111]	Cdk12	Resilient-Early	1	0.169129	5.34937e-07
Luc7l2	d+T+	LUC7-like 2 pre-mRNA splicing factor [Source:RGD Symbol;Acc:1308651]	Luc7l2	Resilient-Middle	1	0.178277	2.83227e-11
Phc2	d+T+	polyhomeotic homolog 2 [Source:RGD Symbol;Acc:1307912]	Phc2	Resilient-Middle	1	0.157433	2.18576e-06
G0s2	D+T-	G0/G1switch 2 [Source:RGD Symbol;Acc:1311675]	G0s2	Sensitive-Middle	1	0.344684	1.85598e-08
Lamb3	d-T+	laminin subunit beta 3 [Source:RGD Symbol;Acc:1562668]	Lamb3	Sensitive-Early	-1	-0.171242	8.67023e-05
Ptprz1	d+T+	protein tyrosine phosphatase, receptor type Z1 [Source:RGD Symbol;Acc:3455]	Ptprz1	Resilient-Early	1	0.147295	5.76695e-07
Sulf2	d-T+	sulfatase 2 [Source:RGD Symbol;Acc:1305078]	Sulf2	Sensitive-Early	-1	-0.328252	2.29817e-05
Lypd2	d+T+	Ly6/Plaur domain containing 2 [Source:RGD Symbol;Acc:1307892]	Lypd2	Resilient-Early	1	0.184097	1.71208e-09
Phf21a	d+T+	PHD finger protein 21A [Source:RGD Symbol;Acc:1560612]	Phf21a	Resilient-Middle	1	0.152231	1.18065e-06
Eif2ak3	D+T+	eukaryotic translation initiation factor 2 alpha kinase 3 [Source:RGD Symbol;Acc:70884]	Eif2ak3	Sensitive-Early	1	0.676305	5.24087e-10
Snx5	d+T-	sorting nexin 5 [Source:RGD Symbol;Acc:1310190]	Snx5	Resilient-Middle	1	0.143146	0.00272828
Rmdn2	d+T+	regulator of microtubule dynamics 2 [Source:RGD Symbol;Acc:1559836]	Rmdn2	Sensitive-Early	1	-0.0866373	1.09725e-08
Rnf20	d+T+	ring finger protein 20 [Source:RGD Symbol;Acc:1311936]	Rnf20	Sensitive-Early	1	-0.157051	2.04997e-07
Slc26a7	d+T+	solute carrier family 26 member 7 [Source:RGD Symbol;Acc:1310846]	Slc26a7	Resilient-Middle	1	0.158002	3.42249e-07
Pole4	d+T+	DNA polymerase epsilon 4, accessory subunit [Source:RGD Symbol;Acc:1307793]	Pole4	Sensitive-Early	1	0.0300738	8.9304e-08
Tg	d-T-	thyroglobulin [Source:RGD Symbol;Acc:3848]	Tg	Sensitive-Early	-1	-0.0964257	0.000541565
Gngt2	d-T+	G protein subunit gamma transducin 2 [Source:RGD Symbol;Acc:1591007]	Gngt2	Sensitive-Early	-1	-0.509744	2.15852e-11
Jph1	d-T-	junctophilin 1 [Source:RGD Symbol;Acc:1308789]	Jph1	Sensitive-Late	-1	-0.258802	0.00288583
Cfap69	d+T+	cilia and flagella associated protein 69 [Source:RGD Symbol;Acc:6496360]	Cfap69	Resilient-Middle	1	0.178508	4.04636e-08
Klf10	d+T+	Kruppel-like factor 10 [Source:RGD Symbol;Acc:621652]	Klf10	Sensitive-Early	1	-0.312275	0.00213463
Nup88	d+T+	nucleoporin 88 [Source:RGD Symbol;Acc:620182]	Nup88	Sensitive-Early	1	-0.338318	6.59384e-11
Pdpk1	d+T+	3-phosphoinositide dependent protein kinase-1 [Source:RGD Symbol;Acc:620307]	Pdpk1	Resilient-Middle	1	0.190526	1.35841e-07
Stx18	D+T+	syntaxin 18 [Source:RGD Symbol;Acc:1310058]	Stx18	Intermediate-Early	1	0.298157	1.67467e-12
Ngly1	d+T+	N-glycanase 1 [Source:RGD Symbol;Acc:1308518]	Ngly1	Resilient-Middle	1	0.202195	4.12213e-15
Cntn3	d+T+	contactin 3 [Source:RGD Symbol;Acc:3253]	Cntn3	Resilient-Early	1	0.153575	1.3282e-09
Rasal3	d-T+	RAS protein activator like 3 [Source:RGD Symbol;Acc:1309019]	Rasal3	Sensitive-Early	-1	-0.246225	0.000322701
Pum2	d+T+	pumilio RNA-binding family member 2 [Source:RGD Symbol;Acc:1311024]	Pum2	Resilient-Early	1	0.17442	1.92483e-09
Calu	D+t+	calumenin [Source:RGD Symbol;Acc:620383]	Calu	Sensitive-Late	1	0.498475	5.00981e-17
Ispd	D+t+	#N/A	Ispd	Resilient-Middle	1	0.174382	3.89644e-07
Uba3	d+T+	ubiquitin-like modifier activating enzyme 3 [Source:RGD Symbol;Acc:621084]	Uba3	Resilient-Middle	1	0.153671	2.41377e-10
Ifih1	D+t-	interferon induced with helicase C domain 1 [Source:RGD Symbol;Acc:1560496]	Ifih1	Resilient-Middle	1	0.174507	0.00601829
Pdia4	d+T+	protein disulfide isomerase family A, member 4 [Source:RGD Symbol;Acc:619835]	Pdia4	Sensitive-Middle	1	0.435368	8.40676e-10
Ptpro	d-T+	protein tyrosine phosphatase, receptor type, O [Source:RGD Symbol;Acc:62068]	Ptpro	Sensitive-Early	-1	0.0276124	3.48105e-08
Traf2	D+T+	Tnf receptor-associated factor 2 [Source:RGD Symbol;Acc:1310457]	Traf2	Resilient-Early	1	0.225252	1.10479e-09
Lztfl1	d+T+	leucine zipper transcription factor-like 1 [Source:RGD Symbol;Acc:1306628]	Lztfl1	Resilient-Middle	1	0.176678	1.34879e-07
Copa	D+t+	coatomer protein complex subunit alpha [Source:RGD Symbol;Acc:1310525]	Copa	Sensitive-Early	1	0.536547	1.42061e-20
Fam83a	d+T+	family with sequence similarity 83, member A [Source:RGD Symbol;Acc:1565606]	Fam83a	Resilient-Early	1	0.179701	3.82229e-11
Itfg2	d+T+	integrin alpha FG-GAP repeat containing 2 [Source:RGD Symbol;Acc:1311944]	Itfg2	Resilient-Early	1	0.166035	9.14052e-10
Pcsk9	d-T+	proprotein convertase subtilisin/kexin type 9 [Source:RGD Symbol;Acc:728909]	Pcsk9	Sensitive-Early	-1	-0.322827	2.05681e-06
Cpne3	D-T+	copine 3 [Source:RGD Symbol;Acc:1310178]	Cpne3	Sensitive-Early	-1	-0.320324	7.39972e-05
Gclc	d-T+	glutamate-cysteine ligase, catalytic subunit [Source:RGD Symbol;Acc:619868]	Gclc	Sensitive-Early	-1	-0.342708	2.2414e-08
Mdm2	D+T+	MDM2 proto-oncogene [Source:RGD Symbol;Acc:1305332]	Mdm2	Intermediate-Middle	1	0.216006	5.54308e-13
Slc38a2	d+T+	solute carrier family 38, member 2 [Source:RGD Symbol;Acc:69420]	Slc38a2	Sensitive-Late	1	0.230289	3.72356e-08
Rcc2	D-t-	regulator of chromosome condensation 2 [Source:RGD Symbol;Acc:1309986]	Rcc2	Sensitive-Early	-1	-0.167288	0.00252495
Elf3	D+t+	E74 like ETS transcription factor 3 [Source:RGD Symbol;Acc:1310687]	Elf3	Resilient-Middle	1	0.163474	8.67015e-06
Fyco1	d+T-	FYVE and coiled-coil domain containing 1 [Source:RGD Symbol;Acc:1309069]	Fyco1	Sensitive-Late	1	0.174323	1.70204e-09
Sec61b	d+T+	Sec61 translocon beta subunit [Source:RGD Symbol;Acc:1304997]	Sec61b	Sensitive-Middle	1	0.59005	6.91987e-12
Large2	d+T+	LARGE xylosyl- and glucuronyltransferase 2 [Source:RGD Symbol;Acc:735214]	Large2	Resilient-Early	1	0.14827	0.0029106
Akap8l	D-T-	A-kinase anchoring protein 8 like [Source:RGD Symbol;Acc:1359200]	Akap8l	Intermediate-Late	-1	-0.201865	0.00326948
Galk1	d+T+	galactokinase 1 [Source:RGD Symbol;Acc:1305375]	Galk1	Sensitive-Early	1	-0.157532	1.13141e-05
Dld	d+T+	dihydrolipoamide dehydrogenase [Source:RGD Symbol;Acc:735073]	Dld	Resilient-Early	1	0.270571	1.42503e-16
Alg2	d+T-	ALG2, alpha-1,3/1,6-mannosyltransferase [Source:RGD Symbol;Acc:1309940]	Alg2	Intermediate-Late	1	0.196255	1.00019e-11
Srsf6	D+T+	serine and arginine rich splicing factor 6 [Source:RGD Symbol;Acc:1359241]	Srsf6	Sensitive-Middle	1	0.302554	3.65751e-09
Smarcad1	d+T+	SWI/SNF-related, matrix-associated actin-dependent regulator of chromatin, subfamily a, containing DEAD/H box 1` [Source:RGD Symbol;Acc:1309640]	Smarcad1	Resilient-Early	1	0.172747	1.23389e-07
Sirt6	d+T+	sirtuin 6 [Source:RGD Symbol;Acc:1305216]	Sirt6	Resilient-Early	1	0.1922	3.97604e-09
Tbc1d10a	d+T+	TBC1 domain family, member 10a [Source:RGD Symbol;Acc:1311641]	Tbc1d10a	Resilient-Early	1	0.154834	1.46906e-07
Akap5	d+T+	A-kinase anchoring protein 5 [Source:RGD Symbol;Acc:620829]	Akap5	Sensitive-Early	1	0.0459363	1.29902e-07
Aven	d+T+	apoptosis and caspase activation inhibitor [Source:RGD Symbol;Acc:1309928]	Aven	Resilient-Middle	1	0.235187	1.15186e-09
Trnt1	d+T+	tRNA nucleotidyl transferase 1 [Source:RGD Symbol;Acc:1308857]	Trnt1	Resilient-Early	1	0.191628	5.70198e-12
Tor1b	d+T+	torsin family 1, member B [Source:RGD Symbol;Acc:1308431]	Tor1b	Resilient-Early	1	0.154992	1.01567e-08
Ift27	d-T+	intraflagellar transport 27 [Source:RGD Symbol;Acc:1308703]	Ift27	Sensitive-Early	-1	-0.271928	3.88794e-08
Amdhd2	D+t+	amidohydrolase domain containing 2 [Source:RGD Symbol;Acc:1304601]	Amdhd2	Resilient-Middle	1	0.169204	7.22789e-06
Ero1a	D+t+	endoplasmic reticulum oxidoreductase 1 alpha [Source:RGD Symbol;Acc:621713]	Ero1a	Sensitive-Middle	1	0.243029	7.27896e-09
Eif2b2	d+T+	eukaryotic translation initiation factor 2B subunit beta [Source:RGD Symbol;Acc:620820]	Eif2b2	Resilient-Middle	1	0.177178	3.34646e-07
Heatr5a	D+T+	HEAT repeat containing 5A [Source:RGD Symbol;Acc:1561116]	Heatr5a	Intermediate-Early	1	0.203452	1.05838e-08
Casp8ap2	D+T+	caspase 8 associated protein 2 [Source:RGD Symbol;Acc:1305771]	Casp8ap2	Resilient-Middle	1	0.206525	3.0481e-11
Snf8	d+T+	SNF8 subunit of ESCRT-II [Source:RGD Symbol;Acc:1310144]	Snf8	Resilient-Middle	1	0.164739	1.97441e-12
Borcs6	d+T+	BLOC-1 related complex subunit 6 [Source:RGD Symbol;Acc:1563885]	Borcs6	Resilient-Early	1	0.171766	2.34713e-13
Vezt	d+T+	vezatin, adherens junctions transmembrane protein [Source:RGD Symbol;Acc:1359117]	Vezt	Sensitive-Early	1	-0.0935023	4.46436e-10
Sema3c	d+T+	semaphorin 3C [Source:RGD Symbol;Acc:1309343]	Sema3c	Sensitive-Late	1	0.331749	2.11841e-13
H3f3b	d+T+	H3 histone family member 3B [Source:RGD Symbol;Acc:621095]	H3f3b	Resilient-Early	1	0.19138	1.49e-13
Bsnd	d+T+	barttin CLCNK type accessory beta subunit [Source:RGD Symbol;Acc:621139]	Bsnd	Resilient-Early	1	0.148383	2.38125e-10
Dcaf15	d+T+	DDB1 and CUL4 associated factor 15 [Source:RGD Symbol;Acc:1304881]	Dcaf15	Resilient-Middle	1	0.147253	3.82856e-11
Cyfip2	D+T+	cytoplasmic FMR1 interacting protein 2 [Source:RGD Symbol;Acc:1305048]	Cyfip2	Resilient-Middle	1	0.170363	1.14059e-09
Bms1	D+t+	BMS1 ribosome biogenesis factor [Source:RGD Symbol;Acc:1308043]	Bms1	Intermediate-Middle	1	0.240234	5.94603e-13
Aptx	d+T+	aprataxin [Source:RGD Symbol;Acc:628740]	Aptx	Resilient-Early	1	0.156244	1.4921e-09
Hpgds	d-T+	hematopoietic prostaglandin D synthase [Source:RGD Symbol;Acc:69251]	Hpgds	Sensitive-Early	-1	-0.506513	1.09713e-06
Setd3	d-T+	SET domain containing 3, actin histidine methyltransferase [Source:RGD Symbol;Acc:1309550]	Setd3	Sensitive-Early	-1	-0.284471	4.05851e-07
Meox2	D-T-	mesenchyme homeobox 2 [Source:RGD Symbol;Acc:3079]	Meox2	Intermediate-Late	-1	-0.37739	0.000755874
Cry1	d+T-	cryptochrome circadian regulator 1 [Source:RGD Symbol;Acc:735083]	Cry1	Resilient-Middle	1	0.172397	2.7667e-08
Scn9a	d-T-	sodium voltage-gated channel alpha subunit 9 [Source:RGD Symbol;Acc:69368]	Scn9a	Intermediate-Late	-1	-0.246995	0.000425876
Dbh	d+T+	dopamine beta-hydroxylase [Source:RGD Symbol;Acc:2489]	Dbh	Resilient-Early	1	0.177064	2.9946e-05
Thrb	d-T+	thyroid hormone receptor beta [Source:RGD Symbol;Acc:3858]	Thrb	Sensitive-Early	-1	-0.398677	1.8249e-07
Ddx1	d+T+	DEAD-box helicase 1 [Source:RGD Symbol;Acc:619903]	Ddx1	Sensitive-Early	1	-0.334504	1.56038e-17
Slc38a4	d-T-	solute carrier family 38, member 4 [Source:RGD Symbol;Acc:621836]	Slc38a4	Sensitive-Early	-1	-0.44903	7.28083e-06
Plrg1	d+T+	pleiotropic regulator 1 [Source:RGD Symbol;Acc:621047]	Plrg1	Intermediate-Early	1	0.293445	3.63089e-16
Usp2	d+T+	ubiquitin specific peptidase 2 [Source:RGD Symbol;Acc:621073]	Usp2	Intermediate-Early	1	0.308849	3.26018e-08
Rflnb	d+T+	refilin B [Source:RGD Symbol;Acc:1359691]	Rflnb	Resilient-Early	1	0.191306	1.32035e-07
Fabp1	d+T+	fatty acid binding protein 1 [Source:RGD Symbol;Acc:2590]	Fabp1	Resilient-Early	1	0.161434	8.32349e-10
Rdh10	d-T+	retinol dehydrogenase 10 [Source:RGD Symbol;Acc:727793]	Rdh10	Sensitive-Early	-1	-0.32823	4.01879e-05
Pip4p2	d+T+	phosphatidylinositol-4,5-bisphosphate 4-phosphatase 2 [Source:RGD Symbol;Acc:1306225]	Pip4p2	Sensitive-Early	1	-0.401654	9.34786e-08
Wdyhv1	d+T+	WDYHV motif containing 1 [Source:RGD Symbol;Acc:1311362]	Wdyhv1	Resilient-Middle	1	0.162857	3.0132e-08
Zfp398	d-T+	zinc finger protein 398 [Source:RGD Symbol;Acc:1562129]	Zfp398	Intermediate-Late	-1	-0.208641	0.00646784
Mkks	d+T+	McKusick-Kaufman syndrome [Source:RGD Symbol;Acc:1308814]	Mkks	Resilient-Early	1	0.197716	6.6976e-13
Zfp618	d+T+	zinc finger protein 618 [Source:RGD Symbol;Acc:1310743]	Zfp618	Resilient-Middle	1	0.155605	0.000192059
Spc25	d-T-	SPC25 component of NDC80 kinetochore complex [Source:RGD Symbol;Acc:1307811]	Spc25	Sensitive-Late	-1	-0.839009	1.51588e-11
Srgap2	d-T+	SLIT-ROBO Rho GTPase activating protein 2 [Source:RGD Symbol;Acc:1566016]	Srgap2	Sensitive-Early	-1	-0.248666	1.35505e-05
Ccr3	d+T+	C-C motif chemokine receptor 3 [Source:RGD Symbol;Acc:620593]	Ccr3	Resilient-Early	1	0.167063	1.81181e-08
Cc2d1a	d+T+	coiled-coil and C2 domain containing 1A [Source:RGD Symbol;Acc:1306108]	Cc2d1a	Resilient-Early	1	0.163383	5.78713e-05
Tmtc3	d+T+	transmembrane and tetratricopeptide repeat containing 3 [Source:RGD Symbol;Acc:1306351]	Tmtc3	Resilient-Middle	1	0.150113	4.78946e-11
Psmd6	d+T+	proteasome 26S subunit, non-ATPase 6 [Source:RGD Symbol;Acc:735127]	Psmd6	Resilient-Middle	1	0.204541	4.46118e-11
Rbm18	D+t-	RNA binding motif protein 18 [Source:RGD Symbol;Acc:1307411]	Rbm18	Resilient-Late	1	0.14549	1.24358e-08
Cst7	d-T+	cystatin F [Source:RGD Symbol;Acc:1309154]	Cst7	Resilient-Late	-1	-0.205898	0.000225195
Brd4	d+T+	bromodomain containing 4 [Source:RGD Symbol;Acc:1307282]	Brd4	Resilient-Middle	1	0.165381	3.44906e-08
Mmp19	d+T+	matrix metallopeptidase 19 [Source:RGD Symbol;Acc:1311376]	Mmp19	Resilient-Middle	1	0.204067	1.16609e-09
Dhcr24	d-T-	24-dehydrocholesterol reductase [Source:RGD Symbol;Acc:1306529]	Dhcr24	Intermediate-Late	-1	-0.312488	9.16421e-12
Ddit3	D+t+	DNA-damage inducible transcript 3 [Source:RGD Symbol;Acc:62391]	Ddit3	Intermediate-Middle	1	0.244821	1.34775e-08
Cep57	D+t-	centrosomal protein 57 [Source:RGD Symbol;Acc:1309884]	Cep57	Resilient-Early	1	0.177079	2.54066e-11
Tmem246	d+T+	transmembrane protein 246 [Source:RGD Symbol;Acc:1307218]	Tmem246	Resilient-Early	1	0.186493	1.7892e-10
Sumf1	d-T+	sulfatase modifying factor 1 [Source:RGD Symbol;Acc:1309939]	Sumf1	Sensitive-Early	-1	-0.290822	7.9993e-07
Ubr5	d+T+	ubiquitin protein ligase E3 component n-recognin 5 [Source:RGD Symbol;Acc:621236]	Ubr5	Sensitive-Early	1	-0.205971	0.00021501
Arl6ip5	d+T+	ADP-ribosylation factor like GTPase 6 interacting protein 5 [Source:RGD Symbol;Acc:708572]	Arl6ip5	Resilient-Middle	1	0.14904	2.98741e-07
Baz1a	d-T+	bromodomain adjacent to zinc finger domain, 1A [Source:RGD Symbol;Acc:1306199]	Baz1a	Sensitive-Early	-1	-0.357465	2.8589e-07
Zdhhc5	D+t-	zinc finger, DHHC-type containing 5 [Source:RGD Symbol;Acc:1589737]	Zdhhc5	Sensitive-Middle	1	0.191927	3.82613e-08
Rb1cc1	d+T+	RB1-inducible coiled-coil 1 [Source:RGD Symbol;Acc:1309346]	Rb1cc1	Resilient-Early	1	0.202187	2.93972e-10
Arl5a	D-t+	ADP-ribosylation factor like GTPase 5A [Source:RGD Symbol;Acc:621327]	Arl5a	Sensitive-Early	-1	-0.156493	1.81135e-05
Elavl2	d+T+	ELAV like RNA binding protein 2 [Source:RGD Symbol;Acc:628611]	Elavl2	Resilient-Middle	1	0.148127	1.11479e-12
Laptm4a	D+T+	lysosomal protein transmembrane 4 alpha [Source:RGD Symbol;Acc:735179]	Laptm4a	Resilient-Middle	1	0.162677	3.42249e-07
Ube2z	D+t-	ubiquitin-conjugating enzyme E2Z [Source:RGD Symbol;Acc:1308347]	Ube2z	Resilient-Late	1	0.179975	2.44409e-09
Slc25a14	d-T+	solute carrier family 25 member 14 [Source:RGD Symbol;Acc:621433]	Slc25a14	Sensitive-Early	-1	0.0447731	4.74174e-06
Msx1	d+T+	msh homeobox 1 [Source:RGD Symbol;Acc:620929]	Msx1	Resilient-Early	1	0.195807	1.92465e-10
Gcfc2	D+T+	GC-rich sequence DNA-binding factor 2 [Source:RGD Symbol;Acc:1304792]	Gcfc2	Resilient-Middle	1	0.176763	3.50576e-05
Ppm1k	d-T+	protein phosphatase, Mg2+/Mn2+ dependent, 1K [Source:RGD Symbol;Acc:1308501]	Ppm1k	Resilient-Early	-1	-0.206731	0.00363089
Vps53	d-T-	VPS53 subunit of GARP complex [Source:RGD Symbol;Acc:1311391]	Vps53	Sensitive-Late	-1	-0.302956	2.95746e-13
Hectd1	d-T+	HECT domain E3 ubiquitin protein ligase 1 [Source:RGD Symbol;Acc:1561653]	Hectd1	Sensitive-Early	-1	-0.187941	0.00295475
Rpain	D+t+	RPA interacting protein [Source:RGD Symbol;Acc:1308492]	Rpain	Sensitive-Early	1	0.159476	9.03931e-12
Sardh	D-t+	sarcosine dehydrogenase [Source:RGD Symbol;Acc:621125]	Sardh	Sensitive-Early	-1	-0.547298	3.41046e-12
Casq1	D+T+	calsequestrin 1 [Source:RGD Symbol;Acc:1586677]	Casq1	Resilient-Early	1	0.181972	0.000225178
Eepd1	d-T+	endonuclease/exonuclease/phosphatase family domain containing 1 [Source:RGD Symbol;Acc:1307401]	Eepd1	Sensitive-Early	-1	-0.150981	5.83482e-15
Thumpd3	D+T+	THUMP domain containing 3 [Source:RGD Symbol;Acc:1560852]	Thumpd3	Resilient-Middle	1	0.189141	5.30392e-18
Arhgap9	d-T-	Rho GTPase activating protein 9 [Source:RGD Symbol;Acc:1305342]	Arhgap9	Sensitive-Late	-1	-0.190237	1.3151e-10
C1qbp	d+T+	complement C1q binding protein [Source:RGD Symbol;Acc:2230]	C1qbp	Resilient-Middle	1	0.272866	6.11788e-11
Snrpb	d+T+	small nuclear ribonucleoprotein polypeptides B and B1 [Source:RGD Symbol;Acc:621301]	Snrpb	Resilient-Middle	1	0.19013	2.61584e-08
Ctse	d-T+	cathepsin E [Source:RGD Symbol;Acc:2446]	Ctse	Sensitive-Early	-1	-0.347283	4.99219e-05
Nfia	d-T+	nuclear factor I/A [Source:RGD Symbol;Acc:3170]	Nfia	Sensitive-Early	-1	-0.131307	2.15832e-10
Xiap	d-T-	X-linked inhibitor of apoptosis [Source:RGD Symbol;Acc:620692]	Xiap	Intermediate-Early	-1	-0.319474	8.67718e-05
Zfp189	D+t-	zinc finger protein 189 [Source:RGD Symbol;Acc:1306510]	Zfp189	Sensitive-Early	1	0.77112	6.36593e-10
Wasl	D+t+	WASP like actin nucleation promoting factor [Source:RGD Symbol;Acc:735144]	Wasl	Resilient-Early	1	0.195107	9.22908e-11
Med6	d+T+	mediator complex subunit 6 [Source:RGD Symbol;Acc:1310296]	Med6	Resilient-Early	1	0.188406	2.45601e-12
Hpca	d+T+	hippocalcin [Source:RGD Symbol;Acc:620060]	Hpca	Resilient-Early	1	0.168501	4.12804e-05
Vcpip1	d+T-	valosin containing protein interacting protein 1 [Source:RGD Symbol;Acc:708520]	Vcpip1	Intermediate-Late	1	0.183806	2.08055e-13
Nr2c1	D+t+	nuclear receptor subfamily 2, group C, member 1 [Source:RGD Symbol;Acc:3200]	Nr2c1	Resilient-Early	1	0.180974	5.0726e-09
Mapk11	d-T-	mitogen-activated protein kinase 11 [Source:RGD Symbol;Acc:1309340]	Mapk11	Sensitive-Late	-1	-0.326367	2.21488e-09
Ccnk	d+T+	cyclin K [Source:RGD Symbol;Acc:1595690]	Ccnk	Resilient-Early	1	0.192999	3.96057e-12
Tmem263	d+T+	transmembrane protein 263 [Source:RGD Symbol;Acc:1563325]	Tmem263	Sensitive-Early	1	-0.611446	3.43621e-18
Vamp2	d+T+	vesicle-associated membrane protein 2 [Source:RGD Symbol;Acc:3949]	Vamp2	Resilient-Early	1	0.220646	4.50929e-11
Lif	d-T-	LIF, interleukin 6 family cytokine [Source:RGD Symbol;Acc:620865]	Lif	Intermediate-Late	-1	-0.242	4.82388e-07
Slc3a1	D+t-	solute carrier family 3 member 1 [Source:RGD Symbol;Acc:3709]	Slc3a1	Intermediate-Late	1	0.210512	2.27135e-08
Cnksr2	d+T+	connector enhancer of kinase suppressor of Ras 2 [Source:RGD Symbol;Acc:708454]	Cnksr2	Resilient-Early	1	0.156169	7.70127e-08
Galm	d-T-	galactose mutarotase [Source:RGD Symbol;Acc:1359459]	Galm	Sensitive-Late	-1	-0.366968	5.49065e-06
Epha7	d+T+	Eph receptor A7 [Source:RGD Symbol;Acc:70957]	Epha7	Resilient-Early	1	0.169715	1.24581e-08
Amigo2	d-T+	adhesion molecule with Ig like domain 2 [Source:RGD Symbol;Acc:727911]	Amigo2	Sensitive-Early	-1	-0.444609	1.35349e-05
Sorcs2	d+T+	sortilin-related VPS10 domain containing receptor 2 [Source:RGD Symbol;Acc:1310621]	Sorcs2	Resilient-Early	1	0.15524	8.33418e-08
Timm17a	d+T+	translocase of inner mitochondrial membrane 17A [Source:RGD Symbol;Acc:3862]	Timm17a	Sensitive-Early	1	-0.190223	1.12145e-09
Abcg2	D+T-	ATP binding cassette subfamily G member 2 [Source:RGD Symbol;Acc:631345]	Abcg2	Sensitive-Early	1	-0.257256	0.000336719
Rraga	D+t+	Ras-related GTP binding A [Source:RGD Symbol;Acc:619804]	Rraga	Intermediate-Early	1	0.273297	5.23374e-15
Med7	D+T+	mediator complex subunit 7 [Source:RGD Symbol;Acc:6494481]	Med7	Intermediate-Early	1	0.282518	3.42386e-20
Atp1b4	D-t+	ATPase Na+/K+ transporting family member beta 4 [Source:RGD Symbol;Acc:620994]	Atp1b4	Sensitive-Middle	-1	-0.566661	2.05097e-08
Plin2	d-T+	perilipin 2 [Source:RGD Symbol;Acc:728889]	Plin2	Sensitive-Early	-1	-0.527896	4.37471e-11
Zfp746	d+T+	zinc finger protein 746 [Source:RGD Symbol;Acc:1306209]	Zfp746	Resilient-Early	1	0.177345	7.12039e-09
Fem1b	d+T-	fem-1 homolog B [Source:RGD Symbol;Acc:1304569]	Fem1b	Resilient-Late	1	0.158969	2.74351e-11
Wisp1	d+T+	#N/A	Wisp1	Resilient-Middle	1	0.148761	4.03009e-08
Kif12	d-T+	kinesin family member 12 [Source:RGD Symbol;Acc:1308487]	Kif12	Sensitive-Middle	-1	0.260063	4.17254e-06
Xdh	D+T+	xanthine dehydrogenase [Source:RGD Symbol;Acc:62043]	Xdh	Resilient-Middle	1	0.14343	6.59736e-07
Gpn2	d+T+	GPN-loop GTPase 2 [Source:RGD Symbol;Acc:1311749]	Gpn2	Resilient-Early	1	0.160483	1.53111e-07
Xpot	d+T+	exportin for tRNA [Source:RGD Symbol;Acc:1305562]	Xpot	Sensitive-Late	1	0.275701	4.98019e-12
Fgb	d+T+	fibrinogen beta chain [Source:RGD Symbol;Acc:2604]	Fgb	Resilient-Early	1	0.309701	3.01045e-06
Gtpbp10	d-T-	GTP binding protein 10 [Source:RGD Symbol;Acc:1305878]	Gtpbp10	Sensitive-Late	-1	-0.310081	1.1613e-05
Itpr1	d+T+	inositol 1,4,5-trisphosphate receptor, type 1 [Source:RGD Symbol;Acc:2933]	Itpr1	Resilient-Middle	1	0.159972	3.02057e-06
Nrdc	d+T+	nardilysin convertase [Source:RGD Symbol;Acc:3210]	Nrdc	Resilient-Middle	1	0.175967	1.24675e-09
Cluap1	d+T+	clusterin associated protein 1 [Source:RGD Symbol;Acc:1359189]	Cluap1	Resilient-Middle	1	0.19285	1.08752e-05
Vps54	d+T+	VPS54 subunit of GARP complex [Source:RGD Symbol;Acc:628718]	Vps54	Resilient-Early	1	0.145951	5.14467e-11
Gpr19	d+T+	G protein-coupled receptor 19 [Source:RGD Symbol;Acc:71045]	Gpr19	Resilient-Middle	1	0.210497	3.89056e-06
Bbs5	d+T+	Bardet-Biedl syndrome 5 [Source:RGD Symbol;Acc:1310718]	Bbs5	Intermediate-Early	1	0.190584	2.55114e-09
Nop56	D+t+	NOP56 ribonucleoprotein [Source:RGD Symbol;Acc:1308892]	Nop56	Intermediate-Middle	1	0.233208	6.06777e-10
Paxip1	d+T+	PAX interacting protein 1 [Source:RGD Symbol;Acc:1307547]	Paxip1	Resilient-Middle	1	0.229181	3.25136e-08
Strap	d+T+	serine/threonine kinase receptor associated protein [Source:RGD Symbol;Acc:1311114]	Strap	Intermediate-Middle	1	0.186879	1.25872e-10
Anxa7	D+t-	annexin A7 [Source:RGD Symbol;Acc:621173]	Anxa7	Intermediate-Late	1	0.171813	2.09455e-07
Preb	D+t+	prolactin regulatory element binding [Source:RGD Symbol;Acc:61929]	Preb	Sensitive-Early	1	0.549496	1.11679e-17
Bhlhe40	d-T+	basic helix-loop-helix family, member e40 [Source:RGD Symbol;Acc:68439]	Bhlhe40	Resilient-Early	-1	-0.185159	0.00609732
Qtrt1	D+t+	queuine tRNA-ribosyltransferase catalytic subunit 1 [Source:RGD Symbol;Acc:620996]	Qtrt1	Intermediate-Middle	1	0.211535	6.54586e-08
Kat14	D+t-	lysine acetyltransferase 14 [Source:RGD Symbol;Acc:1309538]	Kat14	Resilient-Late	1	0.193018	3.35499e-10
Cln6	d+T+	CLN6, transmembrane ER protein [Source:RGD Symbol;Acc:1309714]	Cln6	Sensitive-Early	1	-0.342363	3.06189e-07
Utp11	D+t+	UTP11, small subunit processome component [Source:RGD Symbol;Acc:621412]	Utp11	Intermediate-Middle	1	0.234253	2.87068e-11
Kdelc2	d-T+	#N/A	Kdelc2	Sensitive-Early	-1	-0.353995	7.46417e-06
Cd8a	d-T+	CD8a molecule [Source:RGD Symbol;Acc:2316]	Cd8a	Sensitive-Early	-1	-0.235697	2.94572e-07
Nr1h4	D-t-	nuclear receptor subfamily 1, group H, member 4 [Source:RGD Symbol;Acc:628831]	Nr1h4	Sensitive-Early	-1	-0.507162	9.66673e-14
Sema3d	D-T+	semaphorin 3D [Source:RGD Symbol;Acc:727939]	Sema3d	Intermediate-Early	-1	-0.183838	4.02308e-05
LOC361016	d+T+	similar to RIKEN cDNA 4933406L09 [Source:RGD Symbol;Acc:1359720]	LOC361016	Resilient-Early	1	0.160871	3.76337e-14
Yars	D+t+	tyrosyl-tRNA synthetase [Source:RGD Symbol;Acc:1307616]	Yars	Sensitive-Early	1	0.392123	4.71021e-15
Nr0b2	d+T+	nuclear receptor subfamily 0, group B, member 2 [Source:RGD Symbol;Acc:621032]	Nr0b2	Sensitive-Early	1	0.708368	4.26965e-06
Kank3	d+T+	KN motif and ankyrin repeat domains 3 [Source:RGD Symbol;Acc:1308853]	Kank3	Resilient-Middle	1	0.16781	8.95203e-13
Cyp51	D-T+	cytochrome P450, family 51 [Source:RGD Symbol;Acc:2481]	Cyp51	Sensitive-Early	-1	-0.539247	8.28788e-08
Id2	d-T+	inhibitor of DNA binding 2 [Source:RGD Symbol;Acc:2859]	Id2	Sensitive-Early	-1	-0.335792	9.16755e-06
Fnbp4	d+T+	formin binding protein 4 [Source:RGD Symbol;Acc:1309238]	Fnbp4	Resilient-Early	1	0.160063	2.16852e-07
Cdkn1b	d+T+	cyclin-dependent kinase inhibitor 1B [Source:RGD Symbol;Acc:69062]	Cdkn1b	Resilient-Early	1	0.177061	3.51935e-13
Six4	d+T+	SIX homeobox 4 [Source:RGD Symbol;Acc:1306726]	Six4	Resilient-Early	1	0.176053	0.00434531
Cbll1	D+t+	Cbl proto-oncogene like 1 [Source:RGD Symbol;Acc:1310703]	Cbll1	Resilient-Middle	1	0.186792	5.61223e-09
Mnat1	d+T+	MNAT1 component of CDK activating kinase [Source:RGD Symbol;Acc:628874]	Mnat1	Resilient-Middle	1	0.153018	1.47142e-12
Map3k9	d+T+	mitogen-activated protein kinase kinase kinase 9 [Source:RGD Symbol;Acc:1562149]	Map3k9	Resilient-Early	1	0.162819	1.15217e-11
Rnf103	d-T+	ring finger protein 103 [Source:RGD Symbol;Acc:620586]	Rnf103	Sensitive-Early	-1	-0.493115	2.82762e-07
Erlec1	d+T+	endoplasmic reticulum lectin 1 [Source:RGD Symbol;Acc:1306508]	Erlec1	Sensitive-Middle	1	0.501469	4.89523e-12
Tp53rk	D+t-	TP53 regulating kinase [Source:RGD Symbol;Acc:1304911]	Tp53rk	Resilient-Middle	1	0.225166	6.64781e-06
Terf1	d+T+	telomeric repeat binding factor 1 [Source:RGD Symbol;Acc:1311574]	Terf1	Resilient-Early	1	0.162834	2.58241e-06
Caap1	d+T+	caspase activity and apoptosis inhibitor 1 [Source:RGD Symbol;Acc:1560251]	Caap1	Resilient-Middle	1	0.176211	1.95799e-07
Herc3	d-T+	HECT and RLD domain containing E3 ubiquitin protein ligase 3 [Source:RGD Symbol;Acc:1307803]	Herc3	Sensitive-Early	-1	-0.374223	1.77148e-08
Thoc2	d-T-	THO complex 2 [Source:RGD Symbol;Acc:1561623]	Thoc2	Sensitive-Late	-1	-0.218251	2.22949e-14
Trib3	D+t-	tribbles pseudokinase 3 [Source:RGD Symbol;Acc:708432]	Trib3	Sensitive-Late	1	0.41486	3.79627e-07
Fam3d	d+T+	family with sequence similarity 3, member D [Source:RGD Symbol;Acc:1305512]	Fam3d	Resilient-Early	1	0.178904	5.65067e-08
Plxna2	d-T+	plexin A2 [Source:RGD Symbol;Acc:1305325]	Plxna2	Sensitive-Early	-1	-0.254693	2.75976e-08
Prepl	D+t+	prolyl endopeptidase-like [Source:RGD Symbol;Acc:1310143]	Prepl	Sensitive-Early	1	0.382179	6.98026e-13
Frmd6	d-T+	FERM domain containing 6 [Source:RGD Symbol;Acc:727810]	Frmd6	Sensitive-Early	-1	-0.177539	5.39466e-12
Rragd	d-T+	Ras-related GTP binding D [Source:RGD Symbol;Acc:1310007]	Rragd	Sensitive-Early	-1	-0.089342	9.64138e-05
Wdr20	d+T+	WD repeat domain 20 [Source:RGD Symbol;Acc:1306499]	Wdr20	Resilient-Early	1	0.171055	9.56929e-10
Fbln2	D+T-	fibulin 2 [Source:RGD Symbol;Acc:628685]	Fbln2	Resilient-Late	1	0.176327	1.30782e-15
Grasp	d+T+	general receptor for phosphoinositides 1 associated scaffold protein [Source:RGD Symbol;Acc:70554]	Grasp	Resilient-Early	1	0.156026	4.7318e-06
Rac2	d+T+	Rac family small GTPase 2 [Source:RGD Symbol;Acc:1307568]	Rac2	Sensitive-Early	1	-0.472616	1.09151e-09
Rab15	d+T+	RAB15, member RAS oncogene family [Source:RGD Symbol;Acc:735172]	Rab15	Resilient-Early	1	0.169133	1.00431e-07
Casp1	d-T+	caspase 1 [Source:RGD Symbol;Acc:2274]	Casp1	Sensitive-Early	-1	-0.395484	9.30318e-09
Ccdc105	d+T+	coiled-coil domain containing 105 [Source:RGD Symbol;Acc:1594374]	Ccdc105	Resilient-Early	1	0.150401	2.0412e-06
Slit3	d+T+	slit guidance ligand 3 [Source:RGD Symbol;Acc:69311]	Slit3	Resilient-Early	1	0.148665	1.73866e-06
Atp6v1f	d+T+	ATPase H+ transporting V1 subunit F [Source:RGD Symbol;Acc:621552]	Atp6v1f	Resilient-Middle	1	0.180793	1.64859e-07
Ndrg1	d+T+	N-myc downstream regulated 1 [Source:RGD Symbol;Acc:1307303]	Ndrg1	Resilient-Early	1	0.162007	6.81009e-07
Zfp691	d+T+	zinc finger protein 691 [Source:RGD Symbol;Acc:1308150]	Zfp691	Resilient-Early	1	0.26295	2.38601e-14
Svbp	d+T+	small vasohibin binding protein [Source:RGD Symbol;Acc:1311232]	Svbp	Resilient-Middle	1	0.161136	5.90298e-08
Dab1	d+T+	DAB adaptor protein 1 [Source:RGD Symbol;Acc:628770]	Dab1	Sensitive-Middle	1	0.329715	3.88928e-05
Ptgs1	d-T+	prostaglandin-endoperoxide synthase 1 [Source:RGD Symbol;Acc:3439]	Ptgs1	Sensitive-Early	-1	-0.414455	3.24738e-08
Clp1	D+t+	cleavage and polyadenylation factor I subunit 1 [Source:RGD Symbol;Acc:1307679]	Clp1	Resilient-Middle	1	0.230502	1.29082e-10
Pank3	d-T+	pantothenate kinase 3 [Source:RGD Symbol;Acc:1310531]	Pank3	Sensitive-Early	-1	-0.25567	1.22552e-05
Hrh1	d+T+	histamine receptor H 1 [Source:RGD Symbol;Acc:2830]	Hrh1	Resilient-Middle	1	0.197305	0.000567219
Slx4ip	d+T+	SLX4 interacting protein [Source:RGD Symbol;Acc:1563120]	Slx4ip	Resilient-Early	1	0.183619	2.23655e-11
Ube2j1	D+t+	ubiquitin-conjugating enzyme E2, J1 [Source:RGD Symbol;Acc:1305067]	Ube2j1	Sensitive-Early	1	0.578636	7.47896e-17
Klhl32	D+T+	kelch-like family member 32 [Source:RGD Symbol;Acc:1310364]	Klhl32	Resilient-Early	1	0.174666	0.000414542
Ubl7	d+T+	ubiquitin-like 7 [Source:RGD Symbol;Acc:1303055]	Ubl7	Resilient-Middle	1	0.190528	1.76257e-09
Asph	D+T-	aspartate-beta-hydroxylase [Source:RGD Symbol;Acc:1312000]	Asph	Resilient-Late	1	0.215538	8.75083e-12
Pla2g4b	d+T+	phospholipase A2 group IVB [Source:RGD Symbol;Acc:1308658]	Pla2g4b	Resilient-Early	1	0.180075	7.51722e-09
Tmem132e	d-T+	transmembrane protein 132E [Source:RGD Symbol;Acc:1565522]	Tmem132e	Sensitive-Early	-1	-0.249189	0.00149913
Gpihbp1	d+T-	glycosylphosphatidylinositol anchored high density lipoprotein binding protein 1 [Source:RGD Symbol;Acc:1564237]	Gpihbp1	Resilient-Middle	1	0.178555	0.00696822
Arfgef2	d+T+	ADP ribosylation factor guanine nucleotide exchange factor 2 [Source:RGD Symbol;Acc:631430]	Arfgef2	Sensitive-Early	1	0.0687749	2.43661e-07
Hoxb13	d+T+	homeo box B13 [Source:RGD Symbol;Acc:1309113]	Hoxb13	Resilient-Early	1	0.168745	0.000367818
Rpn2	d+T+	ribophorin II [Source:RGD Symbol;Acc:62075]	Rpn2	Sensitive-Early	1	0.214065	7.92994e-13
Mtmr4	D+t-	myotubularin related protein 4 [Source:RGD Symbol;Acc:1310306]	Mtmr4	Resilient-Late	1	0.160819	1.32206e-13
Actr10	d+T+	actin related protein 10 [Source:RGD Symbol;Acc:1306515]	Actr10	Resilient-Middle	1	0.169037	7.49549e-10
Ndufaf4	d+T+	NADH:ubiquinone oxidoreductase complex assembly factor 4 [Source:RGD Symbol;Acc:735162]	Ndufaf4	Intermediate-Middle	1	0.218375	2.00827e-05
Srp14	D+t+	signal recognition particle 14 [Source:RGD Symbol;Acc:1308506]	Srp14	Resilient-Early	1	0.208252	3.3238e-14
Bmf	d-T+	Bcl2 modifying factor [Source:RGD Symbol;Acc:628658]	Bmf	Sensitive-Early	-1	-0.397155	9.02264e-05
RGD1305178	d+T+	similar to Hypothetical protein MGC11690 [Source:RGD Symbol;Acc:1305178]	RGD1305178	Resilient-Middle	1	0.163597	3.68706e-08
Rsad2	d-T+	radical S-adenosyl methionine domain containing 2 [Source:RGD Symbol;Acc:620495]	Rsad2	Sensitive-Early	-1	-0.191106	2.35859e-06
Angptl4	d-T+	angiopoietin-like 4 [Source:RGD Symbol;Acc:735058]	Angptl4	Sensitive-Early	-1	-0.326688	0.00128214
Asns	d+T+	asparagine synthetase (glutamine-hydrolyzing) [Source:RGD Symbol;Acc:2162]	Asns	Sensitive-Middle	1	0.670131	3.19735e-16
Zfp597	d+T+	zinc finger protein 597 [Source:RGD Symbol;Acc:628674]	Zfp597	Sensitive-Early	1	-0.219747	4.77321e-09
Zfp830	d+T+	zinc finger protein 830 [Source:RGD Symbol;Acc:1562573]	Zfp830	Intermediate-Early	1	0.196004	1.4371e-10
Zswim4	d-T-	zinc finger, SWIM-type containing 4 [Source:RGD Symbol;Acc:1308020]	Zswim4	Sensitive-Late	-1	-0.252516	2.12577e-12
Slc45a3	d-T-	solute carrier family 45, member 3 [Source:RGD Symbol;Acc:1309764]	Slc45a3	Intermediate-Late	-1	-0.190941	4.63892e-09
Rffl	d-T+	ring finger and FYVE-like domain containing E3 ubiquitin protein ligase [Source:RGD Symbol;Acc:727916]	Rffl	Sensitive-Early	-1	0.237531	1.03313e-09
Inhbe	d+T-	inhibin subunit beta E [Source:RGD Symbol;Acc:621196]	Inhbe	Sensitive-Late	1	0.383614	1.15792e-09
Igsf8	D+T-	immunoglobulin superfamily, member 8 [Source:RGD Symbol;Acc:1311500]	Igsf8	Resilient-Middle	1	0.194203	5.77557e-12
Nr4a1	d+T-	nuclear receptor subfamily 4, group A, member 1 [Source:RGD Symbol;Acc:620029]	Nr4a1	Resilient-Late	1	0.161408	2.26305e-05
Hoxb7	D+t-	homeo box B7 [Source:RGD Symbol;Acc:1559918]	Hoxb7	Resilient-Late	1	0.160902	0.000334133
Arrdc1	D+T+	arrestin domain containing 1 [Source:RGD Symbol;Acc:1309961]	Arrdc1	Resilient-Early	1	0.168505	3.45574e-08
Sf3a3	d+T+	splicing factor 3a, subunit 3 [Source:RGD Symbol;Acc:1308726]	Sf3a3	Resilient-Middle	1	0.162652	1.60169e-12
Cadps2	d+T+	calcium dependent secretion activator 2 [Source:RGD Symbol;Acc:1559440]	Cadps2	Sensitive-Early	1	0.24202	2.94045e-12
Acer2	d+T+	alkaline ceramidase 2 [Source:RGD Symbol;Acc:1304629]	Acer2	Resilient-Early	1	0.166948	1.01805e-07
Mbtps2	d+T+	membrane-bound transcription factor peptidase, site 2 [Source:RGD Symbol;Acc:1566171]	Mbtps2	Resilient-Middle	1	0.181041	3.12226e-11
Kcnj9	D+t-	potassium voltage-gated channel subfamily J member 9 [Source:RGD Symbol;Acc:621440]	Kcnj9	Resilient-Early	1	0.15439	9.10338e-06
Dnm2	d+T+	dynamin 2 [Source:RGD Symbol;Acc:2513]	Dnm2	Resilient-Early	1	0.172544	1.31852e-12
Il13	d-T+	interleukin 13 [Source:RGD Symbol;Acc:68949]	Il13	Sensitive-Early	-1	0.14782	3.53086e-08
Lrig3	d-T-	leucine-rich repeats and immunoglobulin-like domains 3 [Source:RGD Symbol;Acc:1561255]	Lrig3	Sensitive-Middle	-1	0.0458826	8.93421e-09
Fntb	d+T+	farnesyltransferase, CAAX box, beta [Source:RGD Symbol;Acc:620119]	Fntb	Sensitive-Middle	1	0.321341	4.03419e-05
Zfp800	D+t+	zinc finger protein 800 [Source:RGD Symbol;Acc:1560157]	Zfp800	Intermediate-Early	1	0.210848	1.31852e-12
Cse1l	d-T-	chromosome segregation 1 like [Source:RGD Symbol;Acc:1307536]	Cse1l	Sensitive-Late	-1	-0.248405	3.47243e-08
Smu1	d+T+	SMU1, DNA replication regulator and spliceosomal factor [Source:RGD Symbol;Acc:620694]	Smu1	Sensitive-Early	1	-0.0694032	2.01792e-12
Zc3h3	d+T+	zinc finger CCCH type containing 3 [Source:RGD Symbol;Acc:1307276]	Zc3h3	Resilient-Middle	1	0.147687	0.000593993
Ift52	d+T+	intraflagellar transport 52 [Source:RGD Symbol;Acc:1311004]	Ift52	Resilient-Middle	1	0.156858	2.23152e-10
C8a	d-T+	complement C8 alpha chain [Source:RGD Symbol;Acc:1308355]	C8a	Sensitive-Early	-1	-0.346576	7.29072e-08
Golga5	D+t-	golgin A5 [Source:RGD Symbol;Acc:1308163]	Golga5	Resilient-Late	1	0.210169	6.32329e-15
Inhbc	d+T-	inhibin subunit beta C [Source:RGD Symbol;Acc:621194]	Inhbc	Intermediate-Late	1	0.256757	8.13925e-08
Kcnj10	d+T+	potassium inwardly-rectifying channel, subfamily J, member 10 [Source:MGI Symbol;Acc:MGI:1194504]	Kcnj10	Resilient-Middle	1	0.166425	4.70399e-10
Prkaa2	d-T-	protein kinase AMP-activated catalytic subunit alpha 2 [Source:RGD Symbol;Acc:620893]	Prkaa2	Sensitive-Late	-1	-0.307749	8.37575e-05
Zfp467	d-T+	zinc finger protein 467 [Source:RGD Symbol;Acc:1561603]	Zfp467	Sensitive-Early	-1	-0.397872	4.59829e-05
Tmcc3	d-T+	transmembrane and coiled-coil domain family 3 [Source:RGD Symbol;Acc:1307241]	Tmcc3	Sensitive-Early	-1	-0.423798	3.75727e-12
Ccnc	d+T+	cyclin C [Source:RGD Symbol;Acc:70905]	Ccnc	Resilient-Early	1	0.201509	2.05034e-11
Rnf26	D+T+	ring finger protein 26 [Source:RGD Symbol;Acc:1305953]	Rnf26	Intermediate-Early	1	0.284331	9.66673e-14
Slc35c1	D+T-	solute carrier family 35 member C1 [Source:RGD Symbol;Acc:1309463]	Slc35c1	Resilient-Late	1	0.208989	2.90055e-11
Pigm	D+T+	phosphatidylinositol glycan anchor biosynthesis, class M [Source:RGD Symbol;Acc:71041]	Pigm	Resilient-Early	1	0.217338	1.35305e-10
Hm13	d+T+	histocompatibility minor 13 [Source:RGD Symbol;Acc:1308946]	Hm13	Sensitive-Middle	1	0.761369	2.14366e-19
Rars	D+T+	arginyl-tRNA synthetase [Source:RGD Symbol;Acc:1309215]	Rars	Sensitive-Early	1	0.128954	1.08428e-14
Mgst1	d+T+	microsomal glutathione S-transferase 1 [Source:RGD Symbol;Acc:70927]	Mgst1	Resilient-Early	1	0.145432	5.45918e-07
Plaa	D+t+	phospholipase A2, activating protein [Source:RGD Symbol;Acc:621245]	Plaa	Sensitive-Early	1	0.769384	9.39454e-22
Atg101	d+T+	autophagy related 101 [Source:RGD Symbol;Acc:1359310]	Atg101	Resilient-Middle	1	0.182488	5.31122e-10
Frmd4b	D-T-	FERM domain containing 4B [Source:RGD Symbol;Acc:620172]	Frmd4b	Intermediate-Late	-1	-0.23933	1.91802e-07
Pqbp1	d+T+	polyglutamine binding protein 1 [Source:RGD Symbol;Acc:1549750]	Pqbp1	Resilient-Early	1	0.186361	1.19899e-08
Stau1	d-T-	staufen double-stranded RNA binding protein 1 [Source:RGD Symbol;Acc:621778]	Stau1	Intermediate-Late	-1	-0.176607	6.42149e-06
Pnrc1	D+T-	proline-rich nuclear receptor coactivator 1 [Source:RGD Symbol;Acc:628753]	Pnrc1	Resilient-Middle	1	0.153464	2.84307e-09
Fam151a	d+T+	family with sequence similarity 151, member A [Source:RGD Symbol;Acc:1359194]	Fam151a	Resilient-Middle	1	0.154404	1.5065e-06
R3hdm2	d-T-	R3H domain containing 2 [Source:RGD Symbol;Acc:1310066]	R3hdm2	Sensitive-Late	-1	-0.659631	2.33038e-07
Mybl2	d-T+	MYB proto-oncogene like 2 [Source:RGD Symbol;Acc:1308474]	Mybl2	Intermediate-Early	-1	-0.160374	0.000811124
Gdf6	d+T+	growth differentiation factor 6 [Source:RGD Symbol;Acc:620104]	Gdf6	Resilient-Early	1	0.158017	5.11517e-09
Kdm3a	d+T+	lysine demethylase 3A [Source:RGD Symbol;Acc:708351]	Kdm3a	Resilient-Middle	1	0.171097	8.3006e-08
Vgll4	d-T+	vestigial-like family member 4 [Source:RGD Symbol;Acc:1311653]	Vgll4	Sensitive-Early	-1	-0.466133	0.000239058
Lactb2	d-T-	lactamase, beta 2 [Source:RGD Symbol;Acc:1307876]	Lactb2	Sensitive-Late	-1	-0.327756	1.01348e-11
Ufl1	D+t+	Ufm1-specific ligase 1 [Source:RGD Symbol;Acc:1309308]	Ufl1	Sensitive-Early	1	0.984772	3.89601e-22
Cand1	d+T+	cullin-associated and neddylation-dissociated 1 [Source:RGD Symbol;Acc:620479]	Cand1	Resilient-Early	1	0.201194	2.96244e-12
Ddx47	d+T+	DEAD-box helicase 47 [Source:RGD Symbol;Acc:1310437]	Ddx47	Resilient-Middle	1	0.141542	1.77915e-06
Slc16a7	d-T+	solute carrier family 16 member 7 [Source:RGD Symbol;Acc:3691]	Slc16a7	Sensitive-Early	-1	-0.27012	0.000341229
Aup1	D+t-	AUP1, lipid droplet regulating VLDL assembly factor [Source:RGD Symbol;Acc:1591777]	Aup1	Resilient-Late	1	0.258156	4.01152e-07
Zmat5	d+T+	zinc finger, matrin type 5 [Source:RGD Symbol;Acc:1559774]	Zmat5	Resilient-Middle	1	0.167665	1.38722e-07
Psma3	D+t+	proteasome subunit alpha 3 [Source:RGD Symbol;Acc:61844]	Psma3	Resilient-Early	1	0.211538	8.68441e-12
Rngtt	d+T+	RNA guanylyltransferase and 5'-phosphatase [Source:RGD Symbol;Acc:1311410]	Rngtt	Resilient-Early	1	0.156673	1.65205e-10
Tamm41	d-T+	TAM41 mitochondrial translocator assembly and maintenance homolog [Source:RGD Symbol;Acc:1586150]	Tamm41	Sensitive-Late	-1	-0.525255	7.78387e-06
Mtmr14	D+t+	myotubularin related protein 14 [Source:RGD Symbol;Acc:1304842]	Mtmr14	Intermediate-Early	1	0.270405	3.15441e-12
Ablim2	d+T+	actin binding LIM protein family, member 2 [Source:RGD Symbol;Acc:1303094]	Ablim2	Resilient-Early	1	0.172842	2.16156e-06
Timm10	D+t-	translocase of inner mitochondrial membrane 10 [Source:RGD Symbol;Acc:621741]	Timm10	Resilient-Middle	1	0.205735	3.03748e-06
Elk4	d+T+	ETS transcription factor ELK4 [Source:RGD Symbol;Acc:1310504]	Elk4	Resilient-Early	1	0.175586	5.36825e-06
Aipl1	d+T+	aryl hydrocarbon receptor-interacting protein-like 1 [Source:RGD Symbol;Acc:70906]	Aipl1	Resilient-Early	1	0.175927	3.74642e-10
Usp1	d+T+	ubiquitin specific peptidase 1 [Source:RGD Symbol;Acc:1306461]	Usp1	Intermediate-Early	1	0.34596	2.63348e-15
Mpdz	d-T+	multiple PDZ domain crumbs cell polarity complex component [Source:RGD Symbol;Acc:3105]	Mpdz	Sensitive-Early	-1	-0.293601	4.94405e-07
Pdhb	d+T+	pyruvate dehydrogenase E1 beta subunit [Source:RGD Symbol;Acc:1359146]	Pdhb	Resilient-Early	1	0.243282	1.92738e-09
Tspan33	d-T-	tetraspanin 33 [Source:RGD Symbol;Acc:1560915]	Tspan33	Intermediate-Late	-1	-0.201206	0.00123016
Tmed10	d+T+	transmembrane p24 trafficking protein 10 [Source:RGD Symbol;Acc:620970]	Tmed10	Sensitive-Middle	1	0.409025	2.19558e-11
Tmem178a	d+T+	transmembrane protein 178A [Source:RGD Symbol;Acc:1303057]	Tmem178a	Resilient-Early	1	0.154868	2.72988e-07
Tbxas1	d+T+	thromboxane A synthase 1 [Source:RGD Symbol;Acc:3826]	Tbxas1	Sensitive-Early	1	-0.185713	0.000202559
Ssbp3	d+T-	single stranded DNA binding protein 3 [Source:RGD Symbol;Acc:621502]	Ssbp3	Resilient-Late	1	0.189755	9.95858e-13
Cgref1	d+T+	cell growth regulator with EF hand domain 1 [Source:RGD Symbol;Acc:620801]	Cgref1	Sensitive-Middle	1	0.347443	3.25112e-12
Mios	D+T+	meiosis regulator for oocyte development [Source:RGD Symbol;Acc:1308432]	Mios	Resilient-Early	1	0.17242	4.1537e-07
Pak6	d+T+	p21 (RAC1) activated kinase 6 [Source:RGD Symbol;Acc:1306213]	Pak6	Resilient-Early	1	0.14472	6.42412e-05
Map2k5	d+T+	mitogen activated protein kinase kinase 5 [Source:RGD Symbol;Acc:61890]	Map2k5	Resilient-Middle	1	0.158598	2.83329e-08
Gcm1	d-T+	glial cells missing transcription factor 1 [Source:RGD Symbol;Acc:61852]	Gcm1	Sensitive-Early	-1	-0.199132	1.7232e-06
Krit1	d+T+	KRIT1, ankyrin repeat containing [Source:RGD Symbol;Acc:1305929]	Krit1	Resilient-Middle	1	0.157825	6.41203e-06
Naprt	d-T+	nicotinate phosphoribosyltransferase [Source:RGD Symbol;Acc:1302945]	Naprt	Sensitive-Early	-1	-0.262196	0.000197799
Fam13a	d+T+	family with sequence similarity 13, member A [Source:RGD Symbol;Acc:1309807]	Fam13a	Sensitive-Early	1	-0.332598	6.28853e-11
Timp4	d+T+	TIMP metallopeptidase inhibitor 4 [Source:RGD Symbol;Acc:69077]	Timp4	Resilient-Early	1	0.169629	1.9119e-08
Sdhb	d+T+	succinate dehydrogenase complex iron sulfur subunit B [Source:RGD Symbol;Acc:1308598]	Sdhb	Resilient-Middle	1	0.16355	5.21009e-06
RGD1305350	d+T+	similar to RIKEN cDNA 2510039O18 [Source:RGD Symbol;Acc:1305350]	RGD1305350	Resilient-Middle	1	0.175222	8.04453e-07
Rbbp9	d+T-	RB binding protein 9, serine hydrolase [Source:RGD Symbol;Acc:3542]	Rbbp9	Resilient-Late	1	0.206943	1.54733e-11
Ncoa2	d-T-	nuclear receptor coactivator 2 [Source:RGD Symbol;Acc:620108]	Ncoa2	Sensitive-Late	-1	-0.22257	2.55916e-08
Phospho2	d+T+	phosphatase, orphan 2 [Source:RGD Symbol;Acc:1359274]	Phospho2	Intermediate-Early	1	0.285493	4.11042e-10
Timm22	d+T+	translocase of inner mitochondrial membrane 22 [Source:RGD Symbol;Acc:68406]	Timm22	Resilient-Early	1	0.171902	1.30585e-10
Chst1	d+T+	carbohydrate sulfotransferase 1 [Source:RGD Symbol;Acc:1308142]	Chst1	Resilient-Early	1	0.174658	9.94099e-12
Adipor2	D-T+	adiponectin receptor 2 [Source:RGD Symbol;Acc:1307891]	Adipor2	Sensitive-Early	-1	-0.373686	6.79043e-13
Srsf10	d+T+	serine and arginine rich splicing factor 10 [Source:RGD Symbol;Acc:1311067]	Srsf10	Resilient-Early	1	0.231082	3.34284e-13
Sh3tc1	d+T+	SH3 domain and tetratricopeptide repeats 1 [Source:RGD Symbol;Acc:1305610]	Sh3tc1	Sensitive-Early	1	-0.145038	0.000446153
Ssb	d+T+	small RNA binding exonuclease protection factor La [Source:RGD Symbol;Acc:620804]	Ssb	Resilient-Middle	1	0.169963	2.42511e-09
Abcb1b	d+T+	#N/A	Abcb1b	Sensitive-Early	1	0.0162772	1.00875e-11
Cdk5	d+T+	cyclin-dependent kinase 5 [Source:RGD Symbol;Acc:70514]	Cdk5	Resilient-Middle	1	0.174192	5.77988e-11
Pax4	d-T-	paired box 4 [Source:RGD Symbol;Acc:620433]	Pax4	Sensitive-Late	-1	-0.233255	2.42483e-05
Apaf1	d+T+	apoptotic peptidase activating factor 1 [Source:RGD Symbol;Acc:620575]	Apaf1	Resilient-Middle	1	0.164376	5.91235e-06
Bend5	d-T+	BEN domain containing 5 [Source:RGD Symbol;Acc:1584958]	Bend5	Sensitive-Early	-1	-0.029894	5.56202e-05
Cinp	D+t+	cyclin-dependent kinase 2-interacting protein [Source:RGD Symbol;Acc:1563395]	Cinp	Intermediate-Middle	1	0.236744	1.68532e-08
Tmed1	d+T+	transmembrane p24 trafficking protein 1 [Source:RGD Symbol;Acc:1311679]	Tmed1	Resilient-Middle	1	0.174315	1.74744e-07
Slamf9	D+t-	SLAM family member 9 [Source:RGD Symbol;Acc:1305945]	Slamf9	Resilient-Early	1	0.145132	2.00954e-07
Tmem30b	d+T+	transmembrane protein 30B [Source:RGD Symbol;Acc:1308732]	Tmem30b	Sensitive-Early	1	0.104249	7.37246e-12
Khk	d+T+	ketohexokinase [Source:RGD Symbol;Acc:2966]	Khk	Resilient-Middle	1	0.148015	0.00288418
Plscr1	d+T+	phospholipid scramblase 1 [Source:RGD Symbol;Acc:620521]	Plscr1	Sensitive-Early	1	-0.190752	1.68529e-07
Max	D+t+	MYC associated factor X [Source:RGD Symbol;Acc:621101]	Max	Sensitive-Middle	1	0.266582	2.78646e-07
Stac3	d-T-	SH3 and cysteine rich domain 3 [Source:RGD Symbol;Acc:1308964]	Stac3	Sensitive-Early	-1	-0.190279	2.01172e-10
Itpk1	D+t-	inositol-tetrakisphosphate 1-kinase [Source:RGD Symbol;Acc:1595691]	Itpk1	Resilient-Late	1	0.181897	1.12741e-06
Atp13a2	d+T+	ATPase cation transporting 13A2 [Source:RGD Symbol;Acc:1307977]	Atp13a2	Sensitive-Early	1	-0.0878784	3.01266e-07
Ccne2	d+T+	cyclin E2 [Source:RGD Symbol;Acc:1307783]	Ccne2	Sensitive-Early	1	0.0244963	2.30683e-12
Krt7	d-T-	keratin 7 [Source:RGD Symbol;Acc:1310865]	Krt7	Sensitive-Late	-1	-0.277856	7.59173e-09
Naga	D+T+	alpha-N-acetylgalactosaminidase [Source:RGD Symbol;Acc:1306025]	Naga	Resilient-Early	1	0.180277	2.66691e-08
Wwc1	d+T+	WW and C2 domain containing 1 [Source:RGD Symbol;Acc:1308329]	Wwc1	Sensitive-Early	1	-0.335331	6.94899e-09
Rcor1	d-T+	REST corepressor 1 [Source:RGD Symbol;Acc:7505493]	Rcor1	Sensitive-Early	-1	-0.3917	1.90148e-07
Ift74	D+t+	intraflagellar transport 74 [Source:RGD Symbol;Acc:1359704]	Ift74	Resilient-Middle	1	0.180448	4.54474e-08
Kcnh6	d+T+	potassium voltage-gated channel subfamily H member 6 [Source:RGD Symbol;Acc:620304]	Kcnh6	Sensitive-Late	1	0.199102	0.00206309
Ddx27	d+T+	DEAD-box helicase 27 [Source:RGD Symbol;Acc:1305634]	Ddx27	Resilient-Middle	1	0.206062	1.52662e-08
Btbd3	d-T+	BTB domain containing 3 [Source:RGD Symbol;Acc:1311623]	Btbd3	Intermediate-Early	-1	-0.157339	0.00935656
Dph7	D+t+	diphthamide biosynthesis 7 [Source:RGD Symbol;Acc:1304868]	Dph7	Intermediate-Middle	1	0.202367	6.29436e-07
Mdh1	d+T+	malate dehydrogenase 1 [Source:RGD Symbol;Acc:3072]	Mdh1	Resilient-Early	1	0.175421	2.85014e-10
Shmt2	D+t+	serine hydroxymethyltransferase 2 [Source:RGD Symbol;Acc:1308582]	Shmt2	Intermediate-Early	1	0.250894	1.51621e-14
Ubr7	D+t+	ubiquitin protein ligase E3 component n-recognin 7 (putative) [Source:RGD Symbol;Acc:1359144]	Ubr7	Intermediate-Early	1	0.284441	4.58676e-09
Il5	d+T+	interleukin 5 [Source:RGD Symbol;Acc:2900]	Il5	Resilient-Early	1	0.17791	2.72672e-11
RGD1561149	d+T-	similar to mKIAA1522 protein [Source:RGD Symbol;Acc:1561149]	RGD1561149	Resilient-Late	1	0.157455	5.86098e-06
Plpp3	d-T+	phospholipid phosphatase 3 [Source:RGD Symbol;Acc:620454]	Plpp3	Sensitive-Early	-1	-0.38118	3.16039e-06
Cdk18	D+t-	cyclin-dependent kinase 18 [Source:RGD Symbol;Acc:1309523]	Cdk18	Resilient-Late	1	0.179377	2.0585e-09
Brpf1	D+t-	bromodomain and PHD finger containing, 1 [Source:RGD Symbol;Acc:1584828]	Brpf1	Resilient-Late	1	0.190228	3.11393e-11
Irf1	D+t-	interferon regulatory factor 1 [Source:RGD Symbol;Acc:2920]	Irf1	Resilient-Middle	1	0.149554	4.20792e-14
Plscr4	d-T-	phospholipid scramblase 4 [Source:RGD Symbol;Acc:1311693]	Plscr4	Sensitive-Late	-1	-0.256929	0.000156289
Dus4l	d+T+	dihydrouridine synthase 4-like [Source:RGD Symbol;Acc:1311445]	Dus4l	Resilient-Early	1	0.153113	0.00128059
Atp6v1g1	d+T+	ATPase H+ transporting V1 subunit G1 [Source:RGD Symbol;Acc:1310088]	Atp6v1g1	Resilient-Middle	1	0.16072	5.93326e-08
Abhd6	d-T+	abhydrolase domain containing 6 [Source:RGD Symbol;Acc:1359323]	Abhd6	Sensitive-Early	-1	-0.439584	3.39166e-07
Wnt5b	d+T+	Wnt family member 5B [Source:RGD Symbol;Acc:628850]	Wnt5b	Resilient-Early	1	0.155735	5.21788e-07
Appl2	d+T+	adaptor protein, phosphotyrosine interacting with PH domain and leucine zipper 2 [Source:RGD Symbol;Acc:1563028]	Appl2	Intermediate-Late	1	0.150349	0.00389409
Nxn	D-t-	nucleoredoxin [Source:RGD Symbol;Acc:1310489]	Nxn	Intermediate-Late	-1	-0.305798	0.00486388
Lyn	d+T+	LYN proto-oncogene, Src family tyrosine kinase [Source:RGD Symbol;Acc:621017]	Lyn	Sensitive-Early	1	0.0215459	5.9257e-10
Esrp1	d+T+	epithelial splicing regulatory protein 1 [Source:RGD Symbol;Acc:1560481]	Esrp1	Resilient-Middle	1	0.150365	7.27547e-06
Ubash3b	d-T-	ubiquitin associated and SH3 domain containing, B [Source:RGD Symbol;Acc:1310357]	Ubash3b	Intermediate-Late	-1	-0.185175	8.67587e-08
Pnpla7	D+t+	patatin-like phospholipase domain containing 7 [Source:RGD Symbol;Acc:708466]	Pnpla7	Resilient-Middle	1	0.243113	0.000121435
Znfx1	d-T+	zinc finger, NFX1-type containing 1 [Source:RGD Symbol;Acc:1306344]	Znfx1	Sensitive-Early	-1	-0.249342	0.00226523
St3gal1	D+t+	ST3 beta-galactoside alpha-2,3-sialyltransferase 1 [Source:RGD Symbol;Acc:1309373]	St3gal1	Intermediate-Middle	1	0.21833	5.87458e-07
Wdr5	d+T+	WD repeat domain 5 [Source:RGD Symbol;Acc:1305159]	Wdr5	Resilient-Early	1	0.181657	9.24874e-09
Madcam1	d+T+	mucosal vascular addressin cell adhesion molecule 1 [Source:RGD Symbol;Acc:3029]	Madcam1	Resilient-Middle	1	0.163687	7.19794e-08
Timm9	d+T+	translocase of inner mitochondrial membrane 9 [Source:RGD Symbol;Acc:621656]	Timm9	Resilient-Middle	1	0.26678	3.24925e-11
Mylk2	d-T-	myosin light chain kinase 2 [Source:RGD Symbol;Acc:620934]	Mylk2	Sensitive-Late	-1	-0.291154	4.8049e-07
Unc13b	d+T-	unc-13 homolog B [Source:RGD Symbol;Acc:619723]	Unc13b	Resilient-Late	1	0.193987	1.06372e-10
Ptgis	d+T+	#N/A	Ptgis	Sensitive-Middle	1	0.600438	6.224e-06
Ikbip	D+t+	IKBKB interacting protein [Source:RGD Symbol;Acc:1305457]	Ikbip	Resilient-Middle	1	0.228486	3.19309e-07
Mrpl38	d+T+	mitochondrial ribosomal protein L38 [Source:RGD Symbol;Acc:1311180]	Mrpl38	Resilient-Middle	1	0.194569	2.0266e-11
Fnbp1	d+T+	formin binding protein 1 [Source:RGD Symbol;Acc:621350]	Fnbp1	Sensitive-Early	1	-0.383592	0.000383033
Fam91a1	d+T+	family with sequence similarity 91, member A1 [Source:RGD Symbol;Acc:1586304]	Fam91a1	Resilient-Middle	1	0.177407	9.08524e-12
Xpc	d-T-	XPC complex subunit, DNA damage recognition and repair factor [Source:RGD Symbol;Acc:1305760]	Xpc	Sensitive-Late	-1	-0.340646	9.2172e-10
Bag1	d+T+	Bcl2 associated athanogene 1 [Source:RGD Symbol;Acc:1305203]	Bag1	Resilient-Middle	1	0.184364	4.32335e-11
Nfrkb	d+T+	nuclear factor related to kappa B binding protein [Source:RGD Symbol;Acc:1310558]	Nfrkb	Resilient-Early	1	0.193608	4.63327e-12
B4galt5	d+T-	beta-1,4-galactosyltransferase 5 [Source:RGD Symbol;Acc:1310062]	B4galt5	Intermediate-Late	1	0.209564	9.86104e-08
Nle1	D+T+	notchless homolog 1 [Source:RGD Symbol;Acc:1308301]	Nle1	Resilient-Middle	1	0.197711	8.97094e-09
Akirin2	d+T+	akirin 2 [Source:RGD Symbol;Acc:1307791]	Akirin2	Resilient-Middle	1	0.192801	2.30041e-13
Slc25a3	d+T+	solute carrier family 25 member 3 [Source:RGD Symbol;Acc:70986]	Slc25a3	Resilient-Middle	1	0.162189	1.54989e-09
Tpgs1	d+T+	tubulin polyglutamylase complex subunit 1 [Source:RGD Symbol;Acc:1588613]	Tpgs1	Resilient-Middle	1	0.164883	8.03395e-09
Oser1	d+T+	oxidative stress responsive serine-rich 1 [Source:RGD Symbol;Acc:1303142]	Oser1	Resilient-Middle	1	0.178444	1.09379e-06
Dock7	d+T-	dedicator of cytokinesis 7 [Source:RGD Symbol;Acc:1309790]	Dock7	Resilient-Late	1	0.14947	6.9565e-06
Zbtb8a	D+T+	zinc finger and BTB domain containing 8a [Source:RGD Symbol;Acc:1308756]	Zbtb8a	Sensitive-Early	1	0.302025	1.14766e-10
Tagln2	d+T+	transgelin 2 [Source:RGD Symbol;Acc:1310840]	Tagln2	Resilient-Middle	1	0.142443	1.54548e-08
Sc5d	d-T+	sterol-C5-desaturase [Source:RGD Symbol;Acc:620775]	Sc5d	Sensitive-Early	-1	-0.571137	4.65304e-06
Nanp	d+T+	N-acetylneuraminic acid phosphatase [Source:RGD Symbol;Acc:1306009]	Nanp	Sensitive-Early	1	0.0206711	1.55531e-12
Rpa3	d+T+	replication protein A3 [Source:RGD Symbol;Acc:1306810]	Rpa3	Resilient-Early	1	0.319095	1.11363e-13
Orc3	d-T-	origin recognition complex, subunit 3 [Source:RGD Symbol;Acc:1308457]	Orc3	Resilient-Late	-1	-0.155091	5.8661e-10
Ccdc130	d+T+	coiled-coil domain containing 130 [Source:RGD Symbol;Acc:1307598]	Ccdc130	Resilient-Early	1	0.191683	1.12429e-09
Ndufb11	d+T+	NADH:ubiquinone oxidoreductase subunit B11 [Source:RGD Symbol;Acc:1563698]	Ndufb11	Resilient-Middle	1	0.164995	2.65577e-09
Washc4	d-T+	WASH complex subunit 4 [Source:RGD Symbol;Acc:1309995]	Washc4	Sensitive-Early	-1	-0.214859	0.00477917
Tnfrsf11b	d-T-	TNF receptor superfamily member 11B [Source:RGD Symbol;Acc:619802]	Tnfrsf11b	Sensitive-Late	-1	-0.310389	1.59937e-14
Clcn6	d-T+	chloride voltage-gated channel 6 [Source:RGD Symbol;Acc:1305379]	Clcn6	Sensitive-Early	-1	-0.26243	3.11673e-07
RGD1308117	D+t+	similar to 9930012K11Rik protein [Source:RGD Symbol;Acc:1308117]	RGD1308117	Resilient-Middle	1	0.162162	8.14265e-13
Zfp775	d+T+	zinc finger protein 775 [Source:RGD Symbol;Acc:1304910]	Zfp775	Resilient-Early	1	0.150627	6.50854e-08
Zfp414	d+T+	zinc finger protein 414 [Source:RGD Symbol;Acc:1308123]	Zfp414	Resilient-Middle	1	0.191247	7.8862e-07
Dcun1d5	d+T+	defective in cullin neddylation 1 domain containing 5 [Source:RGD Symbol;Acc:1307008]	Dcun1d5	Resilient-Early	1	0.217126	1.08025e-12
Sbf1	d+T+	SET binding factor 1 [Source:RGD Symbol;Acc:1307090]	Sbf1	Resilient-Middle	1	0.148009	5.05879e-09
Tax1bp1	D+t+	Tax1 binding protein 1 [Source:RGD Symbol;Acc:708579]	Tax1bp1	Intermediate-Middle	1	0.199416	9.95647e-10
Dcaf4	d+T+	DDB1 and CUL4 associated factor 4 [Source:RGD Symbol;Acc:1306241]	Dcaf4	Resilient-Early	1	0.162927	1.33408e-07
Cep63	d+T+	centrosomal protein 63 [Source:RGD Symbol;Acc:1561183]	Cep63	Resilient-Middle	1	0.178983	9.6478e-08
Sec23b	D+t+	Sec23 homolog B, coat complex II component [Source:RGD Symbol;Acc:1310699]	Sec23b	Sensitive-Early	1	1.38185	1.23227e-20
Nab2	d-T+	Ngfi-A binding protein 2 [Source:RGD Symbol;Acc:1311712]	Nab2	Sensitive-Early	-1	-0.309736	0.000430711
Klhl5	d-T+	kelch-like family member 5 [Source:RGD Symbol;Acc:1309661]	Klhl5	Sensitive-Early	-1	0.0215774	1.98432e-10
Nav1	d-T-	neuron navigator 1 [Source:RGD Symbol;Acc:1590261]	Nav1	Sensitive-Middle	-1	0.368512	7.70713e-07
Slc22a5	d-T-	solute carrier family 22 member 5 [Source:RGD Symbol;Acc:3702]	Slc22a5	Intermediate-Late	-1	-0.211318	6.43592e-06
Fut8	d+T+	fucosyltransferase 8 [Source:RGD Symbol;Acc:1303096]	Fut8	Sensitive-Early	1	-0.192867	0.00986032
Thoc5	d+T+	THO complex 5 [Source:RGD Symbol;Acc:1304991]	Thoc5	Resilient-Early	1	0.164433	2.085e-12
Mettl5	d-T-	methyltransferase like 5 [Source:RGD Symbol;Acc:1566062]	Mettl5	Sensitive-Late	-1	-0.300473	3.23492e-08
Rbm10	d+T+	RNA binding motif protein 10 [Source:RGD Symbol;Acc:631366]	Rbm10	Intermediate-Middle	1	0.235764	2.01047e-10
Rbms1	d-T+	RNA binding motif, single stranded interacting protein 1 [Source:RGD Symbol;Acc:1307777]	Rbms1	Sensitive-Early	-1	-0.155455	8.96648e-08
Amotl2	D+T-	angiomotin like 2 [Source:RGD Symbol;Acc:70977]	Amotl2	Resilient-Late	1	0.158616	1.02931e-10
Ppih	d-T-	peptidylprolyl isomerase H [Source:RGD Symbol;Acc:1564921]	Ppih	Sensitive-Late	-1	-0.323231	6.79549e-11
Cwc15	d+T+	CWC15 spliceosome-associated protein [Source:RGD Symbol;Acc:1310669]	Cwc15	Resilient-Middle	1	0.173589	4.73329e-16
Cdc42ep1	D+t-	CDC42 effector protein 1 [Source:RGD Symbol;Acc:1311131]	Cdc42ep1	Resilient-Late	1	0.212754	5.41625e-09
Faf1	d+T+	Fas associated factor 1 [Source:RGD Symbol;Acc:70987]	Faf1	Resilient-Early	1	0.189586	2.12665e-10
Csf3	d-T-	colony stimulating factor 3 [Source:RGD Symbol;Acc:2426]	Csf3	Resilient-Late	-1	-0.16898	6.51013e-05
Pdzd3	D+T+	PDZ domain containing 3 [Source:RGD Symbol;Acc:1559807]	Pdzd3	Resilient-Early	1	0.15095	5.58919e-06
Ago2	d-T+	argonaute RISC catalytic component 2 [Source:RGD Symbol;Acc:621255]	Ago2	Sensitive-Early	-1	-0.288956	1.16563e-08
Dusp15	d+T+	dual specificity phosphatase 15 [Source:RGD Symbol;Acc:1305990]	Dusp15	Resilient-Middle	1	0.146801	2.84947e-07
Actc1	d+T+	actin, alpha, cardiac muscle 1 [Source:RGD Symbol;Acc:2026]	Actc1	Resilient-Early	1	0.141774	1.49123e-06
P2rx3	D+t-	purinergic receptor P2X 3 [Source:RGD Symbol;Acc:620253]	P2rx3	Resilient-Late	1	0.147825	0.00390285
Slc9a9	d-T+	solute carrier family 9 member A9 [Source:RGD Symbol;Acc:1560736]	Slc9a9	Sensitive-Early	-1	-0.396081	2.0428e-09
Tmem222	d+T+	transmembrane protein 222 [Source:RGD Symbol;Acc:1304793]	Tmem222	Intermediate-Middle	1	0.188696	9.58624e-08
Cdk16	d+T+	cyclin-dependent kinase 16 [Source:RGD Symbol;Acc:620584]	Cdk16	Resilient-Middle	1	0.170536	4.72571e-10
Nbn	d-T+	nibrin [Source:RGD Symbol;Acc:621420]	Nbn	Sensitive-Early	-1	-0.341168	0.00155927
Rnaseh1	d+T+	ribonuclease H1 [Source:RGD Symbol;Acc:1309012]	Rnaseh1	Intermediate-Early	1	0.188096	5.76041e-11
Tmbim7	d-T-	transmembrane BAX inhibitor motif containing 7 [Source:RGD Symbol;Acc:1306626]	Tmbim7	Sensitive-Late	-1	-0.360859	0.00212436
Tek	d+T+	TEK receptor tyrosine kinase [Source:RGD Symbol;Acc:620980]	Tek	Resilient-Middle	1	0.154465	0.000313973
Batf	d-T+	basic leucine zipper ATF-like transcription factor [Source:RGD Symbol;Acc:1304923]	Batf	Sensitive-Early	-1	-0.30252	0.00161506
Nsfl1c	d+T+	NSFL1 cofactor [Source:RGD Symbol;Acc:619952]	Nsfl1c	Resilient-Middle	1	0.185659	1.43529e-11
Ost4	d+T+	oligosaccharyltransferase complex subunit 4, non-catalytic [Source:RGD Symbol;Acc:2300150]	Ost4	Resilient-Middle	1	0.212816	5.67774e-10
U2surp	d-T+	U2 snRNP-associated SURP domain containing [Source:RGD Symbol;Acc:1307882]	U2surp	Sensitive-Early	-1	-0.292404	8.33418e-08
Mbip	d+T+	MAP3K12 binding inhibitory protein 1 [Source:RGD Symbol;Acc:1306310]	Mbip	Sensitive-Early	1	-0.157156	1.19822e-10
Gatad1	d-T+	GATA zinc finger domain containing 1 [Source:RGD Symbol;Acc:1562004]	Gatad1	Sensitive-Early	-1	-0.293864	1.26623e-05
Tex10	d+T+	testis expressed 10 [Source:RGD Symbol;Acc:1312045]	Tex10	Resilient-Middle	1	0.217964	3.64993e-08
Smad3	d-T-	SMAD family member 3 [Source:RGD Symbol;Acc:3032]	Smad3	Sensitive-Late	-1	-0.201864	1.68461e-06
Ica1	D+T-	islet cell autoantigen 1 [Source:RGD Symbol;Acc:621465]	Ica1	Sensitive-Late	1	0.273427	6.93001e-13
Secisbp2l	d-T+	SECIS binding protein 2-like [Source:RGD Symbol;Acc:1559930]	Secisbp2l	Sensitive-Early	-1	-0.321722	8.5516e-07
Pabpc1	d+T+	poly(A) binding protein, cytoplasmic 1 [Source:RGD Symbol;Acc:619838]	Pabpc1	Sensitive-Early	1	-0.281948	3.71012e-05
Gnpnat1	D+t+	glucosamine-phosphate N-acetyltransferase 1 [Source:RGD Symbol;Acc:1563144]	Gnpnat1	Sensitive-Early	1	0.691995	2.74031e-15
Snx11	d+T+	sorting nexin 11 [Source:RGD Symbol;Acc:1307319]	Snx11	Intermediate-Early	1	0.264273	1.96821e-16
Rars2	d+T+	arginyl-tRNA synthetase 2, mitochondrial [Source:RGD Symbol;Acc:1305419]	Rars2	Resilient-Early	1	0.163993	3.68876e-08
Nkx2-1	d-T-	NK2 homeobox 1 [Source:RGD Symbol;Acc:3866]	Nkx2-1	Sensitive-Late	-1	-0.202447	7.53748e-05
Phip	d-T+	pleckstrin homology domain interacting protein [Source:RGD Symbol;Acc:1564964]	Phip	Sensitive-Early	-1	-0.352334	0.000510322
Mitf	D+t-	melanocyte inducing transcription factor [Source:RGD Symbol;Acc:3092]	Mitf	Intermediate-Late	1	0.248566	4.89445e-14
Nat10	d+T+	N-acetyltransferase 10 [Source:RGD Symbol;Acc:1306717]	Nat10	Resilient-Early	1	0.19922	1.22423e-07
Etl4	d+T+	enhancer trap locus 4 [Source:RGD Symbol;Acc:1563437]	Etl4	Sensitive-Early	1	-0.251391	7.68433e-06
Vsig8	d+T+	V-set and immunoglobulin domain containing 8 [Source:RGD Symbol;Acc:1562464]	Vsig8	Intermediate-Early	1	0.194881	1.20096e-10
Arpc3	d+T+	actin related protein 2/3 complex, subunit 3 [Source:RGD Symbol;Acc:1311985]	Arpc3	Resilient-Middle	1	0.180359	3.63181e-10
Loxl1	D+t-	lysyl oxidase-like 1 [Source:RGD Symbol;Acc:1308752]	Loxl1	Resilient-Middle	1	0.138043	0.00118322
Alk	d-T-	ALK receptor tyrosine kinase [Source:RGD Symbol;Acc:628622]	Alk	Sensitive-Late	-1	-0.269315	0.000491957
Ick	d+T-	intestinal cell kinase [Source:RGD Symbol;Acc:71050]	Ick	Sensitive-Middle	1	0.581334	1.11679e-17
Miox	D+t+	myo-inositol oxygenase [Source:RGD Symbol;Acc:628739]	Miox	Intermediate-Middle	1	0.211821	3.24762e-05
RGD1563365	d+T+	similar to DNA segment, Chr 10, Wayne State University 102, expressed [Source:RGD Symbol;Acc:1563365]	RGD1563365	Resilient-Early	1	0.18415	6.96923e-07
Rnps1	d+T+	RNA binding protein with serine rich domain 1 [Source:RGD Symbol;Acc:1307522]	Rnps1	Resilient-Middle	1	0.170545	2.55695e-11
Tmem268	d-T+	transmembrane protein 268 [Source:RGD Symbol;Acc:1304595]	Tmem268	Sensitive-Early	-1	-0.295659	2.03208e-10
Svs1	d+T-	seminal vesicle secretory protein 1 [Source:RGD Symbol;Acc:708424]	Svs1	Resilient-Middle	1	0.208638	0.000265597
Capza3	D-T-	capping actin protein of muscle Z-line subunit alpha 3 [Source:RGD Symbol;Acc:2271]	Capza3	Sensitive-Late	-1	-0.189759	0.000345238
Zmym2	d-T+	zinc finger MYM-type containing 2 [Source:RGD Symbol;Acc:1593255]	Zmym2	Sensitive-Early	-1	-0.19776	4.12398e-08
Camsap2	d+T+	calmodulin regulated spectrin-associated protein family, member 2 [Source:RGD Symbol;Acc:1310950]	Camsap2	Resilient-Middle	1	0.156356	3.77582e-05
Cops2	d+T+	COP9 signalosome subunit 2 [Source:RGD Symbol;Acc:628791]	Cops2	Sensitive-Early	1	-0.34874	4.73329e-16
Dtd1	D+T-	D-aminoacyl-tRNA deacylase 1 [Source:RGD Symbol;Acc:1311821]	Dtd1	Resilient-Late	1	0.195629	6.61595e-05
Pex2	D+T-	peroxisomal biogenesis factor 2 [Source:RGD Symbol;Acc:61814]	Pex2	Sensitive-Late	1	0.440149	4.12577e-15
Nrf1	d-T-	nuclear respiratory factor 1 [Source:RGD Symbol;Acc:1304603]	Nrf1	Intermediate-Late	-1	-0.17731	1.5746e-07
Flvcr2	d+T+	feline leukemia virus subgroup C cellular receptor family, member 2 [Source:RGD Symbol;Acc:735098]	Flvcr2	Sensitive-Middle	1	0.344196	2.93362e-10
Csf3r	d-T-	colony stimulating factor 3 receptor [Source:RGD Symbol;Acc:1309114]	Csf3r	Sensitive-Late	-1	-0.249785	2.88872e-05
Otud5	d+T+	OTU deubiquitinase 5 [Source:RGD Symbol;Acc:1563027]	Otud5	Sensitive-Early	1	0.148905	9.77145e-09
Pnisr	d+T+	PNN interacting serine and arginine rich protein [Source:RGD Symbol;Acc:1307395]	Pnisr	Sensitive-Middle	1	0.413351	1.58594e-09
Dnajc11	d+T+	DnaJ heat shock protein family (Hsp40) member C11 [Source:RGD Symbol;Acc:1307731]	Dnajc11	Resilient-Early	1	0.167789	9.78327e-11
Tmem214	D+t-	transmembrane protein 214 [Source:RGD Symbol;Acc:1311324]	Tmem214	Sensitive-Middle	1	0.719172	1.22793e-20
Fbxo46	d+T+	F-box protein 46 [Source:RGD Symbol;Acc:1308393]	Fbxo46	Resilient-Early	1	0.174471	1.49828e-11
Gpnmb	d+T+	glycoprotein nmb [Source:RGD Symbol;Acc:71008]	Gpnmb	Sensitive-Early	1	-0.140422	1.03267e-06
Ssrp1	d+T+	structure specific recognition protein 1 [Source:RGD Symbol;Acc:621143]	Ssrp1	Resilient-Early	1	0.178882	3.7927e-09
Pparg	d+T+	peroxisome proliferator-activated receptor gamma [Source:RGD Symbol;Acc:3371]	Pparg	Sensitive-Early	1	-0.637008	4.92916e-06
Cyp4a8	d-T-	cytochrome P450, family 4, subfamily a, polypeptide 8 [Source:RGD Symbol;Acc:628846]	Cyp4a8	Sensitive-Late	-1	-0.213899	0.00109556
Pdrg1	d+T+	p53 and DNA damage regulated 1 [Source:RGD Symbol;Acc:1305096]	Pdrg1	Resilient-Middle	1	0.202811	1.26318e-07
Ttc5	d-T+	tetratricopeptide repeat domain 5 [Source:RGD Symbol;Acc:1311284]	Ttc5	Sensitive-Early	-1	-0.157333	3.3883e-06
Slc35b4	D+T-	solute carrier family 35 member B4 [Source:RGD Symbol;Acc:1308985]	Slc35b4	Intermediate-Late	1	0.250483	6.30077e-16
Gjb2	D+t+	gap junction protein, beta 2 [Source:RGD Symbol;Acc:728891]	Gjb2	Sensitive-Middle	1	0.260263	0.00133048
Adamts10	d-T-	ADAM metallopeptidase with thrombospondin type 1 motif, 10 [Source:RGD Symbol;Acc:1598320]	Adamts10	Sensitive-Late	-1	-0.200787	1.55669e-10
Tank	d+T+	TRAF family member-associated NFKB activator [Source:RGD Symbol;Acc:628859]	Tank	Sensitive-Early	1	-0.332141	1.81042e-09
Dusp19	d-T+	dual specificity phosphatase 19 [Source:RGD Symbol;Acc:1307457]	Dusp19	Sensitive-Early	-1	-0.309604	8.31533e-07
Atf7ip	D-T-	activating transcription factor 7 interacting protein [Source:RGD Symbol;Acc:1306030]	Atf7ip	Intermediate-Late	-1	-0.204238	0.000109754
Sdr16c5	D-t+	short chain dehydrogenase/reductase family 16C, member 5 [Source:RGD Symbol;Acc:1565999]	Sdr16c5	Sensitive-Early	-1	-0.232034	1.88084e-05
Tmem68	D+t+	transmembrane protein 68 [Source:RGD Symbol;Acc:1309006]	Tmem68	Resilient-Middle	1	0.178305	1.53644e-09
Slc18a2	d+T+	solute carrier family 18 member A2 [Source:RGD Symbol;Acc:3694]	Slc18a2	Resilient-Early	1	0.194061	1.27419e-06
Ift20	D+t+	intraflagellar transport 20 [Source:RGD Symbol;Acc:1309400]	Ift20	Sensitive-Early	1	0.68247	9.66673e-14
Parp2	d+T+	poly (ADP-ribose) polymerase 2 [Source:RGD Symbol;Acc:1310568]	Parp2	Sensitive-Early	1	-0.750885	2.51838e-14
Hnf4a	D-T-	hepatocyte nuclear factor 4, alpha [Source:RGD Symbol;Acc:2810]	Hnf4a	Resilient-Late	-1	-0.177224	0.0021531
Gga1	d+T+	golgi associated, gamma adaptin ear containing, ARF binding protein 1 [Source:RGD Symbol;Acc:1307770]	Gga1	Resilient-Early	1	0.179419	6.70116e-09
Fli1	d-T-	Fli-1 proto-oncogene, ETS transcription factor [Source:RGD Symbol;Acc:1309837]	Fli1	Sensitive-Late	-1	-0.228269	7.76396e-07
Aqr	d+T+	aquarius intron-binding spliceosomal factor [Source:RGD Symbol;Acc:1306223]	Aqr	Resilient-Middle	1	0.196222	2.64663e-09
Ehbp1	d-T+	EH domain binding protein 1 [Source:RGD Symbol;Acc:1310604]	Ehbp1	Sensitive-Early	-1	-0.406118	5.4109e-07
Hbp1	d+T+	HMG-box transcription factor 1 [Source:RGD Symbol;Acc:620444]	Hbp1	Sensitive-Early	1	0.185625	1.32914e-06
Plbd1	d+T+	phospholipase B domain containing 1 [Source:RGD Symbol;Acc:1308734]	Plbd1	Sensitive-Early	1	-0.344283	9.87852e-09
Map3k6	d+T+	mitogen-activated protein kinase kinase kinase 6 [Source:RGD Symbol;Acc:1304625]	Map3k6	Resilient-Early	1	0.163107	7.71325e-09
Ets1	d-T-	ETS proto-oncogene 1, transcription factor [Source:RGD Symbol;Acc:2583]	Ets1	Sensitive-Late	-1	-0.210467	0.000148475
Ext2	d-T+	exostosin glycosyltransferase 2 [Source:RGD Symbol;Acc:1307707]	Ext2	Sensitive-Early	-1	-0.0910361	1.99366e-05
Nans	D+t-	N-acetylneuraminate synthase [Source:RGD Symbol;Acc:1311943]	Nans	Sensitive-Late	1	0.34042	1.62178e-19
Fgf22	d-T-	fibroblast growth factor 22 [Source:RGD Symbol;Acc:620177]	Fgf22	Sensitive-Late	-1	-0.281199	5.25807e-06
Trmt12	D+t+	tRNA methyltransferase 12 [Source:RGD Symbol;Acc:1307127]	Trmt12	Intermediate-Early	1	0.337498	4.60494e-11
Irak1bp1	D+t-	interleukin-1 receptor-associated kinase 1 binding protein 1 [Source:RGD Symbol;Acc:1305012]	Irak1bp1	Intermediate-Middle	1	0.191029	9.199e-08
Cryl1	d+T+	crystallin, lambda 1 [Source:RGD Symbol;Acc:631427]	Cryl1	Sensitive-Early	1	-0.0420301	3.08368e-08
Mtss1	d+T+	MTSS I-BAR domain containing 1 [Source:RGD Symbol;Acc:1309883]	Mtss1	Intermediate-Middle	1	0.199781	6.55224e-06
Ccdc47	d+T+	coiled-coil domain containing 47 [Source:RGD Symbol;Acc:1308813]	Ccdc47	Intermediate-Early	1	0.22231	9.25309e-12
Nfx1	d-T+	nuclear transcription factor, X-box binding 1 [Source:RGD Symbol;Acc:1310277]	Nfx1	Sensitive-Early	-1	0.170359	3.77309e-06
Slc6a6	d-T+	solute carrier family 6 member 6 [Source:RGD Symbol;Acc:61912]	Slc6a6	Sensitive-Early	-1	-0.0168221	0.000712188
Rnf126	D+t-	ring finger protein 126 [Source:RGD Symbol;Acc:1306011]	Rnf126	Sensitive-Late	1	0.286637	4.19469e-05
Nptn	d+T+	neuroplastin [Source:RGD Symbol;Acc:620296]	Nptn	Sensitive-Early	1	-0.209363	7.16983e-07
Cntn2	d+T+	contactin 2 [Source:RGD Symbol;Acc:3821]	Cntn2	Resilient-Middle	1	0.171128	8.69309e-09
Tdrd3	d+T+	tudor domain containing 3 [Source:RGD Symbol;Acc:1310126]	Tdrd3	Sensitive-Early	1	-0.00541123	2.08882e-10
Malsu1	d+T+	mitochondrial assembly of ribosomal large subunit 1 [Source:RGD Symbol;Acc:1306936]	Malsu1	Resilient-Middle	1	0.195117	9.6263e-11
Sec24c	d+T-	SEC24 homolog C, COPII coat complex component [Source:RGD Symbol;Acc:1597739]	Sec24c	Resilient-Late	1	0.202619	1.43646e-11
Igf2bp3	d-T+	insulin-like growth factor 2 mRNA binding protein 3 [Source:RGD Symbol;Acc:1306512]	Igf2bp3	Sensitive-Early	-1	-0.224315	0.00192075
Dnajc15	d+T+	DnaJ heat shock protein family (Hsp40) member C15 [Source:RGD Symbol;Acc:1307154]	Dnajc15	Sensitive-Early	1	-0.122803	2.84745e-06
Tnfaip1	D+T+	TNF alpha induced protein 1 [Source:RGD Symbol;Acc:3877]	Tnfaip1	Resilient-Early	1	0.181186	1.63491e-10
Gripap1	d+T+	GRIP1 associated protein 1 [Source:RGD Symbol;Acc:621249]	Gripap1	Resilient-Middle	1	0.190011	3.63584e-10
Ttpal	D+t+	alpha tocopherol transfer protein like [Source:RGD Symbol;Acc:1305754]	Ttpal	Sensitive-Middle	1	0.302902	3.67944e-12
Atp6v1d	d+T+	ATPase H+ transporting V1 subunit D [Source:RGD Symbol;Acc:735119]	Atp6v1d	Resilient-Middle	1	0.160211	4.59562e-10
Rpusd3	D+T+	RNA pseudouridine synthase D3 [Source:RGD Symbol;Acc:1307582]	Rpusd3	Resilient-Early	1	0.220718	2.8318e-09
Prkag2	d-T+	protein kinase AMP-activated non-catalytic subunit gamma 2 [Source:RGD Symbol;Acc:727782]	Prkag2	Sensitive-Early	-1	-0.303915	1.26015e-06
Apcs	d+T+	amyloid P component, serum [Source:RGD Symbol;Acc:68322]	Apcs	Sensitive-Early	1	-0.157814	0.00273232
Txnrd1	d-T-	thioredoxin reductase 1 [Source:RGD Symbol;Acc:61959]	Txnrd1	Sensitive-Late	-1	-0.200101	7.00739e-06
Dad1	d+T+	defender against cell death 1 [Source:RGD Symbol;Acc:621028]	Dad1	Sensitive-Middle	1	0.570432	5.16733e-15
Nudt4	d+T+	nudix hydrolase 4 [Source:RGD Symbol;Acc:621355]	Nudt4	Sensitive-Early	1	0.284263	9.12383e-10
Chrac1	d+T+	chromatin accessibility complex subunit 1 [Source:RGD Symbol;Acc:1309321]	Chrac1	Resilient-Middle	1	0.16882	1.8206e-08
Psen1	d-T+	presenilin 1 [Source:RGD Symbol;Acc:3425]	Psen1	Sensitive-Early	-1	-0.318629	0.000414542
Fam110b	d-T-	family with sequence similarity 110, member B [Source:RGD Symbol;Acc:1563403]	Fam110b	Sensitive-Late	-1	-0.32109	1.13203e-07
Itgb3bp	d-T-	integrin subunit beta 3 binding protein [Source:RGD Symbol;Acc:1310044]	Itgb3bp	Sensitive-Late	-1	-0.277826	3.20033e-09
Otub2	D+T-	OTU deubiquitinase, ubiquitin aldehyde binding 2 [Source:RGD Symbol;Acc:1306688]	Otub2	Sensitive-Middle	1	0.657722	9.16421e-12
Zc3h12a	d+T+	zinc finger CCCH type containing 12A [Source:RGD Symbol;Acc:1306776]	Zc3h12a	Sensitive-Late	1	0.260837	1.09223e-07
Mad2l2	D+t-	mitotic arrest deficient 2 like 2 [Source:RGD Symbol;Acc:1307499]	Mad2l2	Resilient-Late	1	0.17413	8.84322e-07
LOC689589	d-T+	hypothetical protein LOC689589 [Source:RGD Symbol;Acc:1591038]	LOC689589	Sensitive-Late	-1	-0.384389	4.49521e-09
Fubp3	d+T+	far upstream element binding protein 3 [Source:RGD Symbol;Acc:1307004]	Fubp3	Sensitive-Early	1	0.0769717	3.48124e-11
Klf12	d+T+	Kruppel-like factor 12 [Source:RGD Symbol;Acc:1309204]	Klf12	Intermediate-Middle	1	0.238965	1.73072e-05
Caprin1	d-T+	cell cycle associated protein 1 [Source:RGD Symbol;Acc:1305707]	Caprin1	Sensitive-Early	-1	-0.184722	0.00805344
Tra2a	d+T+	transformer 2 alpha homolog [Source:RGD Symbol;Acc:1562563]	Tra2a	Resilient-Early	1	0.175696	9.71214e-12
Ddx24	d+T+	DEAD-box helicase 24 [Source:RGD Symbol;Acc:727929]	Ddx24	Sensitive-Early	1	-0.0988904	4.64094e-14
Dmxl2	d+T+	Dmx-like 2 [Source:RGD Symbol;Acc:1586163]	Dmxl2	Resilient-Early	1	0.226619	1.67444e-17
Jagn1	d+T+	jagunal homolog 1 [Source:RGD Symbol;Acc:1565488]	Jagn1	Resilient-Middle	1	0.21528	4.67479e-08
Mkrn2	D+t+	makorin, ring finger protein, 2 [Source:RGD Symbol;Acc:1310618]	Mkrn2	Resilient-Middle	1	0.166759	4.46368e-06
Foxp1	d-T+	forkhead box P1 [Source:RGD Symbol;Acc:1308669]	Foxp1	Sensitive-Early	-1	-0.371992	2.80967e-05
Tnks1bp1	d+T+	tankyrase 1 binding protein 1 [Source:RGD Symbol;Acc:1312021]	Tnks1bp1	Resilient-Middle	1	0.183767	1.4599e-05
Rab6b	d+T+	RAB6B, member RAS oncogene family [Source:RGD Symbol;Acc:1309958]	Rab6b	Resilient-Early	1	0.151174	2.9054e-10
Lmo4	D+t+	LIM domain only 4 [Source:RGD Symbol;Acc:1305670]	Lmo4	Intermediate-Middle	1	0.255572	5.59457e-10
C3ar1	d-T+	complement C3a receptor 1 [Source:RGD Symbol;Acc:620537]	C3ar1	Sensitive-Early	-1	-0.308793	2.0598e-08
Fbxo6	D+t-	F-box protein 6 [Source:RGD Symbol;Acc:620418]	Fbxo6	Resilient-Middle	1	0.154268	2.13206e-07
Prdm12	d+T+	PR/SET domain 12 [Source:RGD Symbol;Acc:1586401]	Prdm12	Resilient-Early	1	0.159729	2.39025e-06
Tmem17	d+T+	transmembrane protein 17 [Source:RGD Symbol;Acc:1310566]	Tmem17	Resilient-Early	1	0.172002	1.65543e-09
Epha2	D+t+	Eph receptor A2 [Source:RGD Symbol;Acc:1307204]	Epha2	Resilient-Middle	1	0.16546	9.50765e-06
Aplnr	d+T+	apelin receptor [Source:RGD Symbol;Acc:621645]	Aplnr	Resilient-Early	1	0.147943	8.60701e-06
Ankrd49	d+T+	ankyrin repeat domain 49 [Source:RGD Symbol;Acc:1311759]	Ankrd49	Resilient-Early	1	0.244279	8.1904e-14
Entpd8	d-T-	ectonucleoside triphosphate diphosphohydrolase 8 [Source:RGD Symbol;Acc:1561793]	Entpd8	Sensitive-Late	-1	-0.322703	2.38353e-06
Exosc2	d+T+	exosome component 2 [Source:RGD Symbol;Acc:1306573]	Exosc2	Resilient-Middle	1	0.197288	1.03296e-09
Pts	d+T+	6-pyruvoyl-tetrahydropterin synthase [Source:RGD Symbol;Acc:68367]	Pts	Sensitive-Early	1	-0.909997	1.31848e-06
Timm29	D+T+	translocase of inner mitochondrial membrane 29 [Source:RGD Symbol;Acc:1309188]	Timm29	Intermediate-Early	1	0.285055	5.95497e-14
Gkn2	d+T+	gastrokine 2 [Source:RGD Symbol;Acc:1311934]	Gkn2	Resilient-Early	1	0.165831	4.30976e-07
Ifi27	d-T+	interferon, alpha-inducible protein 27 [Source:RGD Symbol;Acc:69404]	Ifi27	Sensitive-Early	-1	-0.359386	0.00377269
B3gnt2	d-T+	UDP-GlcNAc:betaGal beta-1,3-N-acetylglucosaminyltransferase 2 [Source:RGD Symbol;Acc:1310077]	B3gnt2	Sensitive-Early	-1	-0.271706	4.98353e-06
Fut11	D+t+	fucosyltransferase 11 [Source:RGD Symbol;Acc:628731]	Fut11	Resilient-Middle	1	0.149133	0.00555312
Kpnb1	d+T+	karyopherin subunit beta 1 [Source:RGD Symbol;Acc:2909]	Kpnb1	Resilient-Middle	1	0.162429	1.03331e-08
Schip1	d+T+	schwannomin interacting protein 1 [Source:RGD Symbol;Acc:1309962]	Schip1	Sensitive-Early	1	-0.129379	1.92731e-07
Mkrn1	D+T-	makorin ring finger protein 1 [Source:RGD Symbol;Acc:1303251]	Mkrn1	Sensitive-Middle	1	0.111227	5.82611e-14
Eipr1	d+T+	EARP complex and GARP complex interacting protein 1 [Source:RGD Symbol;Acc:1305817]	Eipr1	Sensitive-Early	1	0.166597	3.74746e-13
Nup35	D+T+	nucleoporin 35 [Source:RGD Symbol;Acc:1303069]	Nup35	Intermediate-Middle	1	0.229253	3.20149e-09
Snapc1	d+T+	small nuclear RNA activating complex, polypeptide 1 [Source:RGD Symbol;Acc:1304671]	Snapc1	Resilient-Middle	1	0.187687	6.3138e-12
Bcl2l10	d-T-	BCL2 like 10 [Source:RGD Symbol;Acc:621015]	Bcl2l10	Sensitive-Early	-1	-0.12384	1.01489e-07
Meaf6	d+T+	MYST/Esa1-associated factor 6 [Source:RGD Symbol;Acc:1310440]	Meaf6	Sensitive-Early	1	0.00562826	4.59462e-05
Nmd3	D+T+	NMD3 ribosome export adaptor [Source:RGD Symbol;Acc:1308468]	Nmd3	Intermediate-Middle	1	0.21177	1.23577e-09
Ccdc126	d+T+	coiled-coil domain containing 126 [Source:RGD Symbol;Acc:1561171]	Ccdc126	Sensitive-Early	1	-0.164223	1.79381e-08
Fuca1	d-T+	alpha-L-fucosidase 1 [Source:RGD Symbol;Acc:2636]	Fuca1	Sensitive-Early	-1	-0.285348	4.40798e-05
Nr1d1	D+T-	nuclear receptor subfamily 1, group D, member 1 [Source:RGD Symbol;Acc:628827]	Nr1d1	Resilient-Early	1	0.181815	0.00193398
Slc17a5	d+T+	solute carrier family 17 member 5 [Source:RGD Symbol;Acc:1311388]	Slc17a5	Sensitive-Early	1	-0.172154	7.45215e-07
Hck	d+T+	HCK proto-oncogene, Src family tyrosine kinase [Source:RGD Symbol;Acc:2785]	Hck	Sensitive-Early	1	-0.221052	7.20008e-16
Osgep	d+T+	O-sialoglycoprotein endopeptidase [Source:RGD Symbol;Acc:1308578]	Osgep	Resilient-Middle	1	0.180882	3.72356e-08
Knstrn	d-T-	kinetochore-localized astrin/SPAG5 binding protein [Source:RGD Symbol;Acc:1303240]	Knstrn	Sensitive-Late	-1	-0.848104	2.96091e-17
Kras	d+T+	KRAS proto-oncogene, GTPase [Source:RGD Symbol;Acc:2981]	Kras	Resilient-Middle	1	0.145332	5.83228e-10
Hivep3	d+T-	human immunodeficiency virus type I enhancer binding protein 3 [Source:RGD Symbol;Acc:1311252]	Hivep3	Resilient-Late	1	0.154145	0.00122992
Fcnb	d+T+	ficolin B [Source:RGD Symbol;Acc:621222]	Fcnb	Sensitive-Early	1	-0.236893	0.000111946
Evpl	d-T+	envoplakin [Source:RGD Symbol;Acc:1306141]	Evpl	Sensitive-Early	-1	-0.161164	0.00675351
Arhgap25	d-T+	Rho GTPase activating protein 25 [Source:RGD Symbol;Acc:1562105]	Arhgap25	Sensitive-Early	-1	-0.367314	1.5909e-09
Sez6	d-T-	seizure related 6 homolog [Source:RGD Symbol;Acc:619780]	Sez6	Intermediate-Late	-1	-0.531968	4.43654e-08
Srp68	D+t+	signal recognition particle 68 [Source:RGD Symbol;Acc:1305376]	Srp68	Sensitive-Early	1	0.612948	1.49865e-18
Ogfr	D+t+	opioid growth factor receptor [Source:RGD Symbol;Acc:69324]	Ogfr	Resilient-Middle	1	0.164005	2.9678e-06
Tor4a	d-T+	torsin family 4, member A [Source:RGD Symbol;Acc:1308019]	Tor4a	Sensitive-Early	-1	-0.391307	8.65043e-08
Tbkbp1	D+T+	TBK1 binding protein 1 [Source:RGD Symbol;Acc:631328]	Tbkbp1	Resilient-Early	1	0.181294	2.86382e-09
Nelfb	d+T+	negative elongation factor complex member B [Source:RGD Symbol;Acc:1307832]	Nelfb	Resilient-Early	1	0.186537	5.26011e-15
Mapk6	D+t+	mitogen-activated protein kinase 6 [Source:RGD Symbol;Acc:62087]	Mapk6	Intermediate-Early	1	0.232008	9.19524e-12
Ripk2	d-T+	receptor-interacting serine-threonine kinase 2 [Source:RGD Symbol;Acc:1309167]	Ripk2	Sensitive-Early	-1	-0.299443	3.4566e-06
Tceanc2	d+T+	transcription elongation factor A N-terminal and central domain containing 2 [Source:RGD Symbol;Acc:1359481]	Tceanc2	Resilient-Middle	1	0.178395	3.81341e-09
Lmo2	d-T+	LIM domain only 2 [Source:RGD Symbol;Acc:1307101]	Lmo2	Sensitive-Early	-1	-0.284029	0.00123995
Chn2	d-T+	chimerin 2 [Source:RGD Symbol;Acc:620140]	Chn2	Sensitive-Early	-1	-0.343167	0.000382686
Fgf7	d+T+	fibroblast growth factor 7 [Source:RGD Symbol;Acc:61805]	Fgf7	Resilient-Middle	1	0.184424	7.1268e-08
Gnl2	D+t+	G protein nucleolar 2 [Source:RGD Symbol;Acc:1305006]	Gnl2	Sensitive-Early	1	0.453523	2.09436e-09
Tbc1d4	d-T+	TBC1 domain family, member 4 [Source:RGD Symbol;Acc:1561609]	Tbc1d4	Sensitive-Early	-1	-0.251838	1.66079e-06
Eif2s1	D+T+	eukaryotic translation initiation factor 2 subunit alpha [Source:RGD Symbol;Acc:620963]	Eif2s1	Intermediate-Early	1	0.284593	1.5839e-10
Serpina6	d-T-	serpin family A member 6 [Source:RGD Symbol;Acc:1595901]	Serpina6	Sensitive-Late	-1	-0.548992	3.99329e-06
Gucy1b2	d-T-	guanylate cyclase 1 soluble subunit beta 2 [Source:RGD Symbol;Acc:2770]	Gucy1b2	Sensitive-Early	-1	-0.542143	0.000137289
Prpf38a	d+T+	pre-mRNA processing factor 38A [Source:RGD Symbol;Acc:1311129]	Prpf38a	Resilient-Middle	1	0.209231	1.15357e-10
Slc35f6	d+T+	solute carrier family 35, member F6 [Source:RGD Symbol;Acc:1309228]	Slc35f6	Resilient-Early	1	0.168383	9.75059e-11
Scp2d1	d-T+	SCP2 sterol-binding domain containing 1 [Source:RGD Symbol;Acc:1308385]	Scp2d1	Sensitive-Early	-1	-0.311034	0.00586693
Ccdc90b	d+T+	coiled-coil domain containing 90B [Source:RGD Symbol;Acc:1308637]	Ccdc90b	Sensitive-Early	1	-0.233126	1.66643e-08
Epsti1	d+T+	epithelial stromal interaction 1 [Source:RGD Symbol;Acc:1563207]	Epsti1	Sensitive-Early	1	-0.279763	5.51592e-07
Osbpl7	D-T+	oxysterol binding protein-like 7 [Source:RGD Symbol;Acc:1309141]	Osbpl7	Sensitive-Early	-1	0.101617	1.25022e-13
Ddx42	D+T+	DEAD-box helicase 42 [Source:RGD Symbol;Acc:1304909]	Ddx42	Intermediate-Early	1	0.180862	2.30584e-11
Ddhd1	d-T-	DDHD domain containing 1 [Source:RGD Symbol;Acc:1308576]	Ddhd1	Sensitive-Middle	-1	-0.348535	5.34191e-09
Cyp7a1	d-T-	cytochrome P450 family 7 subfamily A member 1 [Source:RGD Symbol;Acc:2482]	Cyp7a1	Sensitive-Middle	-1	-0.386349	3.68088e-08
Trmo	D+t-	tRNA methyltransferase O [Source:RGD Symbol;Acc:1305420]	Trmo	Intermediate-Late	1	0.179524	0.000111833
Esd	d-T-	esterase D [Source:RGD Symbol;Acc:1592114]	Esd	Sensitive-Late	-1	-0.58179	1.17824e-10
Akr1b1	d-T+	aldo-keto reductase family 1 member B [Source:RGD Symbol;Acc:2092]	Akr1b1	Sensitive-Early	-1	-0.277779	0.00102665
Pgp	d+T+	phosphoglycolate phosphatase [Source:RGD Symbol;Acc:1307773]	Pgp	Resilient-Middle	1	0.206138	4.06697e-11
Etfdh	D+T-	electron transfer flavoprotein dehydrogenase [Source:RGD Symbol;Acc:735052]	Etfdh	Intermediate-Middle	1	0.212681	4.13823e-05
Khdrbs3	d-T+	KH RNA binding domain containing, signal transduction associated 3 [Source:RGD Symbol;Acc:620921]	Khdrbs3	Intermediate-Late	-1	-0.277201	4.35569e-07
Polr1a	d+T+	RNA polymerase I subunit A [Source:RGD Symbol;Acc:620824]	Polr1a	Resilient-Middle	1	0.201955	7.0543e-09
Fpgt	D+t+	fucose-1-phosphate guanylyltransferase [Source:RGD Symbol;Acc:735121]	Fpgt	Sensitive-Early	1	0.236813	9.98306e-12
Fbxo3	d-T-	F-box protein 3 [Source:RGD Symbol;Acc:1593433]	Fbxo3	Sensitive-Late	-1	-0.254296	8.16175e-08
Sqle	d-T-	squalene epoxidase [Source:RGD Symbol;Acc:3755]	Sqle	Sensitive-Middle	-1	-0.552675	8.09714e-06
Serinc3	d-T+	serine incorporator 3 [Source:RGD Symbol;Acc:1308390]	Serinc3	Sensitive-Early	-1	-0.264394	1.94167e-07
Phf12	d+T+	PHD finger protein 12 [Source:RGD Symbol;Acc:1305731]	Phf12	Resilient-Early	1	0.169879	5.02432e-09
Mrpl10	d+T+	mitochondrial ribosomal protein L10 [Source:RGD Symbol;Acc:1588626]	Mrpl10	Resilient-Early	1	0.163817	5.09767e-09
Pdxp	D+t+	pyridoxal phosphatase [Source:RGD Symbol;Acc:1586212]	Pdxp	Resilient-Middle	1	0.24032	4.64567e-11
Ubiad1	D+t+	UbiA prenyltransferase domain containing 1 [Source:RGD Symbol;Acc:1309588]	Ubiad1	Intermediate-Early	1	0.275026	2.45211e-10
Xpa	d+T+	XPA, DNA damage recognition and repair factor [Source:RGD Symbol;Acc:1308769]	Xpa	Resilient-Early	1	0.149872	3.35518e-06
Rpe65	d+T+	retinoid isomerohydrolase RPE65 [Source:RGD Symbol;Acc:621396]	Rpe65	Resilient-Early	1	0.147928	2.48438e-11
Snph	D+t-	syntaphilin [Source:RGD Symbol;Acc:1305867]	Snph	Resilient-Early	1	0.150613	2.30349e-06
Cyb5r3	d-T+	cytochrome b5 reductase 3 [Source:RGD Symbol;Acc:2502]	Cyb5r3	Sensitive-Early	-1	-0.419503	0.0002277
Dtwd1	d+T+	DTW domain containing 1 [Source:RGD Symbol;Acc:1311144]	Dtwd1	Resilient-Middle	1	0.170656	6.13765e-09
Snai1	d+T+	snail family transcriptional repressor 1 [Source:RGD Symbol;Acc:620758]	Snai1	Resilient-Early	1	0.183463	1.85358e-10
Zbtb48	d-T-	zinc finger and BTB domain containing 48 [Source:RGD Symbol;Acc:1311581]	Zbtb48	Sensitive-Late	-1	-0.263991	1.17339e-06
Cyp4a1	d-T+	cytochrome P450, family 4, subfamily a, polypeptide 1 [Source:RGD Symbol;Acc:68945]	Cyp4a1	Sensitive-Early	-1	-0.521083	3.32978e-05
Ncaph2	d+T+	non-SMC condensin II complex, subunit H2 [Source:RGD Symbol;Acc:1565937]	Ncaph2	Resilient-Middle	1	0.18973	6.38805e-15
Rwdd2a	d+T+	RWD domain containing 2A [Source:RGD Symbol;Acc:1306231]	Rwdd2a	Resilient-Middle	1	0.160558	9.81121e-11
Mtor	d+T+	mechanistic target of rapamycin kinase [Source:RGD Symbol;Acc:68371]	Mtor	Resilient-Early	1	0.199274	1.91892e-07
Car2	d-T+	carbonic anhydrase 2 [Source:RGD Symbol;Acc:2240]	Car2	Sensitive-Early	-1	-0.237682	1.71368e-06
Tmem74b	d-T-	transmembrane protein 74B [Source:RGD Symbol;Acc:1564048]	Tmem74b	Sensitive-Early	-1	0.105094	2.00079e-08
Zrsr1	d-T+	zinc finger (CCCH type), RNA binding motif and serine/arginine rich 1 [Source:RGD Symbol;Acc:1561824]	Zrsr1	Sensitive-Early	-1	-0.19567	0.00040561
Psmf1	D+t-	proteasome inhibitor subunit 1 [Source:RGD Symbol;Acc:1587528]	Psmf1	Resilient-Late	1	0.196458	2.5226e-09
Prkci	D-T+	protein kinase C, iota [Source:RGD Symbol;Acc:620961]	Prkci	Sensitive-Early	-1	-0.0451483	3.79448e-10
Numb	D-t+	NUMB, endocytic adaptor protein [Source:RGD Symbol;Acc:620107]	Numb	Sensitive-Early	-1	-0.211891	0.000286281
Apex1	d+T+	apurinic/apyrimidinic endodeoxyribonuclease 1 [Source:RGD Symbol;Acc:2126]	Apex1	Resilient-Middle	1	0.218937	2.76151e-10
Sdcbp	d-T+	syndecan binding protein [Source:RGD Symbol;Acc:621497]	Sdcbp	Sensitive-Early	-1	-0.273539	1.41998e-06
Api5	d-T+	apoptosis inhibitor 5 [Source:RGD Symbol;Acc:1309772]	Api5	Resilient-Early	-1	-0.143142	0.00228656
Gale	d+T+	UDP-galactose-4-epimerase [Source:RGD Symbol;Acc:621493]	Gale	Intermediate-Early	1	0.202635	1.27823e-21
Oxa1l	d+T+	OXA1L, mitochondrial inner membrane protein [Source:RGD Symbol;Acc:1585024]	Oxa1l	Resilient-Middle	1	0.168037	7.21259e-09
Me1	d-T-	malic enzyme 1 [Source:RGD Symbol;Acc:3074]	Me1	Sensitive-Middle	-1	-0.0301767	5.06981e-17
Pex12	d+T+	peroxisomal biogenesis factor 12 [Source:RGD Symbol;Acc:620757]	Pex12	Resilient-Early	1	0.158019	2.73828e-09
C2cd2l	D+t-	C2CD2-like [Source:RGD Symbol;Acc:1310281]	C2cd2l	Intermediate-Late	1	0.297599	1.56315e-10
Ptpmt1	d+T+	protein tyrosine phosphatase, mitochondrial 1 [Source:RGD Symbol;Acc:1589783]	Ptpmt1	Resilient-Middle	1	0.172211	2.8272e-08
Grip2	d+T+	glutamate receptor interacting protein 2 [Source:RGD Symbol;Acc:621668]	Grip2	Resilient-Middle	1	0.15206	3.54696e-07
Ubp1	d-T+	upstream binding protein 1 [Source:RGD Symbol;Acc:1564700]	Ubp1	Sensitive-Early	-1	-0.23154	2.35131e-09
Washc5	d+T+	WASH complex subunit 5 [Source:RGD Symbol;Acc:1564420]	Washc5	Resilient-Early	1	0.157461	1.47256e-11
Ppp3cc	d+T+	protein phosphatase 3 catalytic subunit gamma [Source:RGD Symbol;Acc:621616]	Ppp3cc	Resilient-Middle	1	0.181529	6.78557e-08
Wdr45	D+t+	WD repeat domain 45 [Source:RGD Symbol;Acc:1359718]	Wdr45	Intermediate-Early	1	0.30294	5.81362e-12
Gpx7	d-T+	glutathione peroxidase 7 [Source:RGD Symbol;Acc:1306999]	Gpx7	Sensitive-Early	-1	0.0442051	5.16219e-05
Nampt	d+T+	nicotinamide phosphoribosyltransferase [Source:RGD Symbol;Acc:631365]	Nampt	Sensitive-Late	1	0.380216	2.11212e-08
Pacsin2	D+t-	protein kinase C and casein kinase substrate in neurons 2 [Source:RGD Symbol;Acc:69411]	Pacsin2	Resilient-Middle	1	0.178064	1.29805e-08
Gpr180	D+t-	G protein-coupled receptor 180 [Source:RGD Symbol;Acc:1359193]	Gpr180	Intermediate-Late	1	0.284018	2.73239e-13
Krt8	D+t-	keratin 8 [Source:RGD Symbol;Acc:2984]	Krt8	Resilient-Late	1	0.19469	1.65698e-06
Dync1i2	d+T+	dynein cytoplasmic 1 intermediate chain 2 [Source:RGD Symbol;Acc:620174]	Dync1i2	Resilient-Middle	1	0.161417	2.46669e-10
Efcab7	D+t-	EF-hand calcium binding domain 7 [Source:RGD Symbol;Acc:1561825]	Efcab7	Resilient-Late	1	0.150617	3.61097e-10
Cdkn3	d-T-	cyclin-dependent kinase inhibitor 3 [Source:RGD Symbol;Acc:1307781]	Cdkn3	Sensitive-Late	-1	-0.893463	6.93449e-12
Topbp1	d-T+	DNA topoisomerase II binding protein 1 [Source:RGD Symbol;Acc:1562949]	Topbp1	Sensitive-Early	-1	-0.3215	0.00587088
Dpagt1	D+t-	dolichyl-phosphate N-acetylglucosaminephosphotransferase 1 [Source:RGD Symbol;Acc:735124]	Dpagt1	Sensitive-Late	1	0.384992	2.31475e-15
Fam124a	d+T+	family with sequence similarity 124 member A [Source:RGD Symbol;Acc:1593344]	Fam124a	Resilient-Early	1	0.254241	2.23564e-10
Wasf2	d-T+	WASP family member 2 [Source:RGD Symbol;Acc:1307299]	Wasf2	Sensitive-Early	-1	-0.285621	1.62681e-06
Serpine3	d+T+	serpin family E member 3 [Source:RGD Symbol;Acc:1585042]	Serpine3	Resilient-Early	1	0.14664	8.19846e-10
Slitrk3	d-T-	SLIT and NTRK-like family, member 3 [Source:RGD Symbol;Acc:1310506]	Slitrk3	Sensitive-Late	-1	-0.205879	5.67703e-07
Tlr2	d+T+	toll-like receptor 2 [Source:RGD Symbol;Acc:735138]	Tlr2	Sensitive-Early	1	-0.190735	4.92477e-09
Naa38	d+T+	N(alpha)-acetyltransferase 38, NatC auxiliary subunit [Source:RGD Symbol;Acc:1559617]	Naa38	Sensitive-Early	1	-0.201786	4.47731e-09
Bche	d-T+	butyrylcholinesterase [Source:RGD Symbol;Acc:619996]	Bche	Sensitive-Early	-1	-0.246596	3.81847e-12
Il18	d-T+	interleukin 18 [Source:RGD Symbol;Acc:2889]	Il18	Sensitive-Early	-1	-0.583895	6.0054e-08
St3gal4	d+T+	ST3 beta-galactoside alpha-2,3-sialyltransferase 4 [Source:RGD Symbol;Acc:1303068]	St3gal4	Resilient-Middle	1	0.164894	1.09176e-07
Serpina5	d+T+	serpin family A member 5 [Source:RGD Symbol;Acc:619817]	Serpina5	Resilient-Early	1	0.303898	1.09484e-11
Ftsj3	d+T+	FtsJ RNA 2'-O-methyltransferase 3 [Source:RGD Symbol;Acc:1307110]	Ftsj3	Resilient-Middle	1	0.187176	4.50106e-09
Tmem88	d+T+	transmembrane protein 88 [Source:RGD Symbol;Acc:1561781]	Tmem88	Resilient-Early	1	0.149309	2.81561e-06
Kcnh2	d-T+	potassium voltage-gated channel subfamily H member 2 [Source:RGD Symbol;Acc:621414]	Kcnh2	Sensitive-Late	-1	-0.124962	0.00141495
Akr1b7	d+T+	aldo-keto reductase family 1, member B7 [Source:RGD Symbol;Acc:620257]	Akr1b7	Sensitive-Early	1	0.004985	0.000586499
Crtap	D+t-	#N/A	Crtap	Resilient-Late	1	0.187803	4.4283e-08
Ppp3ca	d+T-	protein phosphatase 3 catalytic subunit alpha [Source:RGD Symbol;Acc:3382]	Ppp3ca	Resilient-Late	1	0.147637	2.18731e-05
Fkbp14	D+t+	FKBP prolyl isomerase 14 [Source:RGD Symbol;Acc:1311705]	Fkbp14	Sensitive-Early	1	0.368607	2.76127e-08
Timm8b	d+T+	translocase of inner mitochondrial membrane 8 homolog B [Source:RGD Symbol;Acc:619840]	Timm8b	Resilient-Early	1	0.259803	1.03329e-12
Pgm1	d-T+	phosphoglucomutase 1 [Source:RGD Symbol;Acc:3316]	Pgm1	Sensitive-Early	-1	-0.328386	6.78978e-08
Uxt	d+T+	ubiquitously-expressed, prefoldin-like chaperone [Source:RGD Symbol;Acc:1359326]	Uxt	Resilient-Middle	1	0.202701	2.44767e-07
Tmem199	d+T+	transmembrane protein 199 [Source:RGD Symbol;Acc:1566425]	Tmem199	Resilient-Middle	1	0.163651	1.02728e-05
Fgr	d-T+	FGR proto-oncogene, Src family tyrosine kinase [Source:RGD Symbol;Acc:621319]	Fgr	Sensitive-Early	-1	-0.480025	4.59811e-06
LOC500227	d+T+	hypothetical gene supported by BC079424 [Source:RGD Symbol;Acc:1566019]	LOC500227	Resilient-Early	1	0.15568	7.63126e-07
Bckdhb	D-T+	branched chain keto acid dehydrogenase E1 subunit beta [Source:RGD Symbol;Acc:2197]	Bckdhb	Sensitive-Early	-1	-0.366672	0.000383743
Emc3	D+t-	ER membrane protein complex subunit 3 [Source:RGD Symbol;Acc:1311566]	Emc3	Resilient-Late	1	0.189051	1.31877e-07
Pls1	d+T-	plastin 1 [Source:RGD Symbol;Acc:1307142]	Pls1	Resilient-Late	1	0.179577	0.000337899
Ldlr	d-T-	low density lipoprotein receptor [Source:RGD Symbol;Acc:2998]	Ldlr	Sensitive-Middle	-1	-0.853644	1.20431e-08
Pip4p1	d-T+	phosphatidylinositol-4,5-bisphosphate 4-phosphatase 1 [Source:RGD Symbol;Acc:1307475]	Pip4p1	Sensitive-Early	-1	-0.0648283	7.39887e-06
Cacul1	D+t+	CDK2-associated, cullin domain 1 [Source:RGD Symbol;Acc:1308127]	Cacul1	Sensitive-Early	1	0.227287	2.73239e-13
Wnk1	d+T+	WNK lysine deficient protein kinase 1 [Source:RGD Symbol;Acc:621141]	Wnk1	Resilient-Middle	1	0.150726	5.28701e-06
LOC100151767	d+T+	#N/A	LOC100151767	Resilient-Middle	1	0.173745	3.65959e-11
Puf60	d+T+	poly-U binding splicing factor 60 [Source:RGD Symbol;Acc:621674]	Puf60	Resilient-Middle	1	0.218705	2.77575e-10
Ctps1	D+t-	CTP synthase 1 [Source:RGD Symbol;Acc:1311060]	Ctps1	Sensitive-Middle	1	0.271754	1.5812e-06
Ercc8	d+T+	ERCC excision repair 8, CSA ubiquitin ligase complex subunit [Source:RGD Symbol;Acc:1311570]	Ercc8	Resilient-Early	1	0.210316	2.04915e-17
Plekha8	D+t+	pleckstrin homology domain containing A8 [Source:RGD Symbol;Acc:1563940]	Plekha8	Resilient-Early	1	0.188958	2.46669e-10
Plpp1	d+T+	phospholipid phosphatase 1 [Source:RGD Symbol;Acc:621832]	Plpp1	Resilient-Early	1	0.155228	5.17439e-08
Akap11	D+t-	A-kinase anchoring protein 11 [Source:RGD Symbol;Acc:2079]	Akap11	Resilient-Late	1	0.176739	1.48856e-07
Rabggtb	d+T+	Rab geranylgeranyltransferase subunit beta [Source:RGD Symbol;Acc:3530]	Rabggtb	Sensitive-Early	1	0.0663868	3.24133e-05
Dcps	d+T+	decapping enzyme, scavenger [Source:RGD Symbol;Acc:628887]	Dcps	Resilient-Early	1	0.214168	9.47678e-10
Erap1	D-T+	endoplasmic reticulum aminopeptidase 1 [Source:RGD Symbol;Acc:708542]	Erap1	Sensitive-Early	-1	-0.290941	1.86137e-06
Adck2	D+T+	aarF domain containing kinase 2 [Source:RGD Symbol;Acc:1311058]	Adck2	Resilient-Middle	1	0.184759	7.61029e-11
Srsf4	d+T+	serine and arginine rich splicing factor 4 [Source:RGD Symbol;Acc:1561347]	Srsf4	Resilient-Early	1	0.209106	9.63734e-13
Polr3a	D+T+	RNA polymerase III subunit A [Source:RGD Symbol;Acc:1305574]	Polr3a	Intermediate-Early	1	0.216835	9.64256e-09
Gp9	d+T+	glycoprotein IX (platelet) [Source:RGD Symbol;Acc:1561601]	Gp9	Resilient-Middle	1	0.182012	1.54306e-10
Clec4a3	d+T+	C-type lectin domain family 4, member A3 [Source:RGD Symbol;Acc:1359528]	Clec4a3	Sensitive-Early	1	-0.245053	1.24567e-12
Isy1	d+T-	ISY1 splicing factor homolog [Source:RGD Symbol;Acc:1307688]	Isy1	Resilient-Late	1	0.179713	1.14135e-07
Slc33a1	D+t+	solute carrier family 33 member 1 [Source:RGD Symbol;Acc:620653]	Slc33a1	Sensitive-Early	1	0.678652	1.40246e-16
Polr3d	D+t+	RNA polymerase III subunit D [Source:RGD Symbol;Acc:1311816]	Polr3d	Sensitive-Early	1	0.273124	1.29236e-10
Asah1	d-T+	N-acylsphingosine amidohydrolase 1 [Source:RGD Symbol;Acc:621568]	Asah1	Sensitive-Early	-1	-0.241469	6.36884e-08
Psmc5	d+T+	proteasome 26S subunit, ATPase 5 [Source:RGD Symbol;Acc:708376]	Psmc5	Intermediate-Middle	1	0.261939	2.0197e-13
Ube2g1	d-T-	ubiquitin-conjugating enzyme E2G 1 [Source:RGD Symbol;Acc:620392]	Ube2g1	Sensitive-Late	-1	-0.221166	2.02741e-05
Wdfy2	D+t-	WD repeat and FYVE domain containing 2 [Source:RGD Symbol;Acc:1307337]	Wdfy2	Resilient-Late	1	0.18945	5.05897e-10
Ddit4l2	d+T+	#N/A	Ddit4l2	Resilient-Middle	1	0.146351	1.1109e-13
Lypla2	d+T+	lysophospholipase 2 [Source:RGD Symbol;Acc:620210]	Lypla2	Resilient-Early	1	0.171398	2.57346e-11
Plpp7	d+T+	phospholipid phosphatase 7 (inactive) [Source:RGD Symbol;Acc:1305821]	Plpp7	Sensitive-Early	1	-0.0189733	1.97371e-08
RGD1560010	d-T-	RGD1560010 [Source:RGD Symbol;Acc:1560010]	RGD1560010	Sensitive-Late	-1	-0.537396	1.95992e-20
Smarcd3	d+T+	SWI/SNF related, matrix associated, actin dependent regulator of chromatin, subfamily d, member 3 [Source:RGD Symbol;Acc:1311869]	Smarcd3	Resilient-Middle	1	0.156644	0.00251458
Cldn10	d+T+	claudin 10 [Source:RGD Symbol;Acc:1308027]	Cldn10	Resilient-Early	1	0.174748	1.41716e-17
Plagl2	d-T+	PLAG1 like zinc finger 2 [Source:RGD Symbol;Acc:1307999]	Plagl2	Sensitive-Early	-1	-0.116742	7.22316e-07
Ccdc174	d+T+	coiled-coil domain containing 174 [Source:RGD Symbol;Acc:1305225]	Ccdc174	Resilient-Middle	1	0.172003	8.26897e-05
Azi2	D+t+	5-azacytidine induced 2 [Source:RGD Symbol;Acc:1310530]	Azi2	Resilient-Early	1	0.226702	4.1188e-10
Asb8	D+T+	ankyrin repeat and SOCS box-containing 8 [Source:RGD Symbol;Acc:1309246]	Asb8	Intermediate-Early	1	0.208798	3.05616e-17
Eif4b	D+T-	eukaryotic translation initiation factor 4B [Source:RGD Symbol;Acc:1306479]	Eif4b	Resilient-Late	1	0.165661	1.25854e-05
Exoc3l4	d+T+	exocyst complex component 3-like 4 [Source:RGD Symbol;Acc:1307749]	Exoc3l4	Resilient-Early	1	0.178461	7.49224e-14
Leo1	D+t-	LEO1 homolog, Paf1/RNA polymerase II complex component [Source:RGD Symbol;Acc:1549772]	Leo1	Resilient-Middle	1	0.204185	4.14966e-10
Eif3a	d+T-	eukaryotic translation initiation factor 3, subunit A [Source:RGD Symbol;Acc:1307269]	Eif3a	Sensitive-Middle	1	0.279787	5.66e-10
Trim2	d-T+	tripartite motif-containing 2 [Source:RGD Symbol;Acc:1310981]	Trim2	Sensitive-Early	-1	-0.327572	0.000444882
Riox1	D+t-	ribosomal oxygenase 1 [Source:RGD Symbol;Acc:1307704]	Riox1	Resilient-Middle	1	0.192428	0.000468744
Rin2	d-T-	Ras and Rab interactor 2 [Source:RGD Symbol;Acc:1305873]	Rin2	Sensitive-Late	-1	-0.294292	0.000745663
Bpgm	d+T+	bisphosphoglycerate mutase [Source:RGD Symbol;Acc:735018]	Bpgm	Resilient-Middle	1	0.157881	4.42194e-10
Acot2	d-T+	acyl-CoA thioesterase 2 [Source:RGD Symbol;Acc:621055]	Acot2	Sensitive-Early	-1	-0.358344	1.0308e-06
Xpo4	D+t-	exportin 4 [Source:RGD Symbol;Acc:1312015]	Xpo4	Intermediate-Late	1	0.197602	1.09258e-11
Cmc1	d-T+	C-x(9)-C motif containing 1 [Source:RGD Symbol;Acc:1305283]	Cmc1	Sensitive-Early	-1	-0.124499	3.44781e-06
Strbp	D-t+	spermatid perinuclear RNA binding protein [Source:RGD Symbol;Acc:620673]	Strbp	Sensitive-Early	-1	-0.237427	0.000585585
Pcm1	D+t+	pericentriolar material 1 [Source:RGD Symbol;Acc:620901]	Pcm1	Resilient-Middle	1	0.158515	6.55418e-09
Snapc5	d-T-	small nuclear RNA activating complex, polypeptide 5 [Source:RGD Symbol;Acc:1582813]	Snapc5	Sensitive-Late	-1	-0.301156	9.83777e-06
Ice2	d-T+	interactor of little elongation complex ELL subunit 2 [Source:RGD Symbol;Acc:1585038]	Ice2	Sensitive-Early	-1	-0.249325	0.000190373
Myo10	d-T-	myosin X [Source:RGD Symbol;Acc:1307193]	Myo10	Intermediate-Late	-1	-0.20096	0.00425076
Mrps2	D+T+	mitochondrial ribosomal protein S2 [Source:RGD Symbol;Acc:1309116]	Mrps2	Intermediate-Early	1	0.216328	3.56765e-11
Enpp4	d+T-	ectonucleotide pyrophosphatase/phosphodiesterase 4 [Source:RGD Symbol;Acc:1308689]	Enpp4	Intermediate-Late	1	0.229037	4.12669e-05
Fancd2os	d+T+	FANCD2 opposite strand [Source:RGD Symbol;Acc:1565997]	Fancd2os	Resilient-Early	1	0.146929	1.02943e-07
Gid8	d+T+	GID complex subunit 8 homolog [Source:RGD Symbol;Acc:735024]	Gid8	Resilient-Middle	1	0.193971	2.45614e-10
Fam198b	d-T+	#N/A	Fam198b	Sensitive-Early	-1	-0.360546	5.54265e-09
Brk1	d+T+	BRICK1 subunit of SCAR/WAVE actin nucleating complex [Source:RGD Symbol;Acc:1598136]	Brk1	Resilient-Early	1	0.165697	7.0451e-08
Mturn	d-T+	maturin, neural progenitor differentiation regulator homolog [Source:RGD Symbol;Acc:1549700]	Mturn	Sensitive-Early	-1	-0.123399	5.97987e-07
Timp1	D+t-	TIMP metallopeptidase inhibitor 1 [Source:RGD Symbol;Acc:621675]	Timp1	Resilient-Early	1	0.209699	2.78603e-06
Nol12	d+T+	nucleolar protein 12 [Source:RGD Symbol;Acc:1305327]	Nol12	Intermediate-Early	1	0.265583	5.21208e-10
Slc7a11	D+T-	solute carrier family 7 member 11 [Source:RGD Symbol;Acc:1309275]	Slc7a11	Intermediate-Late	1	0.314264	3.66249e-10
Fgd5	d-T-	FYVE, RhoGEF and PH domain containing 5 [Source:RGD Symbol;Acc:1305589]	Fgd5	Intermediate-Late	-1	-0.177176	1.16929e-07
Eif5	d+T+	#N/A	Eif5	Sensitive-Early	1	0.216331	7.27852e-06
Rab30	d-T+	RAB30, member RAS oncogene family [Source:RGD Symbol;Acc:1309507]	Rab30	Sensitive-Early	-1	-0.278241	7.12262e-07
Gpatch2l	d-T+	G patch domain containing 2-like [Source:RGD Symbol;Acc:1308907]	Gpatch2l	Sensitive-Early	-1	-0.183239	1.15199e-05
Fam45a	D+t+	family with sequence similarity 45, member A [Source:RGD Symbol;Acc:1308326]	Fam45a	Sensitive-Middle	1	0.301319	7.76396e-18
Cald1	d-T+	caldesmon 1 [Source:RGD Symbol;Acc:2256]	Cald1	Sensitive-Early	-1	-0.445662	6.57405e-14
Nsmaf	D+t+	neutral sphingomyelinase activation associated factor [Source:RGD Symbol;Acc:727868]	Nsmaf	Resilient-Middle	1	0.149698	0.00265399
Map7d1	d+T+	MAP7 domain containing 1 [Source:RGD Symbol;Acc:1597986]	Map7d1	Sensitive-Early	1	-0.126478	1.62412e-11
Chmp4c	D+t-	charged multivesicular body protein 4C [Source:RGD Symbol;Acc:1564543]	Chmp4c	Sensitive-Middle	1	0.336678	2.56619e-07
Cnbp	d+T+	CCHC-type zinc finger, nucleic acid binding protein [Source:RGD Symbol;Acc:621807]	Cnbp	Resilient-Middle	1	0.161181	1.17775e-09
Fam46a	d-T+	#N/A	Fam46a	Sensitive-Early	-1	-0.408302	7.1686e-08
Hspb11	d-T+	heat shock protein family B (small), member 11 [Source:RGD Symbol;Acc:1596413]	Hspb11	Sensitive-Early	-1	-0.362178	0.0016944
Cldn11	d-T-	claudin 11 [Source:RGD Symbol;Acc:71081]	Cldn11	Sensitive-Late	-1	-0.275701	6.08217e-07
Ada	d-T+	adenosine deaminase [Source:RGD Symbol;Acc:2031]	Ada	Sensitive-Early	-1	-0.17529	1.88433e-11
Cd180	d-T+	CD180 molecule [Source:RGD Symbol;Acc:1308170]	Cd180	Sensitive-Early	-1	-0.431362	4.83648e-12
Klhdc10	D+T-	kelch domain containing 10 [Source:RGD Symbol;Acc:1309792]	Klhdc10	Resilient-Late	1	0.199571	4.79603e-12
Vom2r44	d-T-	vomeronasal 2 receptor 44 [Source:RGD Symbol;Acc:708515]	Vom2r44	Sensitive-Late	-1	-0.275934	0.000884507
Ninj2	d+T-	ninjurin 2 [Source:RGD Symbol;Acc:620552]	Ninj2	Resilient-Late	1	0.192865	4.46503e-18
Cd28	d-T-	Cd28 molecule [Source:RGD Symbol;Acc:2299]	Cd28	Sensitive-Late	-1	-0.248362	2.53764e-05
Cast	D-T+	calpastatin [Source:RGD Symbol;Acc:2278]	Cast	Sensitive-Early	-1	-0.261535	2.32982e-08
Slc46a1	d+T+	solute carrier family 46 member 1 [Source:RGD Symbol;Acc:1309472]	Slc46a1	Resilient-Early	1	0.159616	2.44531e-06
Slc7a7	D+t-	solute carrier family 7 member 7 [Source:RGD Symbol;Acc:619902]	Slc7a7	Sensitive-Middle	1	0.237048	4.81623e-09
Eps15	d-T+	epidermal growth factor receptor pathway substrate 15 [Source:RGD Symbol;Acc:1305550]	Eps15	Sensitive-Early	-1	-0.238028	6.65544e-05
Eif4e3	d-T-	eukaryotic translation initiation factor 4E family member 3 [Source:RGD Symbol;Acc:1586185]	Eif4e3	Sensitive-Late	-1	-0.270898	1.37489e-07
Trim32	d-T-	tripartite motif-containing 32 [Source:RGD Symbol;Acc:1305238]	Trim32	Sensitive-Late	-1	-0.293784	1.42511e-11
Lcp1	d-T+	lymphocyte cytosolic protein 1 [Source:RGD Symbol;Acc:1308288]	Lcp1	Sensitive-Early	-1	-0.403084	2.21384e-06
Ptger3	d-T+	prostaglandin E receptor 3 [Source:RGD Symbol;Acc:3435]	Ptger3	Sensitive-Early	-1	-0.396418	3.91723e-10
Mark3	d+T+	microtubule affinity regulating kinase 3 [Source:RGD Symbol;Acc:619883]	Mark3	Resilient-Middle	1	0.155441	9.62172e-07
Ghrl	d+T+	ghrelin and obestatin prepropeptide [Source:RGD Symbol;Acc:632283]	Ghrl	Resilient-Early	1	0.158741	3.08987e-13
Dnajc3	d+T+	DnaJ heat shock protein family (Hsp40) member C3 [Source:RGD Symbol;Acc:708518]	Dnajc3	Sensitive-Early	1	0.220445	4.98328e-09
Dnajb6	d+T+	DnaJ heat shock protein family (Hsp40) member B6 [Source:RGD Symbol;Acc:1308207]	Dnajb6	Resilient-Early	1	0.164493	4.54089e-06
Sh3rf1	d+T-	SH3 domain containing ring finger 1 [Source:RGD Symbol;Acc:735154]	Sh3rf1	Resilient-Late	1	0.163048	1.34644e-05
Mrps23	d+T+	mitochondrial ribosomal protein S23 [Source:RGD Symbol;Acc:1306963]	Mrps23	Resilient-Middle	1	0.201851	1.82453e-08
Dhx29	d+T+	DExH-box helicase 29 [Source:RGD Symbol;Acc:2318361]	Dhx29	Resilient-Early	1	0.196284	2.16868e-18
Celf1	d-T+	CUGBP, Elav-like family member 1 [Source:RGD Symbol;Acc:1307721]	Celf1	Sensitive-Early	-1	-0.232985	1.90251e-06
Mknk1	d-T-	MAP kinase-interacting serine/threonine kinase 1 [Source:RGD Symbol;Acc:1559603]	Mknk1	Sensitive-Late	-1	-0.224231	2.72425e-07
H2afx	d+T+	H2A histone family, member X [Source:RGD Symbol;Acc:1566119]	H2afx	Resilient-Early	1	0.207614	6.22573e-13
Nrg1	d+T-	neuregulin 1 [Source:RGD Symbol;Acc:621341]	Nrg1	Resilient-Late	1	0.155101	3.77061e-05
Hspb2	d+T+	heat shock protein family B (small) member 2 [Source:RGD Symbol;Acc:70914]	Hspb2	Sensitive-Late	1	0.196398	4.43212e-05
Cel	d+T+	carboxyl ester lipase [Source:RGD Symbol;Acc:2331]	Cel	Resilient-Early	1	0.183669	1.46827e-05
Nol6	D+t+	nucleolar protein 6 [Source:RGD Symbol;Acc:1308033]	Nol6	Resilient-Early	1	0.154221	1.86626e-10
Serpina3c	d+T+	serine (or cysteine) proteinase inhibitor, clade A, member 3C [Source:RGD Symbol;Acc:2972]	Serpina3c	Resilient-Early	1	0.25338	5.24565e-08
Ipo7	d+T+	importin 7 [Source:RGD Symbol;Acc:1310849]	Ipo7	Resilient-Middle	1	0.205299	8.94976e-09
Nupl2	d+T+	nucleoporin like 2 [Source:RGD Symbol;Acc:1560934]	Nupl2	Resilient-Early	1	0.173607	7.71996e-13
Slc34a3	d-T+	solute carrier family 34 member 3 [Source:RGD Symbol;Acc:708551]	Slc34a3	Sensitive-Late	-1	0.0347447	3.19012e-07
Gpx8	d+T+	glutathione peroxidase 8 [Source:RGD Symbol;Acc:1307506]	Gpx8	Resilient-Early	1	0.152821	5.48875e-06
Chpf2	d+T+	chondroitin polymerizing factor 2 [Source:RGD Symbol;Acc:1306404]	Chpf2	Resilient-Early	1	0.192436	3.32332e-14
Cand2	d-T+	cullin-associated and neddylation-dissociated 2 (putative) [Source:RGD Symbol;Acc:620480]	Cand2	Sensitive-Early	-1	-0.183404	6.9276e-05
Fbxo8	D+t+	F-box protein 8 [Source:RGD Symbol;Acc:1307596]	Fbxo8	Intermediate-Middle	1	0.221056	7.87394e-14
Cachd1	d+T+	cache domain containing 1 [Source:RGD Symbol;Acc:1310770]	Cachd1	Resilient-Early	1	0.163068	1.47694e-12
Tlr4	d-T+	toll-like receptor 4 [Source:RGD Symbol;Acc:3870]	Tlr4	Sensitive-Early	-1	-0.367155	2.13719e-07
Naa20	d+T+	N(alpha)-acetyltransferase 20, NatB catalytic subunit [Source:RGD Symbol;Acc:1307713]	Naa20	Resilient-Middle	1	0.159827	7.34056e-08
Cryab	d+T+	crystallin, alpha B [Source:RGD Symbol;Acc:2414]	Cryab	Resilient-Middle	1	0.150544	1.02484e-07
Arfip1	D+t+	ADP-ribosylation factor interacting protein 1 [Source:RGD Symbol;Acc:708401]	Arfip1	Sensitive-Early	1	0.321666	5.72921e-05
Ankrd50	D-T+	ankyrin repeat domain 50 [Source:RGD Symbol;Acc:1311665]	Ankrd50	Sensitive-Early	-1	-0.302742	1.04386e-05
Gngt1	d-T+	G protein subunit gamma transducin 1 [Source:RGD Symbol;Acc:1595475]	Gngt1	Sensitive-Late	-1	-0.578785	5.26062e-05
Tspo	d-T-	translocator protein [Source:RGD Symbol;Acc:2228]	Tspo	Sensitive-Late	-1	-0.192362	1.90542e-10
Lamtor3	D+t+	late endosomal/lysosomal adaptor, MAPK and MTOR activator 3 [Source:RGD Symbol;Acc:1307133]	Lamtor3	Intermediate-Early	1	0.216592	3.32072e-12
Smarcd2	d+T+	SWI/SNF related, matrix associated, actin dependent regulator of chromatin, subfamily d, member 2 [Source:RGD Symbol;Acc:69289]	Smarcd2	Resilient-Early	1	0.167825	9.50058e-09
Cep44	d+T+	centrosomal protein 44 [Source:RGD Symbol;Acc:1308517]	Cep44	Resilient-Middle	1	0.164391	1.65955e-08
Acot7	D+t-	acyl-CoA thioesterase 7 [Source:RGD Symbol;Acc:628856]	Acot7	Resilient-Early	1	0.202617	3.45633e-08
Tns2	d+T+	tensin 2 [Source:RGD Symbol;Acc:1310917]	Tns2	Resilient-Early	1	0.173705	2.46183e-17
Kdm5a	D+t-	lysine demethylase 5A [Source:RGD Symbol;Acc:1305429]	Kdm5a	Resilient-Late	1	0.190884	1.10974e-14
Gzma	d+T+	granzyme A [Source:RGD Symbol;Acc:628640]	Gzma	Sensitive-Early	1	-0.601918	6.65057e-07
Cep162	d-T+	centrosomal protein 162 [Source:RGD Symbol;Acc:1307365]	Cep162	Sensitive-Late	-1	0.186502	0.00479507
Hpgd	d-T-	15-hydroxyprostaglandin dehydrogenase [Source:RGD Symbol;Acc:620087]	Hpgd	Sensitive-Late	-1	-0.413072	1.26174e-05
Ap3b1	d+T+	adaptor related protein complex 3 subunit beta 1 [Source:RGD Symbol;Acc:1310256]	Ap3b1	Sensitive-Early	1	-0.0628697	7.2193e-05
Dnmt3b	d+T+	DNA methyltransferase 3 beta [Source:RGD Symbol;Acc:1303274]	Dnmt3b	Resilient-Early	1	0.171451	0.00306226
Sec13	D+T+	SEC13 homolog, nuclear pore and COPII coat complex component [Source:RGD Symbol;Acc:1359555]	Sec13	Intermediate-Early	1	0.254509	3.26174e-16
Nod1	d-T+	nucleotide-binding oligomerization domain containing 1 [Source:RGD Symbol;Acc:1562269]	Nod1	Sensitive-Early	-1	-0.208362	4.0066e-10
Prcp	D-t-	prolylcarboxypeptidase [Source:RGD Symbol;Acc:1307842]	Prcp	Resilient-Early	-1	-0.188338	0.000171026
Coa7	d+T+	cytochrome c oxidase assembly factor 7 [Source:RGD Symbol;Acc:1305274]	Coa7	Resilient-Early	1	0.170938	4.24052e-07
Lysmd2	d+T+	LysM domain containing 2 [Source:RGD Symbol;Acc:1304585]	Lysmd2	Sensitive-Early	1	0.0388338	1.01904e-07
Kank2	d-T+	KN motif and ankyrin repeat domains 2 [Source:RGD Symbol;Acc:2320289]	Kank2	Sensitive-Early	-1	-0.436447	3.36668e-06
Lgals3	d+T+	galectin 3 [Source:RGD Symbol;Acc:69356]	Lgals3	Sensitive-Early	1	-0.16016	4.92435e-07
Plekhh1	d-T+	pleckstrin homology, MyTH4 and FERM domain containing H1 [Source:RGD Symbol;Acc:1308362]	Plekhh1	Sensitive-Early	-1	-0.034286	0.000116868
Mttp	d-T+	microsomal triglyceride transfer protein [Source:RGD Symbol;Acc:1308388]	Mttp	Sensitive-Early	-1	-0.36936	9.34316e-12
Cth	d-T-	cystathionine gamma-lyase [Source:RGD Symbol;Acc:2443]	Cth	Sensitive-Late	-1	-0.466406	2.94572e-07
Gabpb1	d-T+	GA binding protein transcription factor subunit beta 1 [Source:RGD Symbol;Acc:1560391]	Gabpb1	Sensitive-Early	-1	-0.290342	1.15317e-08
Anxa6	d-T+	annexin A6 [Source:RGD Symbol;Acc:621172]	Anxa6	Sensitive-Early	-1	-0.0750825	9.86466e-08
Smarce1	d+T+	SWI/SNF related, matrix associated, actin dependent regulator of chromatin, subfamily e, member 1 [Source:RGD Symbol;Acc:1304726]	Smarce1	Resilient-Early	1	0.160993	5.76056e-11
Clcn3	d+T+	chloride voltage-gated channel 3 [Source:RGD Symbol;Acc:621219]	Clcn3	Resilient-Early	1	0.189134	6.15937e-10
Cmtm3	d+T-	CKLF-like MARVEL transmembrane domain containing 3 [Source:RGD Symbol;Acc:1308763]	Cmtm3	Resilient-Late	1	0.152083	2.02507e-10
Pdgfc	d+T+	platelet derived growth factor C [Source:RGD Symbol;Acc:68410]	Pdgfc	Resilient-Middle	1	0.162441	0.00329598
Ube3c	D+t-	ubiquitin protein ligase E3C [Source:RGD Symbol;Acc:1559986]	Ube3c	Resilient-Middle	1	0.144212	2.55173e-07
Ccdc117	d+T+	coiled-coil domain containing 117 [Source:RGD Symbol;Acc:1561762]	Ccdc117	Sensitive-Early	1	0.0749845	1.2806e-05
Terf2ip	d+T+	TERF2 interacting protein [Source:RGD Symbol;Acc:1309684]	Terf2ip	Resilient-Middle	1	0.193995	8.74381e-13
Atoh8	d-T+	atonal bHLH transcription factor 8 [Source:RGD Symbol;Acc:1561512]	Atoh8	Sensitive-Early	-1	-0.370826	3.01453e-08
Gpr153	d+T+	G protein-coupled receptor 153 [Source:RGD Symbol;Acc:1564170]	Gpr153	Resilient-Early	1	0.185602	3.90899e-09
Exosc10	d+T+	exosome component 10 [Source:RGD Symbol;Acc:1593248]	Exosc10	Resilient-Early	1	0.171976	1.40694e-14
Dlgap5	d-T-	DLG associated protein 5 [Source:RGD Symbol;Acc:1311247]	Dlgap5	Sensitive-Late	-1	-0.389184	1.37974e-09
Cpa1	d+T+	carboxypeptidase A1 [Source:RGD Symbol;Acc:2388]	Cpa1	Resilient-Early	1	0.173124	5.14411e-06
Usp8	D-T+	ubiquitin specific peptidase 8 [Source:RGD Symbol;Acc:1304979]	Usp8	Sensitive-Early	-1	-0.220423	0.00737727
Vps11	D+T+	VPS11 core subunit of CORVET and HOPS complexes [Source:RGD Symbol;Acc:1308038]	Vps11	Resilient-Middle	1	0.176952	1.00959e-08
Nfyc	d+T+	nuclear transcription factor Y subunit gamma [Source:RGD Symbol;Acc:3173]	Nfyc	Resilient-Early	1	0.179262	1.83185e-09
Pbx4	d+T+	PBX homeobox 4 [Source:RGD Symbol;Acc:1305100]	Pbx4	Resilient-Early	1	0.159158	1.22434e-09
Mbnl2	D+t-	muscleblind-like splicing regulator 2 [Source:RGD Symbol;Acc:1591755]	Mbnl2	Intermediate-Middle	1	0.252626	3.40664e-10
Nrp1	d-T+	neuropilin 1 [Source:RGD Symbol;Acc:621588]	Nrp1	Sensitive-Early	-1	-0.235767	0.000136055
Dap	D+t+	death-associated protein [Source:RGD Symbol;Acc:620641]	Dap	Resilient-Middle	1	0.198465	4.16056e-08
Mtus1	D-t+	microtubule associated scaffold protein 1 [Source:RGD Symbol;Acc:631381]	Mtus1	Sensitive-Early	-1	-0.232952	0.000698188
Twistnb	d+T+	TWIST neighbor [Source:RGD Symbol;Acc:1307824]	Twistnb	Resilient-Middle	1	0.207129	1.60169e-12
Tmem41b	D+t+	transmembrane protein 41B [Source:RGD Symbol;Acc:1310870]	Tmem41b	Sensitive-Early	1	0.369021	3.37857e-12
Fam181b	d+T+	family with sequence similarity 181, member B [Source:RGD Symbol;Acc:1564695]	Fam181b	Resilient-Early	1	0.221106	4.00978e-08
Arrdc4	D-T-	arrestin domain containing 4 [Source:RGD Symbol;Acc:1311763]	Arrdc4	Intermediate-Late	-1	-0.165987	4.74782e-06
Atp13a1	d+T+	ATPase 13A1 [Source:RGD Symbol;Acc:1306033]	Atp13a1	Resilient-Early	1	0.166059	4.99379e-09
Mak16	D+T+	MAK16 homolog [Source:RGD Symbol;Acc:1311297]	Mak16	Intermediate-Early	1	0.257696	1.20796e-09
Dusp7	D+t+	dual specificity phosphatase 7 [Source:RGD Symbol;Acc:735026]	Dusp7	Sensitive-Late	1	-0.184126	0.000199587
Esm1	d+T+	endothelial cell-specific molecule 1 [Source:RGD Symbol;Acc:71013]	Esm1	Sensitive-Late	1	0.196067	0.00400014
Blk	d-T+	BLK proto-oncogene, Src family tyrosine kinase [Source:RGD Symbol;Acc:1308859]	Blk	Sensitive-Early	-1	-0.356946	5.66771e-11
Ube3d	d+T+	ubiquitin protein ligase E3D [Source:RGD Symbol;Acc:1306773]	Ube3d	Sensitive-Early	1	-0.630689	1.13295e-06
Fabp4	D+t+	fatty acid binding protein 4 [Source:RGD Symbol;Acc:69309]	Fabp4	Resilient-Middle	1	0.175038	5.8562e-05
Npvf	D+t+	neuropeptide VF precursor [Source:RGD Symbol;Acc:61815]	Npvf	Resilient-Early	1	0.168837	0.00602605
Lalba	d+T-	lactalbumin, alpha [Source:RGD Symbol;Acc:2987]	Lalba	Resilient-Middle	1	0.194779	0.000155463
Hspa4l	D-t+	heat shock protein family A (Hsp70) member 4 like [Source:RGD Symbol;Acc:1306528]	Hspa4l	Resilient-Early	-1	-0.160798	1.45695e-06
Parp8	d+T-	poly (ADP-ribose) polymerase family, member 8 [Source:MGI Symbol;Acc:MGI:1098713]	Parp8	Resilient-Late	1	0.164863	5.45314e-12
Snapc3	d+T+	small nuclear RNA activating complex, polypeptide 3 [Source:RGD Symbol;Acc:1305172]	Snapc3	Intermediate-Middle	1	0.202118	4.06986e-09
Slc25a4	d+T+	solute carrier family 25 member 4 [Source:RGD Symbol;Acc:620352]	Slc25a4	Resilient-Middle	1	0.165796	1.3388e-08
Pdgfrl	d+T+	platelet-derived growth factor receptor-like [Source:RGD Symbol;Acc:1308028]	Pdgfrl	Resilient-Early	1	0.174877	0.000269666
Mthfd2	d+T-	methylenetetrahydrofolate dehydrogenase (NADP+ dependent) 2, methenyltetrahydrofolate cyclohydrolase [Source:RGD Symbol;Acc:1311313]	Mthfd2	Intermediate-Late	1	0.331053	3.12743e-07
Araf	d+T+	A-Raf proto-oncogene, serine/threonine kinase [Source:RGD Symbol;Acc:2148]	Araf	Sensitive-Early	1	-0.0419868	2.43917e-13
Ccdc22	d+T+	coiled-coil domain containing 22 [Source:RGD Symbol;Acc:1560910]	Ccdc22	Resilient-Middle	1	0.164461	2.21971e-09
Adprhl2	d+T+	ADP-ribosylhydrolase like 2 [Source:RGD Symbol;Acc:1309068]	Adprhl2	Intermediate-Middle	1	0.22267	9.73444e-10
Nup205	d-T-	nucleoporin 205 [Source:RGD Symbol;Acc:1309413]	Nup205	Sensitive-Late	-1	-0.322102	3.56791e-11
Mrpl57	D+t+	mitochondrial ribosomal protein L57 [Source:RGD Symbol;Acc:1594654]	Mrpl57	Intermediate-Late	1	0.22469	1.07849e-11
Ckb	d-T+	creatine kinase B [Source:RGD Symbol;Acc:2357]	Ckb	Sensitive-Early	-1	-0.420872	6.21655e-07
Sptlc1	D+t-	serine palmitoyltransferase, long chain base subunit 1 [Source:RGD Symbol;Acc:1307140]	Sptlc1	Intermediate-Late	1	0.194122	1.72931e-11
[truncated: 3,747 more rows]
