# Supplementary material for: TinderMIX: Time-dose integrated modelling of toxicogenomics data
Source: Gigascience. 2020 May 25;9(5):giaa055. doi: 10.1093/gigascience/giaa055 (PMC7247400; doi:10.1093/gigascience/giaa055)
Supplement: giaa055_Supplemental_Files [file giaa055_supplemental_files.zip › S3_thioacetamide_genes_all_info.xlsx]

## Sheet: Sheet1
	dose_time_comparison	Gene Description	Gene Symbol	Joint Label	gene_sign	MeanFC	adj.pval
Cbln1	d-T-	cerebellin 1 precursor [Source:RGD Symbol;Acc:1562813]	Cbln1	Intermediate-Late	-1	-0.151788	0.000311063
Steap1	D+t+	STEAP family member 1 [Source:RGD Symbol;Acc:1311543]	Steap1	Resilient-Middle	1	0.24823	2.123e-11
Hebp1	d+T-	heme binding protein 1 [Source:RGD Symbol;Acc:1304581]	Hebp1	Sensitive-Middle	1	-0.235131	1.90719e-05
Nuak2	D+T-	NUAK family kinase 2 [Source:RGD Symbol;Acc:1359167]	Nuak2	Resilient-Early	1	0.159903	0.00121556
Cd82	D+T+	Cd82 molecule [Source:RGD Symbol;Acc:69070]	Cd82	Sensitive-Early	1	0.295811	4.44822e-11
Cplx1	d+T+	complexin 1 [Source:RGD Symbol;Acc:70944]	Cplx1	Intermediate-Late	1	0.157594	5.87835e-05
Pcgf3	D+T-	polycomb group ring finger 3 [Source:RGD Symbol;Acc:1311479]	Pcgf3	Intermediate-Early	1	0.220586	1.04754e-06
Atp5i	d-T-	#N/A	Atp5i	Resilient-Early	-1	-0.156443	2.20467e-11
Pde6b	d-T-	phosphodiesterase 6B [Source:RGD Symbol;Acc:1311039]	Pde6b	Resilient-Early	-1	-0.161737	0.00210744
Mtf2	D+T+	metal response element binding transcription factor 2 [Source:RGD Symbol;Acc:1304727]	Mtf2	Sensitive-Middle	1	0.490558	1.02789e-12
Hltf	d-T-	helicase-like transcription factor [Source:RGD Symbol;Acc:1309031]	Hltf	Resilient-Early	-1	-0.22988	4.5543e-05
Pdzk1	D-T-	PDZ domain containing 1 [Source:RGD Symbol;Acc:70924]	Pdzk1	Intermediate-Late	-1	-0.194792	2.94555e-24
Rnf115	D+t-	ring finger protein 115 [Source:RGD Symbol;Acc:1305315]	Rnf115	Sensitive-Middle	1	0.562403	1.52233e-08
Thoc3	D+t-	THO complex 3 [Source:RGD Symbol;Acc:1311669]	Thoc3	Sensitive-Middle	1	0.396517	1.98654e-06
Cplx2	D-T-	complexin 2 [Source:RGD Symbol;Acc:70945]	Cplx2	Resilient-Early	-1	-0.160085	0.000940805
Aga	d-T-	aspartylglucosaminidase [Source:RGD Symbol;Acc:1309646]	Aga	Sensitive-Middle	-1	-0.225505	1.63003e-07
Champ1	D+T+	chromosome alignment maintaining phosphoprotein 1 [Source:RGD Symbol;Acc:1311283]	Champ1	Intermediate-Middle	1	0.313977	4.20499e-08
Elac1	D+T+	elaC ribonuclease Z 1 [Source:RGD Symbol;Acc:1304757]	Elac1	Resilient-Middle	1	0.201159	1.9964e-12
Ak2	d+T-	adenylate kinase 2 [Source:RGD Symbol;Acc:2077]	Ak2	Intermediate-Late	1	0.334417	8.89098e-06
Rnf19b	D+T-	ring finger protein 19B [Source:RGD Symbol;Acc:1305470]	Rnf19b	Sensitive-Early	1	0.278711	3.08921e-13
Kpna6	D+t+	karyopherin subunit alpha 6 [Source:RGD Symbol;Acc:1306570]	Kpna6	Sensitive-Early	1	0.259246	3.05833e-10
Dnajb5	D+t+	DnaJ heat shock protein family (Hsp40) member B5 [Source:RGD Symbol;Acc:1307453]	Dnajb5	Sensitive-Middle	1	0.155893	7.22008e-05
Ly86	D+T+	lymphocyte antigen 86 [Source:RGD Symbol;Acc:1309936]	Ly86	Intermediate-Middle	1	0.459187	2.62966e-10
Glis1	D+T-	GLIS family zinc finger 1 [Source:RGD Symbol;Acc:1308030]	Glis1	Resilient-Late	1	0.169095	0.00511249
Dnajc1	D+t-	DnaJ heat shock protein family (Hsp40) member C1 [Source:RGD Symbol;Acc:2322144]	Dnajc1	Resilient-Middle	1	0.184346	2.08273e-11
Atg12	D+t-	autophagy related 12 [Source:RGD Symbol;Acc:1306306]	Atg12	Sensitive-Middle	1	0.513092	8.48404e-11
Cdo1	D-T+	cysteine dioxygenase type 1 [Source:RGD Symbol;Acc:69262]	Cdo1	Sensitive-Middle	-1	-0.312724	2.6822e-05
Chm	D+T+	CHM Rab escort protein [Source:RGD Symbol;Acc:2340]	Chm	Sensitive-Early	1	-0.107733	1.2087e-06
Lamp2	d+T+	lysosomal-associated membrane protein 2 [Source:RGD Symbol;Acc:2990]	Lamp2	Sensitive-Early	1	-0.59654	4.14937e-10
Alas2	d-T-	5'-aminolevulinate synthase 2 [Source:RGD Symbol;Acc:2084]	Alas2	Sensitive-Early	-1	-0.267849	3.60372e-11
Gatm	d+T+	glycine amidinotransferase [Source:RGD Symbol;Acc:71090]	Gatm	Sensitive-Middle	1	0.229022	1.30728e-06
Spata5l1	D+t+	spermatogenesis associated 5-like 1 [Source:RGD Symbol;Acc:1595990]	Spata5l1	Sensitive-Middle	1	0.296863	8.89259e-15
Slc30a4	d+T+	solute carrier family 30 member 4 [Source:RGD Symbol;Acc:619750]	Slc30a4	Sensitive-Early	1	0.427409	1.19406e-09
Sqor	d-T-	sulfide quinone oxidoreductase [Source:RGD Symbol;Acc:1564504]	Sqor	Sensitive-Late	-1	-0.364694	1.28843e-05
Mier2	d+T-	MIER family member 2 [Source:RGD Symbol;Acc:1307278]	Mier2	Resilient-Late	1	0.231099	4.44111e-06
Plpp2	D+T+	phospholipid phosphatase 2 [Source:RGD Symbol;Acc:628893]	Plpp2	Sensitive-Late	1	0.280532	1.18724e-06
Tst	d-T-	thiosulfate sulfurtransferase [Source:RGD Symbol;Acc:3913]	Tst	Intermediate-Late	-1	-0.220766	2.79922e-12
Csf2rb	d+T+	colony stimulating factor 2 receptor beta common subunit [Source:RGD Symbol;Acc:620189]	Csf2rb	Sensitive-Late	1	0.209206	1.43016e-06
Cyp19a1	d-T-	cytochrome P450, family 19, subfamily a, polypeptide 1 [Source:RGD Symbol;Acc:2457]	Cyp19a1	Sensitive-Late	-1	-0.20368	9.94837e-06
Syncrip	D+T+	synaptotagmin binding, cytoplasmic RNA interacting protein [Source:RGD Symbol;Acc:1305683]	Syncrip	Sensitive-Early	1	0.122445	2.65593e-11
Abhd5	d+T+	abhydrolase domain containing 5 [Source:RGD Symbol;Acc:1303237]	Abhd5	Sensitive-Early	1	0.251975	2.61267e-12
Lmf1	d-T-	lipase maturation factor 1 [Source:RGD Symbol;Acc:1310180]	Lmf1	Sensitive-Early	-1	-0.501901	5.33175e-07
Kctd17	D+t+	potassium channel tetramerization domain containing 17 [Source:RGD Symbol;Acc:1311154]	Kctd17	Sensitive-Early	1	0.0476018	0.000162679
Grm6	d+T-	glutamate metabotropic receptor 6 [Source:RGD Symbol;Acc:2747]	Grm6	Sensitive-Late	1	0.43353	8.24114e-11
Ccl7	d+T+	C-C motif chemokine ligand 7 [Source:RGD Symbol;Acc:1359152]	Ccl7	Sensitive-Late	1	0.679753	8.0771e-24
Slc16a6	D+T-	solute carrier family 16, member 6 [Source:RGD Symbol;Acc:735117]	Slc16a6	Resilient-Early	1	0.178158	1.92744e-06
Amz2	d+T-	archaelysin family metallopeptidase 2 [Source:RGD Symbol;Acc:1304846]	Amz2	Sensitive-Late	1	0.203837	4.77647e-07
Mfsd11	D+T-	major facilitator superfamily domain containing 11 [Source:RGD Symbol;Acc:1307394]	Mfsd11	Resilient-Late	1	0.234569	2.09494e-14
Srsf2	D+t+	serine and arginine rich splicing factor 2 [Source:RGD Symbol;Acc:1359422]	Srsf2	Sensitive-Middle	1	0.78185	1.39968e-15
Jmjd6	D+T-	jumonji domain containing 6, arginine demethylase and lysine hydroxylase [Source:RGD Symbol;Acc:1305395]	Jmjd6	Sensitive-Early	1	0.430581	5.02352e-20
Smpd3	d-T-	sphingomyelin phosphodiesterase 3 [Source:RGD Symbol;Acc:619754]	Smpd3	Sensitive-Early	-1	-0.452665	6.12007e-12
Prmt7	D+T+	protein arginine methyltransferase 7 [Source:RGD Symbol;Acc:1304869]	Prmt7	Sensitive-Late	1	0.272732	4.47129e-07
Zfp821	d+T-	zinc finger protein 821 [Source:RGD Symbol;Acc:1306674]	Zfp821	Sensitive-Late	1	-0.220334	1.16346e-05
Prodh1	d-T-	proline dehydrogenase 1 [Source:RGD Symbol;Acc:1590932]	Prodh1	Sensitive-Middle	-1	-0.313901	8.84375e-14
Ess2	D+t+	ess-2 splicing factor homolog [Source:RGD Symbol;Acc:1308218]	Ess2	Intermediate-Middle	1	0.275538	1.23421e-07
Scarf2	D+T-	scavenger receptor class F, member 2 [Source:RGD Symbol;Acc:1306013]	Scarf2	Sensitive-Early	1	-0.260244	1.90493e-13
Foxo3	d-T+	forkhead box O3 [Source:RGD Symbol;Acc:1309196]	Foxo3	Intermediate-Late	-1	-0.179052	8.14044e-05
Sesn1	D-t-	sestrin 1 [Source:RGD Symbol;Acc:1307517]	Sesn1	Sensitive-Early	-1	0.124699	1.25333e-06
Cep57l1	d+T-	centrosomal protein 57-like 1 [Source:RGD Symbol;Acc:1311358]	Cep57l1	Intermediate-Late	1	0.378745	8.5567e-11
Smpd2	D+t+	sphingomyelin phosphodiesterase 2 [Source:RGD Symbol;Acc:619753]	Smpd2	Sensitive-Early	1	-0.0617952	4.94989e-08
Mical1	D+t+	microtubule associated monooxygenase, calponin and LIM domain containing 1 [Source:RGD Symbol;Acc:1309386]	Mical1	Resilient-Late	1	0.323757	2.37446e-09
Zbtb24	D+t+	zinc finger and BTB domain containing 24 [Source:RGD Symbol;Acc:1306951]	Zbtb24	Sensitive-Early	1	-0.0857897	0.000807977
Fig4	D-t-	FIG4 phosphoinositide 5-phosphatase [Source:RGD Symbol;Acc:1311375]	Fig4	Sensitive-Early	-1	-0.463411	1.21949e-13
Sec63	d-T-	SEC63 homolog, protein translocation regulator [Source:RGD Symbol;Acc:1304984]	Sec63	Sensitive-Late	-1	0.268288	4.88277e-18
Sobp	d-T-	sine oculis binding protein homolog [Source:RGD Symbol;Acc:1560479]	Sobp	Resilient-Late	-1	-0.162318	3.62126e-11
Prdm1	D+t+	PR/SET domain 1 [Source:RGD Symbol;Acc:1311765]	Prdm1	Intermediate-Middle	1	0.249137	5.144e-06
Hace1	D+t-	HECT domain and ankyrin repeat containing, E3 ubiquitin protein ligase 1 [Source:RGD Symbol;Acc:1306114]	Hace1	Sensitive-Middle	1	0.877336	4.29398e-10
Rtraf	D+t-	RNA transcription, translation and transport factor [Source:RGD Symbol;Acc:1304704]	Rtraf	Sensitive-Middle	1	0.583117	4.67567e-11
Grik2	d+T+	glutamate ionotropic receptor kainate type subunit 2 [Source:RGD Symbol;Acc:2733]	Grik2	Resilient-Middle	1	0.183814	3.33342e-06
Mypn	d+T-	myopalladin [Source:RGD Symbol;Acc:1308510]	Mypn	Resilient-Late	1	0.188443	2.20899e-07
Supv3l1	D+t-	Suv3 like RNA helicase [Source:RGD Symbol;Acc:1305565]	Supv3l1	Sensitive-Middle	1	0.429231	6.19872e-06
Srgn	D+T+	serglycin [Source:RGD Symbol;Acc:619969]	Srgn	Sensitive-Late	1	0.35023	1.23704e-18
Kif1bp	D+t+	KIF1 binding protein [Source:RGD Symbol;Acc:1593126]	Kif1bp	Intermediate-Late	1	0.251248	0.000337719
Ddx50	D+T-	DExD-box helicase 50 [Source:RGD Symbol;Acc:1310934]	Ddx50	Sensitive-Middle	1	0.257661	1.76791e-08
Ccar1	d+T-	cell division cycle and apoptosis regulator 1 [Source:RGD Symbol;Acc:1560358]	Ccar1	Intermediate-Late	1	0.52175	9.18694e-10
Vgll2	d+T-	vestigial-like family member 2 [Source:RGD Symbol;Acc:1311903]	Vgll2	Resilient-Early	1	0.18923	4.9843e-11
Gopc	D+t-	golgi associated PDZ and coiled-coil motif containing [Source:RGD Symbol;Acc:1309512]	Gopc	Sensitive-Early	1	0.182846	7.67845e-13
Nepn	d+T-	nephrocan [Source:RGD Symbol;Acc:1307755]	Nepn	Sensitive-Early	1	-0.287851	0.000558083
Nus1	D+T+	NUS1 dehydrodolichyl diphosphate synthase subunit [Source:RGD Symbol;Acc:1307879]	Nus1	Sensitive-Middle	1	0.29307	3.05405e-10
Slc35f1	d+T-	solute carrier family 35, member F1 [Source:RGD Symbol;Acc:1559576]	Slc35f1	Sensitive-Late	1	-0.192387	5.46346e-05
Pln	D+t+	phospholamban [Source:RGD Symbol;Acc:619894]	Pln	Resilient-Middle	1	0.234023	2.2691e-09
Asf1a	D+t-	anti-silencing function 1A histone chaperone [Source:RGD Symbol;Acc:1311941]	Asf1a	Sensitive-Middle	1	0.637902	4.94074e-11
Skiv2l	D-t-	Ski2 like RNA helicase [Source:RGD Symbol;Acc:1303059]	Skiv2l	Sensitive-Middle	-1	0.293659	1.12801e-10
Dxo	d-T-	decapping exoribonuclease [Source:RGD Symbol;Acc:1303267]	Dxo	Resilient-Early	-1	-0.163493	0.000441035
Fkbpl	D+T-	FKBP prolyl isomerase like [Source:RGD Symbol;Acc:1303227]	Fkbpl	Sensitive-Middle	1	0.65964	2.2137e-09
Prrt1	d+T-	proline-rich transmembrane protein 1 [Source:RGD Symbol;Acc:1359348]	Prrt1	Resilient-Late	1	0.199362	1.31681e-09
Agpat1	D+t+	1-acylglycerol-3-phosphate O-acyltransferase 1 [Source:RGD Symbol;Acc:1303287]	Agpat1	Resilient-Middle	1	0.158669	0.000175071
Pbx2	d-T-	PBX homeobox 2 [Source:RGD Symbol;Acc:1303084]	Pbx2	Intermediate-Early	-1	-0.227378	9.51807e-10
Gpsm3	D+T+	G-protein signaling modulator 3 [Source:RGD Symbol;Acc:1303014]	Gpsm3	Intermediate-Late	1	0.321857	2.32116e-08
Notch4	D+T+	notch receptor 4 [Source:RGD Symbol;Acc:1303282]	Notch4	Intermediate-Early	1	0.184129	5.207e-10
Tap1	D+T+	transporter 1, ATP binding cassette subfamily B member [Source:RGD Symbol;Acc:3817]	Tap1	Sensitive-Middle	1	0.703869	4.43809e-10
Psmb9	D+T+	proteasome subunit beta 9 [Source:RGD Symbol;Acc:3427]	Psmb9	Resilient-Middle	1	0.230736	3.55332e-05
Rxrb	D+t+	retinoid X receptor beta [Source:RGD Symbol;Acc:3611]	Rxrb	Sensitive-Middle	1	-0.251377	1.89839e-05
Slc39a7	d+T+	solute carrier family 39 member 7 [Source:RGD Symbol;Acc:1593280]	Slc39a7	Sensitive-Middle	1	0.437201	8.8796e-08
Hsd17b8	d-T-	hydroxysteroid (17-beta) dehydrogenase 8 [Source:RGD Symbol;Acc:1303158]	Hsd17b8	Resilient-Early	-1	-0.153573	0.000197929
Vps52	D+T+	VPS52 subunit of GARP complex [Source:RGD Symbol;Acc:3618]	Vps52	Resilient-Late	1	0.176219	4.99388e-06
B3galt4	D-t+	Beta-1,3-galactosyltransferase 4 [Source:RGD Symbol;Acc:620328]	B3galt4	Sensitive-Early	-1	-0.351595	4.08663e-07
Pfdn6	d+T+	prefoldin subunit 6 [Source:RGD Symbol;Acc:1303006]	Pfdn6	Intermediate-Late	1	0.322704	8.59988e-08
Daxx	D+t+	death-domain associated protein [Source:RGD Symbol;Acc:621227]	Daxx	Intermediate-Late	1	0.26008	1.49251e-08
Kifc1	D+t+	kinesin family member C1 [Source:RGD Symbol;Acc:1359118]	Kifc1	Resilient-Late	1	0.143175	1.12267e-05
Phf1	d-T-	PHD finger protein 1 [Source:RGD Symbol;Acc:1303205]	Phf1	Sensitive-Early	-1	-0.0848326	3.94197e-06
Bak1	D+T+	BCL2-antagonist/killer 1 [Source:RGD Symbol;Acc:621635]	Bak1	Resilient-Late	1	0.267314	3.80753e-09
Uhrf1bp1	D+T+	UHRF1 binding protein 1 [Source:RGD Symbol;Acc:1307264]	Uhrf1bp1	Resilient-Middle	1	0.195444	0.00367562
Anks1a	D+t-	ankyrin repeat and sterile alpha motif domain containing 1A [Source:RGD Symbol;Acc:1309183]	Anks1a	Intermediate-Middle	1	0.208459	8.58e-06
Tcp11	D+T-	t-complex 11 [Source:RGD Symbol;Acc:1359387]	Tcp11	Resilient-Early	1	0.163902	0.00117968
Zfp523	d+T-	zinc finger protein 523 [Source:RGD Symbol;Acc:1306239]	Zfp523	Sensitive-Late	1	-0.216912	3.1488e-06
Ppard	d-T-	peroxisome proliferator-activated receptor delta [Source:RGD Symbol;Acc:3370]	Ppard	Sensitive-Late	-1	-0.250212	1.31824e-12
Tulp1	D-T+	tubby like protein 1 [Source:RGD Symbol;Acc:1311062]	Tulp1	Sensitive-Middle	-1	0.317253	0.000108137
Clps	d+T+	colipase [Source:RGD Symbol;Acc:2363]	Clps	Resilient-Late	1	0.170772	0.000284009
Slc26a8	d+T+	solute carrier family 26 member 8 [Source:RGD Symbol;Acc:1308898]	Slc26a8	Resilient-Middle	1	0.201587	1.13142e-07
Mapk14	D+t+	mitogen activated protein kinase 14 [Source:RGD Symbol;Acc:70496]	Mapk14	Sensitive-Early	1	0.216783	7.67017e-05
Mapk13	d-T-	mitogen activated protein kinase 13 [Source:RGD Symbol;Acc:3045]	Mapk13	Sensitive-Late	-1	-0.189438	3.63755e-05
Stk38	d-T-	serine/threonine kinase 38 [Source:RGD Symbol;Acc:1309455]	Stk38	Sensitive-Early	-1	-0.243763	4.10825e-07
Srsf3	d+T+	serine and arginine rich splicing factor 3 [Source:RGD Symbol;Acc:1309233]	Srsf3	Sensitive-Early	1	0.0787866	1.18158e-13
Cdkn1a	D+t-	cyclin-dependent kinase inhibitor 1A [Source:RGD Symbol;Acc:69328]	Cdkn1a	Sensitive-Early	1	0.806415	6.24848e-17
Cpne5	D+t+	copine 5 [Source:RGD Symbol;Acc:1308021]	Cpne5	Resilient-Middle	1	0.158121	0.000184711
RGD735065	d+T+	similar to GI:13385412-like protein splice form I [Source:RGD Symbol;Acc:735065]	RGD735065	Sensitive-Early	1	-0.0302269	7.24238e-10
Mtch1	D+t-	mitochondrial carrier 1 [Source:RGD Symbol;Acc:1309262]	Mtch1	Sensitive-Middle	1	0.452875	6.04242e-14
Pim1	D+T-	Pim-1 proto-oncogene, serine/threonine kinase [Source:RGD Symbol;Acc:3330]	Pim1	Intermediate-Late	1	0.267776	3.5586e-16
Cmtr1	d+T-	cap methyltransferase 1 [Source:RGD Symbol;Acc:1307801]	Cmtr1	Intermediate-Late	1	0.220133	4.32129e-11
Mdga1	d-T-	MAM domain containing glycosylphosphatidylinositol anchor 1 [Source:RGD Symbol;Acc:1307031]	Mdga1	Sensitive-Late	-1	0.261943	1.6119e-09
Glo1	d+T+	glyoxalase 1 [Source:RGD Symbol;Acc:2702]	Glo1	Sensitive-Early	1	-0.0460758	2.23364e-08
Tspyl4	d-T-	TSPY-like 4 [Source:RGD Symbol;Acc:1306653]	Tspyl4	Sensitive-Late	-1	-0.306899	1.79167e-08
Tspyl1	D+t+	TSPY-like 1 [Source:RGD Symbol;Acc:1307726]	Tspyl1	Sensitive-Early	1	0.192158	2.37244e-06
Ppa1	D+t+	#N/A	Ppa1	Sensitive-Middle	1	0.297221	4.75114e-10
Lrrc20	D-T+	leucine rich repeat containing 20 [Source:RGD Symbol;Acc:1566140]	Lrrc20	Resilient-Late	-1	-0.151035	9.58365e-12
Pald1	d-T+	phosphatase domain containing, paladin 1 [Source:RGD Symbol;Acc:1305933]	Pald1	Sensitive-Early	-1	-0.708289	3.94825e-13
Tbata	d-T-	thymus, brain and testes associated [Source:RGD Symbol;Acc:1561665]	Tbata	Resilient-Late	-1	-0.153909	8.40013e-08
Sgpl1	d-T-	sphingosine-1-phosphate lyase 1 [Source:RGD Symbol;Acc:628599]	Sgpl1	Resilient-Early	-1	-0.238913	8.37024e-20
Pcbd1	d-T-	pterin-4 alpha-carbinolamine dehydratase 1 [Source:RGD Symbol;Acc:3263]	Pcbd1	Sensitive-Middle	-1	-0.282004	7.77632e-08
Unc5b	D+t-	unc-5 netrin receptor B [Source:RGD Symbol;Acc:621756]	Unc5b	Sensitive-Middle	1	0.288342	4.20087e-07
Slc29a3	d+T+	solute carrier family 29 member 3 [Source:RGD Symbol;Acc:727811]	Slc29a3	Resilient-Late	1	0.2407	5.60856e-09
Vsir	D+T+	V-set immunoregulatory receptor [Source:RGD Symbol;Acc:1590938]	Vsir	Sensitive-Late	1	0.278655	7.30365e-12
Psap	D+t+	prosaposin [Source:RGD Symbol;Acc:3423]	Psap	Sensitive-Late	1	0.25239	0.000346667
Anapc16	D+T-	anaphase promoting complex subunit 16 [Source:RGD Symbol;Acc:2321124]	Anapc16	Sensitive-Early	1	0.327237	3.03151e-16
Marcks	D+t+	myristoylated alanine rich protein kinase C substrate [Source:RGD Symbol;Acc:3028]	Marcks	Sensitive-Middle	1	0.360044	2.28399e-07
Cdc40	D+t-	cell division cycle 40 [Source:RGD Symbol;Acc:1307063]	Cdc40	Sensitive-Middle	1	0.653482	1.81348e-09
Cdk19	d-T-	cyclin-dependent kinase 19 [Source:RGD Symbol;Acc:1305435]	Cdk19	Intermediate-Early	-1	-0.21848	0.000138936
Amd1	D+t+	adenosylmethionine decarboxylase 1 [Source:RGD Symbol;Acc:2104]	Amd1	Sensitive-Early	1	0.363211	0.000931435
Gtf3c6	D+t+	general transcription factor 3C subunit 6 [Source:RGD Symbol;Acc:1307434]	Gtf3c6	Sensitive-Early	1	0.267982	1.91885e-07
Rpf2	D+T+	ribosome production factor 2 homolog [Source:RGD Symbol;Acc:1306906]	Rpf2	Sensitive-Late	1	0.404772	1.05475e-13
Naglt1	d-T-	Na+ dependent glucose transporter 1 [Source:RGD Symbol;Acc:631438]	Naglt1	Sensitive-Middle	-1	-0.22461	1.15795e-06
Rev3l	d-T-	REV3 like, DNA directed polymerase zeta catalytic subunit [Source:RGD Symbol;Acc:1307087]	Rev3l	Intermediate-Early	-1	-0.25787	7.06795e-12
Lama4	d+T+	laminin subunit alpha 4 [Source:RGD Symbol;Acc:1560062]	Lama4	Sensitive-Early	1	-0.311828	1.88947e-19
Hdac2	d+T+	histone deacetylase 2 [Source:RGD Symbol;Acc:619976]	Hdac2	Sensitive-Early	1	0.530864	1.06173e-15
Hs3st5	D-t-	heparan sulfate-glucosamine 3-sulfotransferase 5 [Source:RGD Symbol;Acc:1306379]	Hs3st5	Sensitive-Early	-1	-0.291734	4.68046e-12
Ipmk	D+t+	inositol polyphosphate multikinase [Source:RGD Symbol;Acc:620954]	Ipmk	Sensitive-Early	1	0.596956	1.64155e-10
Cisd1	d+T+	CDGSH iron sulfur domain 1 [Source:RGD Symbol;Acc:1309529]	Cisd1	Sensitive-Early	1	0.139386	2.81809e-14
Ube2d1	D+t+	ubiquitin-conjugating enzyme E2D 1 [Source:RGD Symbol;Acc:1307886]	Ube2d1	Sensitive-Middle	1	0.360283	1.40588e-07
Tfam	D+t+	transcription factor A, mitochondrial [Source:RGD Symbol;Acc:620682]	Tfam	Sensitive-Early	1	0.588664	2.81002e-10
Bicc1	D+t+	BicC family RNA binding protein 1 [Source:RGD Symbol;Acc:1307459]	Bicc1	Sensitive-Early	1	0.298748	3.06801e-10
Cdk1	D+t-	cyclin-dependent kinase 1 [Source:RGD Symbol;Acc:2319]	Cdk1	Resilient-Early	1	0.166731	0.00170815
Rhobtb1	D-T-	Rho-related BTB domain containing 1 [Source:RGD Symbol;Acc:1306871]	Rhobtb1	Sensitive-Early	-1	-0.531301	3.78945e-08
Cabcoco1	d+T+	ciliary associated calcium binding coiled-coil 1 [Source:RGD Symbol;Acc:1306739]	Cabcoco1	Sensitive-Middle	1	0.283708	0.000272893
Egr2	D+T+	early growth response 2 [Source:RGD Symbol;Acc:621608]	Egr2	Sensitive-Late	1	0.427314	1.09842e-18
Jmjd1c	D+T+	jumonji domain containing 1C [Source:RGD Symbol;Acc:708458]	Jmjd1c	Sensitive-Middle	1	0.347297	3.88282e-08
Nr5a2	D-t+	nuclear receptor subfamily 5, group A, member 2 [Source:RGD Symbol;Acc:68353]	Nr5a2	Sensitive-Early	-1	-0.323832	7.91539e-05
Ptprc	D+T+	protein tyrosine phosphatase, receptor type, C [Source:RGD Symbol;Acc:3451]	Ptprc	Intermediate-Middle	1	0.695199	1.38564e-15
Acacb	d-T-	acetyl-CoA carboxylase beta [Source:RGD Symbol;Acc:620500]	Acacb	Sensitive-Middle	-1	-0.395004	8.52833e-12
Tfip11	D+t-	tuftelin interacting protein 11 [Source:RGD Symbol;Acc:1311449]	Tfip11	Resilient-Early	1	0.166218	2.81844e-07
Tpst2	D+t-	tyrosylprotein sulfotransferase 2 [Source:RGD Symbol;Acc:1305331]	Tpst2	Sensitive-Early	1	-0.423256	1.77627e-09
Ung	D-t+	uracil-DNA glycosylase [Source:RGD Symbol;Acc:1307200]	Ung	Sensitive-Early	-1	-0.417218	8.80739e-07
Coro1c	D+T+	coronin 1C [Source:RGD Symbol;Acc:1564490]	Coro1c	Sensitive-Middle	1	0.258604	4.41796e-13
Iscu	d+T+	iron-sulfur cluster assembly enzyme [Source:RGD Symbol;Acc:1309562]	Iscu	Sensitive-Early	1	-0.404274	7.89855e-12
Sart3	D+t-	spliceosome associated factor 3, U4/U6 recycling protein [Source:RGD Symbol;Acc:1311646]	Sart3	Sensitive-Early	1	0.368881	1.58439e-11
Cmklr1	d-T-	chemerin chemokine-like receptor 1 [Source:RGD Symbol;Acc:69359]	Cmklr1	Resilient-Early	-1	-0.161498	4.75592e-06
Pou1f1	d-T-	POU class 1 homeobox 1 [Source:RGD Symbol;Acc:3367]	Pou1f1	Sensitive-Late	-1	-0.307639	1.00304e-07
Cggbp1	D+t-	CGG triplet repeat binding protein 1 [Source:RGD Symbol;Acc:1308129]	Cggbp1	Resilient-Early	1	0.181064	2.41563e-06
Tmlhe	D-t+	trimethyllysine hydroxylase, epsilon [Source:RGD Symbol;Acc:620629]	Tmlhe	Sensitive-Early	-1	-0.361892	6.13426e-07
RT1-M3-1	D+T+	RT1 class Ib, locus M3, gene 1 [Source:RGD Symbol;Acc:3494]	RT1-M3-1	Intermediate-Late	1	0.204234	1.0614e-07
Gabbr1	d+T-	gamma-aminobutyric acid type B receptor subunit 1 [Source:RGD Symbol;Acc:621537]	Gabbr1	Sensitive-Late	1	-0.164884	0.000919684
Mog	D+t+	myelin oligodendrocyte glycoprotein [Source:RGD Symbol;Acc:3102]	Mog	Intermediate-Middle	1	0.182632	0.000239575
Znrd1	D+T+	zinc ribbon domain containing 1 [Source:RGD Symbol;Acc:1303114]	Znrd1	Sensitive-Late	1	0.280342	1.70759e-08
Ppp1r11	D+t-	protein phosphatase 1, regulatory (inhibitor) subunit 11 [Source:RGD Symbol;Acc:1303163]	Ppp1r11	Sensitive-Middle	1	0.391276	2.04192e-09
Rnf39	d+T-	ring finger protein 39 [Source:RGD Symbol;Acc:628854]	Rnf39	Sensitive-Early	1	0.451508	4.4389e-19
Trim39	D+t-	tripartite motif-containing 39 [Source:RGD Symbol;Acc:1303115]	Trim39	Sensitive-Early	1	-0.0934532	7.59422e-20
Rpp21	d-T-	ribonuclease P/MRP subunit p21 [Source:RGD Symbol;Acc:1303090]	Rpp21	Sensitive-Late	-1	-0.196723	1.69463e-08
RT1-N3	D+T+	RT1 class Ib, locus N3 [Source:RGD Symbol;Acc:1598370]	RT1-N3	Intermediate-Middle	1	0.387557	2.29373e-12
Gnl1	d+T+	G protein nucleolar 1 [Source:RGD Symbol;Acc:1303051]	Gnl1	Intermediate-Late	1	0.200887	2.84816e-08
Abcf1	D+t+	ATP binding cassette subfamily F member 1 [Source:RGD Symbol;Acc:620286]	Abcf1	Sensitive-Early	1	0.318006	2.27993e-11
Mrps18b	d+T+	mitochondrial ribosomal protein S18B [Source:RGD Symbol;Acc:1302998]	Mrps18b	Sensitive-Late	1	0.26531	7.82623e-08
Gja1	D+t-	gap junction protein, alpha 1 [Source:RGD Symbol;Acc:2690]	Gja1	Intermediate-Late	1	0.462862	1.20332e-13
Hsf2	D+t+	heat shock transcription factor 2 [Source:RGD Symbol;Acc:68395]	Hsf2	Sensitive-Early	1	0.163767	1.29554e-07
Pkib	d+T-	cAMP-dependent protein kinase inhibitor beta [Source:RGD Symbol;Acc:3335]	Pkib	Sensitive-Late	1	-0.246969	4.97699e-05
Fabp7	d-T-	fatty acid binding protein 7 [Source:RGD Symbol;Acc:69312]	Fabp7	Sensitive-Middle	-1	-0.512126	3.57791e-08
Smpdl3a	d-T-	sphingomyelin phosphodiesterase, acid-like 3A [Source:RGD Symbol;Acc:1359277]	Smpdl3a	Sensitive-Early	-1	-0.466829	0.000473029
Gcc2	d-T-	GRIP and coiled-coil domain containing 2 [Source:RGD Symbol;Acc:1305732]	Gcc2	Resilient-Early	-1	-0.246797	5.16761e-13
Ier3	D+T-	immediate early response 3 [Source:RGD Symbol;Acc:1303321]	Ier3	Sensitive-Early	1	0.35716	5.98258e-07
Gtf2h4	D-t-	general transcription factor 2H subunit 4 [Source:RGD Symbol;Acc:1303309]	Gtf2h4	Resilient-Middle	-1	-0.177175	1.16024e-17
Vars2	d-T-	valyl-tRNA synthetase 2, mitochondrial [Source:RGD Symbol;Acc:1303122]	Vars2	Sensitive-Late	-1	0.15161	3.34891e-08
Ddah2	d-T-	dimethylarginine dimethylaminohydrolase 2 [Source:RGD Symbol;Acc:1302955]	Ddah2	Sensitive-Late	-1	-0.193975	3.5108e-07
Csnk2b	d+T-	casein kinase 2 beta [Source:RGD Symbol;Acc:619978]	Csnk2b	Sensitive-Late	1	0.600139	4.35743e-10
Gpank1	d-T-	G patch domain and ankyrin repeats 1 [Source:RGD Symbol;Acc:1303304]	Gpank1	Sensitive-Early	-1	-0.266607	7.64897e-07
Apom	d-T-	apolipoprotein M [Source:RGD Symbol;Acc:620773]	Apom	Resilient-Early	-1	-0.187099	8.85144e-08
Bag6	D+t+	BCL2-associated athanogene 6 [Source:RGD Symbol;Acc:71064]	Bag6	Sensitive-Early	1	0.0461516	4.48706e-09
Prrc2a	D+t+	proline-rich coiled-coil 2A [Source:RGD Symbol;Acc:1303025]	Prrc2a	Sensitive-Early	1	0.424908	3.89538e-12
Aif1	D+t-	allograft inflammatory factor 1 [Source:RGD Symbol;Acc:61924]	Aif1	Intermediate-Late	1	0.255546	0.00399666
Ncr3	d+T-	natural cytotoxicity triggering receptor 3 [Source:RGD Symbol;Acc:727881]	Ncr3	Resilient-Early	1	0.187421	0.000204347
Lst1	d+T+	leukocyte specific transcript 1 [Source:RGD Symbol;Acc:620077]	Lst1	Sensitive-Late	1	0.391422	2.40807e-11
Zic3	d+T+	Zic family member 3 [Source:RGD Symbol;Acc:1561261]	Zic3	Resilient-Middle	1	0.164733	3.4912e-07
Rbmx	d+T-	RNA binding motif protein, X-linked [Source:RGD Symbol;Acc:1565256]	Rbmx	Sensitive-Early	1	0.218108	6.7627e-09
Vars	D+T-	valyl-tRNA synthetase [Source:RGD Symbol;Acc:3950]	Vars	Sensitive-Middle	1	0.436386	1.58959e-07
Fhl1	D+t+	four and a half LIM domains 1 [Source:RGD Symbol;Acc:2615]	Fhl1	Sensitive-Middle	1	0.390803	5.51078e-11
Slc44a4	d-T-	solute carrier family 44, member 4 [Source:RGD Symbol;Acc:1303167]	Slc44a4	Sensitive-Late	-1	-0.231869	0.000309727
Slc9a6	d-T-	solute carrier family 9 member A6 [Source:RGD Symbol;Acc:1563582]	Slc9a6	Sensitive-Early	-1	-0.27834	3.89005e-12
Mmgt1	d-T-	membrane magnesium transporter 1 [Source:RGD Symbol;Acc:1566339]	Mmgt1	Resilient-Late	-1	-0.181198	1.0096e-09
Sbds	D+t+	SBDS, ribosome maturation factor [Source:RGD Symbol;Acc:1311043]	Sbds	Sensitive-Middle	1	0.572894	1.77485e-07
Tmem248	d+T-	transmembrane protein 248 [Source:RGD Symbol;Acc:1303319]	Tmem248	Sensitive-Late	1	0.833984	1.92746e-13
Rabgef1	D+T-	RAB guanine nucleotide exchange factor 1 [Source:RGD Symbol;Acc:1307295]	Rabgef1	Resilient-Early	1	0.149093	3.72854e-07
Tpst1	D+T+	tyrosylprotein sulfotransferase 1 [Source:RGD Symbol;Acc:1308473]	Tpst1	Sensitive-Early	1	0.144434	4.29787e-09
Crcp	D+t+	CGRP receptor component [Source:RGD Symbol;Acc:620753]	Crcp	Sensitive-Early	1	0.50526	2.60724e-19
Hsph1	D+t-	heat shock protein family H (Hsp110) member 1 [Source:RGD Symbol;Acc:1311609]	Hsph1	Intermediate-Early	1	0.22857	3.0804e-06
Asl	D-T-	argininosuccinate lyase [Source:RGD Symbol;Acc:619974]	Asl	Resilient-Early	-1	-0.198514	0.000332332
Wdr95	D+t-	WD40 repeat domain 95 [Source:RGD Symbol;Acc:1561029]	Wdr95	Resilient-Middle	1	0.15512	4.60971e-05
Alox5ap	D+T+	arachidonate 5-lipoxygenase activating protein [Source:RGD Symbol;Acc:2097]	Alox5ap	Intermediate-Late	1	0.26691	5.6854e-10
Uspl1	D+t-	ubiquitin specific peptidase like 1 [Source:RGD Symbol;Acc:1310835]	Uspl1	Sensitive-Early	1	0.490509	2.77457e-22
Nupr2	d-T-	nuclear protein 2, transcriptional regulator [Source:RGD Symbol;Acc:1560258]	Nupr2	Sensitive-Early	-1	-0.387265	5.91006e-06
Ubl3	D+t+	ubiquitin-like 3 [Source:RGD Symbol;Acc:1305431]	Ubl3	Sensitive-Late	1	0.347535	4.11807e-05
Slc7a1	D+T-	solute carrier family 7 member 1 [Source:RGD Symbol;Acc:3716]	Slc7a1	Intermediate-Early	1	0.243124	2.97825e-17
Mrps17	d-T-	mitochondrial ribosomal protein S17 [Source:RGD Symbol;Acc:1307650]	Mrps17	Intermediate-Early	-1	-0.18936	1.08269e-10
Sfswap	D+T+	splicing factor SWAP [Source:RGD Symbol;Acc:1305004]	Sfswap	Sensitive-Early	1	0.0763386	1.04574e-14
Stx2	D-t-	syntaxin 2 [Source:RGD Symbol;Acc:2558]	Stx2	Intermediate-Middle	-1	-0.278627	1.58681e-13
Slc46a3	D-t+	solute carrier family 46, member 3 [Source:RGD Symbol;Acc:1307594]	Slc46a3	Sensitive-Early	-1	-0.42544	7.50088e-11
Ran	D+t+	RAN, member RAS oncogene family [Source:RGD Symbol;Acc:620367]	Ran	Sensitive-Middle	1	0.320923	5.47305e-08
Flt1	d+T+	FMS-related tyrosine kinase 1 [Source:RGD Symbol;Acc:2621]	Flt1	Sensitive-Middle	1	-0.0865618	4.12228e-09
Polr1d	D+t+	RNA polymerase I and III subunit D [Source:RGD Symbol;Acc:1564358]	Polr1d	Sensitive-Late	1	0.371707	3.79247e-12
Lnx2	D+T+	ligand of numb-protein X 2 [Source:RGD Symbol;Acc:1308222]	Lnx2	Sensitive-Early	1	0.318005	1.54674e-10
Glt1d1	d+T+	glycosyltransferase 1 domain containing 1 [Source:RGD Symbol;Acc:1304896]	Glt1d1	Resilient-Late	1	0.161984	0.00128438
Slc15a4	D+t-	solute carrier family 15 member 4 [Source:RGD Symbol;Acc:708469]	Slc15a4	Resilient-Early	1	0.1765	7.40238e-07
Tmem132c	D-T+	transmembrane protein 132C [Source:RGD Symbol;Acc:1583824]	Tmem132c	Sensitive-Middle	-1	-0.0914794	1.70067e-05
Aacs	d-T-	acetoacetyl-CoA synthetase [Source:RGD Symbol;Acc:708522]	Aacs	Sensitive-Early	-1	-0.308369	3.34755e-08
Rnf6	D+t+	ring finger protein 6 [Source:RGD Symbol;Acc:1306092]	Rnf6	Sensitive-Early	1	0.425959	1.43011e-06
Mcoln1	d-T+	mucolipin 1 [Source:RGD Symbol;Acc:1308953]	Mcoln1	Sensitive-Early	-1	-0.534346	4.23248e-06
Bri3bp	D+T+	Bri3 binding protein [Source:RGD Symbol;Acc:1561711]	Bri3bp	Intermediate-Middle	1	0.272591	6.72506e-06
Ptcd1	d+T+	pentatricopeptide repeat domain 1 [Source:RGD Symbol;Acc:1311473]	Ptcd1	Sensitive-Early	1	-0.0772399	7.35759e-11
Xab2	D+t+	XPA binding protein 2 [Source:RGD Symbol;Acc:621217]	Xab2	Sensitive-Middle	1	0.558762	3.18624e-11
Bud31	D+t+	BUD31 homolog [Source:RGD Symbol;Acc:621103]	Bud31	Sensitive-Early	1	0.615464	1.39606e-13
Pdap1	D+t+	PDGFA associated protein 1 [Source:RGD Symbol;Acc:620442]	Pdap1	Sensitive-Middle	1	0.57507	2.3582e-10
Arpc1b	D+T+	actin related protein 2/3 complex, subunit 1B [Source:RGD Symbol;Acc:2155]	Arpc1b	Sensitive-Late	1	0.287379	7.02127e-13
Arpc1a	D+t+	actin related protein 2/3 complex, subunit 1A [Source:RGD Symbol;Acc:620834]	Arpc1a	Sensitive-Middle	1	0.469458	9.70621e-08
Smurf1	D+T+	SMAD specific E3 ubiquitin protein ligase 1 [Source:RGD Symbol;Acc:1594738]	Smurf1	Intermediate-Middle	1	0.250754	0.000336558
Trappc5	D+t-	trafficking protein particle complex 5 [Source:RGD Symbol;Acc:1563971]	Trappc5	Sensitive-Middle	1	0.340047	3.74748e-06
Ncor2	d+T+	nuclear receptor co-repressor 2 [Source:RGD Symbol;Acc:1310293]	Ncor2	Sensitive-Early	1	-0.429725	4.26887e-10
Nptx2	D+T+	neuronal pentraxin 2 [Source:RGD Symbol;Acc:1309447]	Nptx2	Sensitive-Late	1	0.284862	9.88747e-08
Bri3	d-T-	brain protein I3 [Source:RGD Symbol;Acc:1309187]	Bri3	Intermediate-Early	-1	-0.223817	1.54294e-05
Tecpr1	D-t-	tectonin beta-propeller repeat containing 1 [Source:RGD Symbol;Acc:1306873]	Tecpr1	Sensitive-Early	-1	-0.506282	9.94392e-08
Ccz1b	d+T+	CCZ1 homolog B, vacuolar protein trafficking and biogenesis associated [Source:RGD Symbol;Acc:1306410]	Ccz1b	Sensitive-Middle	1	0.402711	3.67403e-14
Nufip1	D+t-	nuclear FMR1 interacting protein 1 [Source:RGD Symbol;Acc:1359440]	Nufip1	Sensitive-Early	1	0.509968	2.73652e-07
Rsph10b	D-t+	radial spoke head 10 homolog B [Source:RGD Symbol;Acc:1311893]	Rsph10b	Sensitive-Early	-1	-0.233551	7.86199e-07
Gpalpp1	D+T-	GPALPP motifs containing 1 [Source:RGD Symbol;Acc:1307254]	Gpalpp1	Sensitive-Middle	1	0.400418	2.53369e-09
Eif2b1	D+T+	eukaryotic translation initiation factor 2B subunit alpha [Source:RGD Symbol;Acc:620819]	Eif2b1	Sensitive-Late	1	0.29098	7.35197e-13
Pms2	d-T-	PMS1 homolog 2, mismatch repair system component [Source:RGD Symbol;Acc:1305483]	Pms2	Intermediate-Early	-1	-0.195439	1.11087e-07
Ddx55	D+T+	DEAD-box helicase 55 [Source:RGD Symbol;Acc:2324094]	Ddx55	Sensitive-Middle	1	0.487598	2.53457e-08
Aimp2	D+t+	aminoacyl tRNA synthetase complex-interacting multifunctional protein 2 [Source:RGD Symbol;Acc:1560787]	Aimp2	Sensitive-Late	1	0.354159	8.07871e-11
Tmed2	d+T-	transmembrane p24 trafficking protein 2 [Source:RGD Symbol;Acc:69243]	Tmed2	Intermediate-Late	1	0.313266	1.04768e-10
Rilpl1	d-T-	Rab interacting lysosomal protein-like 1 [Source:RGD Symbol;Acc:1307973]	Rilpl1	Sensitive-Early	-1	-0.183856	0.000386956
Ctxn1	d+T-	cortexin 1 [Source:RGD Symbol;Acc:2449]	Ctxn1	Sensitive-Middle	1	-0.207819	9.25329e-05
Timm44	d-T-	translocase of inner mitochondrial membrane 44 [Source:RGD Symbol;Acc:3864]	Timm44	Resilient-Early	-1	-0.167418	0.00257247
Usp42	D+t+	ubiquitin specific peptidase 42 [Source:RGD Symbol;Acc:1305231]	Usp42	Sensitive-Middle	1	0.297168	3.6308e-13
Rilpl2	D+T+	Rab interacting lysosomal protein-like 2 [Source:RGD Symbol;Acc:1303140]	Rilpl2	Sensitive-Late	1	0.282932	2.07096e-10
Cyth3	d+T+	cytohesin 3 [Source:RGD Symbol;Acc:620399]	Cyth3	Resilient-Middle	1	0.179979	6.92714e-08
Rac1	D+t+	Rac family small GTPase 1 [Source:RGD Symbol;Acc:619755]	Rac1	Sensitive-Early	1	0.532859	2.65827e-10
Elavl1	D+t-	ELAV like RNA binding protein 1 [Source:RGD Symbol;Acc:1308649]	Elavl1	Sensitive-Middle	1	0.547819	9.23026e-09
Cdk2ap1	D+t-	cyclin-dependent kinase 2 associated protein 1 [Source:RGD Symbol;Acc:1308664]	Cdk2ap1	Intermediate-Early	1	0.26208	1.09381e-07
Cers4	d+T-	ceramide synthase 4 [Source:RGD Symbol;Acc:1309303]	Cers4	Sensitive-Late	1	-0.213004	1.96246e-08
RGD1563482	D+t+	similar to hypothetical protein FLJ38663 [Source:RGD Symbol;Acc:1563482]	RGD1563482	Resilient-Middle	1	0.180914	0.000121708
Daglb	D+T+	diacylglycerol lipase, beta [Source:RGD Symbol;Acc:1310193]	Daglb	Sensitive-Middle	1	-0.210867	9.08877e-08
Arl6ip4	D+T+	ADP-ribosylation factor like GTPase 6 interacting protein 4 [Source:RGD Symbol;Acc:1307657]	Arl6ip4	Sensitive-Late	1	0.304885	1.09459e-06
Kdelr2	D+t+	KDEL endoplasmic reticulum protein retention receptor 2 [Source:RGD Symbol;Acc:1304618]	Kdelr2	Sensitive-Middle	1	0.319557	3.61362e-11
Vps37b	D+t+	VPS37B subunit of ESCRT-I [Source:RGD Symbol;Acc:1304576]	Vps37b	Sensitive-Middle	1	0.329981	2.62233e-13
Rfc3	d+T+	replication factor C subunit 3 [Source:RGD Symbol;Acc:1306832]	Rfc3	Sensitive-Late	1	0.272914	2.09825e-05
Hip1r	d+T-	huntingtin interacting protein 1 related [Source:RGD Symbol;Acc:621615]	Hip1r	Sensitive-Middle	1	-0.286719	8.19337e-08
Pds5b	d+T-	PDS5 cohesin associated factor B [Source:RGD Symbol;Acc:1310838]	Pds5b	Sensitive-Late	1	0.454436	8.67093e-08
Rbak	d+T-	RB-associated KRAB zinc finger [Source:RGD Symbol;Acc:1562875]	Rbak	Sensitive-Early	1	-0.0713403	8.16431e-08
Rnf216	D+t+	ring finger protein 216 [Source:RGD Symbol;Acc:1565135]	Rnf216	Sensitive-Middle	1	0.413538	4.74889e-13
Denr	D+t+	density regulated reinitiation and release factor [Source:RGD Symbol;Acc:1584200]	Denr	Sensitive-Middle	1	0.519492	2.20197e-07
N4bp2l2	D+t+	NEDD4 binding protein 2-like 2 [Source:RGD Symbol;Acc:1359603]	N4bp2l2	Sensitive-Middle	1	0.648974	9.64372e-13
Mmd2	d-T-	monocyte to macrophage differentiation-associated 2 [Source:RGD Symbol;Acc:1306506]	Mmd2	Sensitive-Middle	-1	-0.480182	2.88736e-06
Wipi2	D+T-	WD repeat domain, phosphoinositide interacting 2 [Source:RGD Symbol;Acc:1359154]	Wipi2	Sensitive-Early	1	0.317133	7.24248e-14
Med13l	D+T+	mediator complex subunit 13-like [Source:RGD Symbol;Acc:1305884]	Med13l	Sensitive-Early	1	-0.168206	9.07101e-06
Rnft2	d+T-	ring finger protein, transmembrane 2 [Source:RGD Symbol;Acc:1560195]	Rnft2	Resilient-Late	1	0.203581	1.43568e-05
Fbxw8	D+t-	F-box and WD repeat domain containing 8 [Source:RGD Symbol;Acc:1306032]	Fbxw8	Sensitive-Early	1	-0.491652	5.14641e-10
Tesc	D-t+	tescalcin [Source:RGD Symbol;Acc:1566317]	Tesc	Sensitive-Middle	-1	0.36845	0.00227259
Nos1	d+T+	nitric oxide synthase 1 [Source:RGD Symbol;Acc:3184]	Nos1	Resilient-Middle	1	0.195231	3.13949e-09
Rfc5	d-T-	replication factor C subunit 5 [Source:RGD Symbol;Acc:1309280]	Rfc5	Resilient-Early	-1	-0.189176	3.23179e-05
Wsb2	D+t+	WD repeat and SOCS box-containing 2 [Source:RGD Symbol;Acc:1359599]	Wsb2	Sensitive-Late	1	0.329633	2.75772e-05
Pebp1	D+t+	phosphatidylethanolamine binding protein 1 [Source:RGD Symbol;Acc:62017]	Pebp1	Sensitive-Early	1	-0.133942	1.45189e-06
Taok3	d-T+	TAO kinase 3 [Source:RGD Symbol;Acc:1562861]	Taok3	Sensitive-Early	-1	-0.23921	0.00382739
Suds3	D+t+	SDS3 homolog, SIN3A corepressor complex component [Source:RGD Symbol;Acc:1305986]	Suds3	Sensitive-Middle	1	0.37734	1.24336e-08
Prkab1	D+t+	protein kinase AMP-activated non-catalytic subunit beta 1 [Source:RGD Symbol;Acc:71057]	Prkab1	Sensitive-Early	1	0.47533	4.70455e-13
Cit	d-T-	citron rho-interacting serine/threonine kinase [Source:RGD Symbol;Acc:70878]	Cit	Sensitive-Late	-1	-0.271306	2.98738e-06
Srsf9	D+t-	serine and arginine rich splicing factor 9 [Source:RGD Symbol;Acc:1309495]	Srsf9	Sensitive-Middle	1	0.435686	3.91313e-07
Rnf10	D+t-	ring finger protein 10 [Source:RGD Symbol;Acc:1309282]	Rnf10	Sensitive-Late	1	0.350461	3.74472e-06
Cabp1	d-T-	calcium binding protein 1 [Source:RGD Symbol;Acc:620385]	Cabp1	Sensitive-Early	-1	-0.0296364	7.42334e-08
Sppl3	D+t+	signal peptide peptidase like 3 [Source:RGD Symbol;Acc:1562826]	Sppl3	Sensitive-Early	1	0.0199567	6.60699e-08
Wdr4	D+T-	WD repeat domain 4 [Source:RGD Symbol;Acc:1585179]	Wdr4	Intermediate-Early	1	0.208027	0.000109776
Ndufv3	D+t-	NADH:ubiquinone oxidoreductase subunit V3 [Source:RGD Symbol;Acc:621020]	Ndufv3	Sensitive-Early	1	-0.100237	1.39962e-05
Hnf1a	d-T-	HNF1 homeobox A [Source:RGD Symbol;Acc:3828]	Hnf1a	Intermediate-Early	-1	-0.244841	6.94998e-16
Oasl	D+t-	2'-5'-oligoadenylate synthetase-like [Source:RGD Symbol;Acc:1308586]	Oasl	Intermediate-Early	1	0.304419	1.43829e-11
Sik1	d+T-	salt-inducible kinase 1 [Source:RGD Symbol;Acc:69407]	Sik1	Sensitive-Late	1	0.36592	1.11564e-11
Git2	D+t+	GIT ArfGAP 2 [Source:RGD Symbol;Acc:1359708]	Git2	Sensitive-Early	1	-0.176063	5.32117e-11
Tchp	D+t-	trichoplein, keratin filament binding [Source:RGD Symbol;Acc:1310813]	Tchp	Resilient-Middle	1	0.211711	7.23865e-16
Gltp	D+T+	glycolipid transfer protein [Source:RGD Symbol;Acc:1564442]	Gltp	Sensitive-Middle	1	0.326003	4.12021e-11
Hsf2bp	d-T+	heat shock transcription factor 2 binding protein [Source:RGD Symbol;Acc:1565879]	Hsf2bp	Sensitive-Middle	-1	0.243002	1.22177e-08
Rrp1b	D+t-	ribosomal RNA processing 1B [Source:RGD Symbol;Acc:1305633]	Rrp1b	Intermediate-Early	1	0.245077	7.89855e-12
Trpv4	d+T+	transient receptor potential cation channel, subfamily V, member 4 [Source:RGD Symbol;Acc:69337]	Trpv4	Resilient-Middle	1	0.187594	4.32056e-09
Pop5	d+T-	POP5 homolog, ribonuclease P/MRP subunit [Source:RGD Symbol;Acc:1311819]	Pop5	Intermediate-Late	1	0.17828	0.00213834
Cstb	d+T-	cystatin B [Source:RGD Symbol;Acc:2435]	Cstb	Intermediate-Late	1	0.521151	1.06178e-08
Rrp1	D+T+	ribosomal RNA processing 1 [Source:RGD Symbol;Acc:1307286]	Rrp1	Sensitive-Late	1	0.336854	1.27506e-11
Ankrd13a	D+t+	ankyrin repeat domain 13a [Source:RGD Symbol;Acc:1308577]	Ankrd13a	Sensitive-Middle	1	0.513606	7.78936e-11
Agpat3	d+T+	1-acylglycerol-3-phosphate O-acyltransferase 3 [Source:RGD Symbol;Acc:1305787]	Agpat3	Sensitive-Middle	1	-0.249109	7.64713e-06
Pwp2	D+T+	PWP2, small subunit processome component [Source:RGD Symbol;Acc:1582817]	Pwp2	Sensitive-Late	1	0.299637	2.15411e-10
Pfkl	d+T+	phosphofructokinase, liver type [Source:RGD Symbol;Acc:3311]	Pfkl	Intermediate-Late	1	0.255001	1.15437e-05
RGD1309594	d-T+	#N/A	RGD1309594	Sensitive-Early	-1	-0.192127	8.01027e-05
Ube2g2	D+t-	ubiquitin-conjugating enzyme E2G 2 [Source:RGD Symbol;Acc:1304860]	Ube2g2	Intermediate-Early	1	0.324613	2.12504e-09
Itgb2	d+T+	integrin subunit beta 2 [Source:RGD Symbol;Acc:1305581]	Itgb2	Sensitive-Late	1	0.596277	8.04405e-20
Fam207a	d-T-	family with sequence similarity 207, member A [Source:RGD Symbol;Acc:1311257]	Fam207a	Sensitive-Early	-1	-0.461311	2.43343e-09
Pofut2	D+T-	protein O-fucosyltransferase 2 [Source:RGD Symbol;Acc:1307334]	Pofut2	Resilient-Early	1	0.163889	8.89928e-06
Col18a1	D-T+	collagen type XVIII alpha 1 chain [Source:RGD Symbol;Acc:70936]	Col18a1	Sensitive-Early	-1	-0.315989	1.43763e-10
Slc19a1	d-T-	solute carrier family 19 member 1 [Source:RGD Symbol;Acc:3695]	Slc19a1	Sensitive-Early	-1	-0.286234	6.70986e-09
Brat1	D+t+	BRCA1-associated ATM activator 1 [Source:RGD Symbol;Acc:1565146]	Brat1	Sensitive-Middle	1	0.383414	1.45446e-05
Cabin1	D+t-	calcineurin binding protein 1 [Source:RGD Symbol;Acc:620263]	Cabin1	Sensitive-Middle	1	0.568554	1.28761e-07
Rsrc2	d+T-	arginine and serine rich coiled-coil 2 [Source:RGD Symbol;Acc:1564882]	Rsrc2	Sensitive-Early	1	0.226014	2.98803e-10
Lfng	d+T+	LFNG O-fucosylpeptide 3-beta-N-acetylglucosaminyltransferase [Source:RGD Symbol;Acc:620587]	Lfng	Resilient-Middle	1	0.164036	1.75164e-06
Grifin	d+T+	galectin-related inter-fiber protein [Source:RGD Symbol;Acc:71055]	Grifin	Resilient-Middle	1	0.181469	2.08598e-06
Eif3b	D+t+	eukaryotic translation initiation factor 3, subunit B [Source:RGD Symbol;Acc:1309018]	Eif3b	Intermediate-Late	1	0.253353	4.77977e-10
Mlxip	d+T+	MLX interacting protein [Source:RGD Symbol;Acc:1560774]	Mlxip	Resilient-Middle	1	0.177411	0.00041329
Atxn2	D-t-	ataxin 2 [Source:RGD Symbol;Acc:1306637]	Atxn2	Sensitive-Early	-1	-0.115592	1.95389e-12
Snx8	d+T+	sorting nexin 8 [Source:RGD Symbol;Acc:1305791]	Snx8	Intermediate-Late	1	0.216438	0.00995476
Nudt1	d-T-	nudix hydrolase 1 [Source:RGD Symbol;Acc:621080]	Nudt1	Sensitive-Middle	-1	-0.267536	7.65482e-05
Ftcd	d+T-	formimidoyltransferase cyclodeaminase [Source:RGD Symbol;Acc:70915]	Ftcd	Sensitive-Early	1	-0.532635	5.9464e-19
Mad1l1	d-T-	mitotic arrest deficient 1 like 1 [Source:RGD Symbol;Acc:1596881]	Mad1l1	Sensitive-Early	-1	-0.278869	7.08668e-13
Ppp1cc	D+t-	protein phosphatase 1 catalytic subunit gamma [Source:RGD Symbol;Acc:3377]	Ppp1cc	Sensitive-Middle	1	0.541641	8.69888e-08
Card6	d+T-	caspase recruitment domain family, member 6 [Source:RGD Symbol;Acc:1305805]	Card6	Sensitive-Early	1	0.354401	3.77738e-09
Psmg3	d+T+	proteasome assembly chaperone 3 [Source:RGD Symbol;Acc:2319950]	Psmg3	Sensitive-Late	1	0.258552	3.06846e-05
Pcnt	D-T+	pericentrin [Source:RGD Symbol;Acc:1595865]	Pcnt	Sensitive-Early	-1	0.0703332	2.99736e-07
Mafk	D+t-	MAF bZIP transcription factor K [Source:RGD Symbol;Acc:628633]	Mafk	Intermediate-Early	1	0.425742	1.50217e-26
Gpn3	d+T-	GPN-loop GTPase 3 [Source:RGD Symbol;Acc:1303034]	Gpn3	Sensitive-Late	1	0.35738	1.7532e-07
Atp2a2	d+T+	ATPase sarcoplasmic/endoplasmic reticulum Ca2+ transporting 2 [Source:RGD Symbol;Acc:2174]	Atp2a2	Sensitive-Early	1	-0.31662	3.53222e-08
Gper1	D+T+	G protein-coupled estrogen receptor 1 [Source:RGD Symbol;Acc:619845]	Gper1	Intermediate-Middle	1	0.197699	0.00138347
LOC498154	D+t-	hypothetical protein LOC498154 [Source:RGD Symbol;Acc:1566418]	LOC498154	Sensitive-Early	1	-0.2174	3.47804e-05
Get4	D+t-	golgi to ER traffic protein 4 [Source:RGD Symbol;Acc:1311660]	Get4	Intermediate-Middle	1	0.263993	2.19831e-11
Prmt2	D+t+	protein arginine methyltransferase 2 [Source:RGD Symbol;Acc:1565519]	Prmt2	Sensitive-Early	1	0.328637	1.91963e-11
Sun1	D+T+	Sad1 and UNC84 domain containing 1 [Source:RGD Symbol;Acc:1359142]	Sun1	Sensitive-Middle	1	0.322227	5.9447e-10
Adora2a	D+t-	adenosine A2a receptor [Source:RGD Symbol;Acc:2049]	Adora2a	Intermediate-Late	1	0.346106	3.11826e-10
Specc1l	d+T+	sperm antigen with calponin homology and coiled-coil domains 1-like [Source:RGD Symbol;Acc:1309570]	Specc1l	Sensitive-Late	1	0.259749	3.05151e-05
Bcr	d+T-	BCR activator of RhoGEF and GTPase [Source:RGD Symbol;Acc:1307993]	Bcr	Sensitive-Late	1	0.484734	2.90006e-10
Camkk2	d-T-	calcium/calmodulin-dependent protein kinase kinase 2 [Source:RGD Symbol;Acc:620092]	Camkk2	Resilient-Early	-1	-0.181294	0.00175876
Pdgfa	D+T+	platelet derived growth factor subunit A [Source:RGD Symbol;Acc:3282]	Pdgfa	Intermediate-Late	1	0.224306	1.11643e-06
Gnaz	D+t+	G protein subunit alpha z [Source:RGD Symbol;Acc:2717]	Gnaz	Resilient-Middle	1	0.166833	6.19796e-08
Fam20c	D+T-	FAM20C, golgi associated secretory pathway kinase [Source:RGD Symbol;Acc:1311980]	Fam20c	Intermediate-Late	1	0.320397	2.66352e-09
Anapc5	d+T-	anaphase-promoting complex subunit 5 [Source:RGD Symbol;Acc:1306125]	Anapc5	Intermediate-Late	1	0.195098	8.67626e-07
Zfp68	D+t+	zinc finger protein 68 [Source:RGD Symbol;Acc:1310463]	Zfp68	Sensitive-Middle	1	0.698546	2.65027e-13
Zfp157	D-t-	zinc finger protein 157 [Source:RGD Symbol;Acc:1359435]	Zfp157	Sensitive-Early	-1	-0.423336	1.19655e-09
Azgp1	d+T-	alpha-2-glycoprotein 1, zinc-binding [Source:RGD Symbol;Acc:2187]	Azgp1	Sensitive-Middle	1	-0.226834	1.69695e-07
Zkscan1	D+t+	zinc finger with KRAB and SCAN domains 1 [Source:RGD Symbol;Acc:1560616]	Zkscan1	Sensitive-Early	1	0.52395	7.675e-10
Hpd	d-T-	4-hydroxyphenylpyruvate dioxygenase [Source:RGD Symbol;Acc:61974]	Hpd	Sensitive-Early	-1	-0.252241	7.92007e-14
Aldh2	d-T-	aldehyde dehydrogenase 2 family member [Source:RGD Symbol;Acc:69219]	Aldh2	Sensitive-Middle	-1	-0.287548	1.34926e-06
Mapkapk5	D+t+	mitogen-activated protein kinase-activated protein kinase 5 [Source:RGD Symbol;Acc:1564113]	Mapkapk5	Sensitive-Early	1	0.0462935	2.75863e-09
Erp29	d+T-	endoplasmic reticulum protein 29 [Source:RGD Symbol;Acc:619781]	Erp29	Sensitive-Late	1	0.302336	1.65331e-10
Mcm7	D+t+	minichromosome maintenance complex component 7 [Source:RGD Symbol;Acc:1303018]	Mcm7	Resilient-Late	1	0.177337	1.32926e-09
Naa25	D+t+	N(alpha)-acetyltransferase 25, NatB auxiliary subunit [Source:RGD Symbol;Acc:1305685]	Naa25	Resilient-Middle	1	0.169565	0.00144799
Trafd1	d+T+	TRAF type zinc finger domain containing 1 [Source:RGD Symbol;Acc:620171]	Trafd1	Intermediate-Middle	1	0.343519	1.90818e-15
Taf6	D+t-	TATA-box binding protein associated factor 6 [Source:RGD Symbol;Acc:1311608]	Taf6	Sensitive-Middle	1	0.550302	8.4326e-09
Mblac1	D+t-	metallo-beta-lactamase domain containing 1 [Source:RGD Symbol;Acc:1306932]	Mblac1	Sensitive-Early	1	-0.023728	0.000312638
Gpc2	d+T-	glypican 2 [Source:RGD Symbol;Acc:621363]	Gpc2	Sensitive-Early	1	-0.392089	2.91105e-07
Rasal1	d+T-	RAS protein activator like 1 [Source:RGD Symbol;Acc:1311820]	Rasal1	Resilient-Late	1	0.167247	2.57032e-10
Mettl7a	d-T-	methyltransferase like 7A [Source:RGD Symbol;Acc:1308407]	Mettl7a	Sensitive-Late	-1	-0.447234	6.30472e-07
Ddx54	D+T+	DEAD-box helicase 54 [Source:RGD Symbol;Acc:1562539]	Ddx54	Sensitive-Late	1	0.25199	1.06227e-07
Slc8b1	d+T+	solute carrier family 8 member B1 [Source:RGD Symbol;Acc:1565818]	Slc8b1	Sensitive-Middle	1	-0.0179359	4.61786e-11
Irs3	d-T-	insulin receptor substrate 3 [Source:RGD Symbol;Acc:69317]	Irs3	Sensitive-Late	-1	-0.447361	1.78458e-10
Sdsl	d+T-	serine dehydratase-like [Source:RGD Symbol;Acc:1309192]	Sdsl	Sensitive-Middle	1	-0.278937	0.00018857
Lhx5	d+T+	LIM homeobox 5 [Source:RGD Symbol;Acc:71079]	Lhx5	Resilient-Middle	1	0.164611	5.386e-09
Mospd3	d-T+	motile sperm domain containing 3 [Source:RGD Symbol;Acc:1304973]	Mospd3	Sensitive-Early	-1	-0.835551	2.40567e-19
Lrch4	D-T-	leucine rich repeats and calponin homology domain containing 4 [Source:RGD Symbol;Acc:1306145]	Lrch4	Intermediate-Late	-1	-0.169024	8.56875e-07
Gnb2	D+t-	G protein subunit beta 2 [Source:RGD Symbol;Acc:69319]	Gnb2	Sensitive-Middle	1	0.384925	1.85665e-06
Gigyf1	D-t+	GRB10 interacting GYF protein 1 [Source:RGD Symbol;Acc:1309933]	Gigyf1	Sensitive-Early	-1	-0.346522	8.83797e-14
Serpine1	D+T+	serpin family E member 1 [Source:RGD Symbol;Acc:3249]	Serpine1	Sensitive-Late	1	0.299713	7.2254e-23
Plod3	D+T+	procollagen-lysine, 2-oxoglutarate 5-dioxygenase 3 [Source:RGD Symbol;Acc:631339]	Plod3	Intermediate-Late	1	0.197194	4.01899e-09
Znhit1	d+T-	zinc finger, HIT-type containing 1 [Source:RGD Symbol;Acc:2322870]	Znhit1	Sensitive-Late	1	0.601656	1.14791e-14
Cldn15	D+t+	claudin 15 [Source:RGD Symbol;Acc:1310678]	Cldn15	Intermediate-Middle	1	0.19721	1.31907e-05
Sh2b2	D+T+	SH2B adaptor protein 2 [Source:RGD Symbol;Acc:69284]	Sh2b2	Sensitive-Late	1	0.290574	2.22005e-12
Prkrip1	D+t-	PRKR interacting protein 1 [Source:RGD Symbol;Acc:1595708]	Prkrip1	Intermediate-Middle	1	0.228476	0.0004336
Alkbh4	D+t+	alkB homolog 4, lysine demethylase [Source:RGD Symbol;Acc:1308608]	Alkbh4	Sensitive-Early	1	0.0368197	1.02619e-10
Lrwd1	D-t+	leucine-rich repeats and WD repeat domain containing 1 [Source:RGD Symbol;Acc:1359442]	Lrwd1	Resilient-Middle	-1	-0.182449	3.45389e-09
Rasa4	d+T+	RAS p21 protein activator 4 [Source:RGD Symbol;Acc:1565457]	Rasa4	Intermediate-Middle	1	0.347092	3.40511e-10
Ywhag	D+t-	tyrosine 3-monooxygenase/tryptophan 5-monooxygenase activation protein, gamma [Source:RGD Symbol;Acc:62002]	Ywhag	Intermediate-Early	1	0.257243	2.59393e-09
Srrm3	D+t-	serine/arginine repetitive matrix 3 [Source:RGD Symbol;Acc:1587868]	Srrm3	Sensitive-Late	1	0.268319	0.00385374
Mdh2	D+t-	malate dehydrogenase 2 [Source:RGD Symbol;Acc:619719]	Mdh2	Sensitive-Early	1	0.143098	3.2194e-10
Tmem120a	d+T+	transmembrane protein 120A [Source:RGD Symbol;Acc:1311474]	Tmem120a	Sensitive-Late	1	0.321671	5.5361e-08
Hip1	D+T+	huntingtin interacting protein 1 [Source:RGD Symbol;Acc:620305]	Hip1	Intermediate-Late	1	0.19491	1.34143e-06
Pom121	D+T+	POM121 transmembrane nucleoporin [Source:RGD Symbol;Acc:620680]	Pom121	Intermediate-Late	1	0.193025	6.82245e-08
Nsun5	d+T+	NOP2/Sun RNA methyltransferase 5 [Source:RGD Symbol;Acc:1309268]	Nsun5	Sensitive-Late	1	0.260217	1.18878e-09
Eif4h	D+T+	eukaryotic translation initiation factor 4H [Source:RGD Symbol;Acc:1359222]	Eif4h	Sensitive-Early	1	0.421545	1.02452e-08
Kif13a	d-T-	kinesin family member 13A [Source:RGD Symbol;Acc:1307825]	Kif13a	Intermediate-Late	-1	-0.223549	0.000313587
Nup153	D+T+	nucleoporin 153 [Source:RGD Symbol;Acc:3216]	Nup153	Sensitive-Early	1	0.674589	2.00245e-13
Rfc2	d-T-	replication factor C subunit 2 [Source:RGD Symbol;Acc:621198]	Rfc2	Sensitive-Early	-1	-0.183522	9.87863e-07
Limk1	D+T+	LIM domain kinase 1 [Source:RGD Symbol;Acc:62055]	Limk1	Resilient-Late	1	0.189564	0.000609232
Gtf2ird1	d-T-	GTF2I repeat domain containing 1 [Source:RGD Symbol;Acc:620856]	Gtf2ird1	Resilient-Early	-1	-0.189032	4.83279e-06
Gtf2i	d-T-	general transcription factor II I [Source:RGD Symbol;Acc:727961]	Gtf2i	Intermediate-Early	-1	-0.209531	3.5725e-12
Rcc1l	D+t+	RCC1 like [Source:RGD Symbol;Acc:1307558]	Rcc1l	Sensitive-Early	1	0.38683	1.56706e-07
Psmb1	D+T-	proteasome subunit beta 1 [Source:RGD Symbol;Acc:621092]	Psmb1	Sensitive-Middle	1	0.642182	2.17777e-06
Tbp	D+T+	TATA box binding protein [Source:RGD Symbol;Acc:67398]	Tbp	Intermediate-Late	1	0.201549	3.95404e-06
Pdcd2	D+t+	programmed cell death 2 [Source:RGD Symbol;Acc:61887]	Pdcd2	Sensitive-Early	1	0.622315	8.83993e-08
Mia	d+T+	MIA SH3 domain containing [Source:RGD Symbol;Acc:620883]	Mia	Intermediate-Middle	1	0.193386	6.52668e-12
Rab4b	D+T+	RAB4B, member RAS oncogene family [Source:RGD Symbol;Acc:620931]	Rab4b	Resilient-Middle	1	0.262426	3.58823e-11
Snrpa	D+t+	small nuclear ribonucleoprotein polypeptide A [Source:RGD Symbol;Acc:1307416]	Snrpa	Intermediate-Late	1	0.408516	3.46388e-09
Tmem35a	d-T-	transmembrane protein 35A [Source:RGD Symbol;Acc:1303093]	Tmem35a	Sensitive-Late	-1	-0.233365	0.000669568
Cdca7	D+T+	cell division cycle associated 7 [Source:RGD Symbol;Acc:1309363]	Cdca7	Sensitive-Late	1	0.297678	2.00646e-07
Itga6	D+t+	integrin subunit alpha 6 [Source:RGD Symbol;Acc:621633]	Itga6	Sensitive-Early	1	0.390449	4.82611e-09
Hat1	D+T+	histone acetyltransferase 1 [Source:RGD Symbol;Acc:1305716]	Hat1	Resilient-Late	1	0.240051	1.46666e-05
Cd80	D+t+	Cd80 molecule [Source:RGD Symbol;Acc:2314]	Cd80	Intermediate-Early	1	0.224075	1.62195e-05
Gap43	d+T-	growth associated protein 43 [Source:RGD Symbol;Acc:62071]	Gap43	Sensitive-Middle	1	-0.242302	2.75807e-11
Agps	d+T+	alkylglycerone phosphate synthase [Source:RGD Symbol;Acc:620364]	Agps	Sensitive-Late	1	0.233558	7.34819e-09
Nfe2l2	d+T-	nuclear factor, erythroid 2-like 2 [Source:RGD Symbol;Acc:620360]	Nfe2l2	Sensitive-Early	1	0.509961	9.58618e-15
RGD1563888	D+T-	similar to DNA segment, Chr 16, ERATO Doi 472, expressed [Source:RGD Symbol;Acc:1563888]	RGD1563888	Sensitive-Early	1	0.297915	8.29279e-09
Btg3	D+T+	BTG anti-proliferation factor 3 [Source:RGD Symbol;Acc:2226]	Btg3	Sensitive-Late	1	0.546624	3.87688e-15
Cxadr	d+T-	CXADR, Ig-like cell adhesion molecule [Source:RGD Symbol;Acc:619794]	Cxadr	Sensitive-Early	1	-0.100707	2.06487e-13
Mtx2	D+t+	metaxin 2 [Source:RGD Symbol;Acc:1306473]	Mtx2	Intermediate-Middle	1	0.23917	3.87192e-10
Hoxd1	d+T-	homeo box D1 [Source:RGD Symbol;Acc:1309179]	Hoxd1	Sensitive-Early	1	-0.137196	9.09367e-07
Grik1	D+t-	glutamate ionotropic receptor kainate type subunit 1 [Source:RGD Symbol;Acc:2732]	Grik1	Resilient-Middle	1	0.165012	5.23698e-08
Hoxd3	d-T-	homeo box D3 [Source:RGD Symbol;Acc:1588601]	Hoxd3	Sensitive-Late	-1	-0.195609	0.000114357
Hoxd9	D+T-	homeo box D9 [Source:RGD Symbol;Acc:1582908]	Hoxd9	Intermediate-Early	1	0.17661	2.63574e-14
Map3k7cl	d+T-	MAP3K7 C-terminal like [Source:RGD Symbol;Acc:1359474]	Map3k7cl	Sensitive-Late	1	-0.123016	6.04264e-07
Nrip1	d+T-	nuclear receptor interacting protein 1 [Source:RGD Symbol;Acc:1311850]	Nrip1	Sensitive-Early	1	-0.0299502	1.50401e-08
Cct8	D+T+	chaperonin containing TCP1 subunit 8 [Source:RGD Symbol;Acc:1305452]	Cct8	Intermediate-Late	1	0.251209	5.34276e-09
Atf2	D+T+	activating transcription factor 2 [Source:RGD Symbol;Acc:621862]	Atf2	Sensitive-Early	1	0.323698	2.48616e-07
Rwdd2b	d+T+	RWD domain containing 2B [Source:RGD Symbol;Acc:1305062]	Rwdd2b	Sensitive-Early	1	0.183578	7.3121e-10
Ltn1	d-T-	listerin E3 ubiquitin protein ligase 1 [Source:RGD Symbol;Acc:1311238]	Ltn1	Sensitive-Late	-1	-0.248905	3.23898e-10
N6amt1	D+t+	N-6 adenine-specific DNA methyltransferase 1 [Source:RGD Symbol;Acc:1311843]	N6amt1	Sensitive-Early	1	0.246864	2.07565e-12
Zbtb11	D+T-	zinc finger and BTB domain containing 11 [Source:RGD Symbol;Acc:1308275]	Zbtb11	Sensitive-Early	1	0.246144	3.38098e-10
Senp7	d-T-	SUMO specific peptidase 7 [Source:RGD Symbol;Acc:1305510]	Senp7	Intermediate-Early	-1	-0.22026	3.95409e-05
Ripk4	D+T+	receptor-interacting serine-threonine kinase 4 [Source:RGD Symbol;Acc:1311691]	Ripk4	Sensitive-Early	1	0.36144	8.96487e-09
Prdm15	d-T+	PR/SET domain 15 [Source:RGD Symbol;Acc:1310055]	Prdm15	Sensitive-Early	-1	0.3143	5.12548e-12
C2cd2	d-T-	C2 calcium-dependent domain containing 2 [Source:RGD Symbol;Acc:735112]	C2cd2	Sensitive-Middle	-1	-0.281333	2.6813e-11
Zbtb21	d+T-	zinc finger and BTB domain containing 21 [Source:RGD Symbol;Acc:1310841]	Zbtb21	Sensitive-Late	1	0.104641	6.3546e-09
Pcp4	d-T-	Purkinje cell protein 4 [Source:RGD Symbol;Acc:3271]	Pcp4	Sensitive-Late	-1	-0.196229	1.76203e-06
Wrb	D+t+	tryptophan rich basic protein [Source:RGD Symbol;Acc:735104]	Wrb	Resilient-Middle	1	0.167939	0.000169458
Tfg	d+T+	Trk-fused gene [Source:RGD Symbol;Acc:1309751]	Tfg	Intermediate-Middle	1	0.245275	5.82521e-12
Filip1l	d+T+	filamin A interacting protein 1-like [Source:RGD Symbol;Acc:1565927]	Filip1l	Sensitive-Late	1	0.319983	8.18679e-14
Ets2	D+t-	ETS proto-oncogene 2, transcription factor [Source:RGD Symbol;Acc:1584977]	Ets2	Sensitive-Early	1	0.498922	6.85544e-19
Erg	d+T-	ETS transcription factor ERG [Source:RGD Symbol;Acc:621108]	Erg	Resilient-Early	1	0.171785	0.00952355
St3gal6	d-T-	ST3 beta-galactoside alpha-2,3-sialyltransferase 6 [Source:RGD Symbol;Acc:1303279]	St3gal6	Sensitive-Late	-1	-0.273691	4.288e-10
Cpox	D+t+	coproporphyrinogen oxidase [Source:RGD Symbol;Acc:1311817]	Cpox	Sensitive-Early	1	0.438081	3.68062e-07
Kcnj15	d+T+	potassium voltage-gated channel subfamily J member 15 [Source:RGD Symbol;Acc:621662]	Kcnj15	Sensitive-Early	1	0.167079	1.31755e-06
Cldnd1	D+t+	claudin domain containing 1 [Source:RGD Symbol;Acc:1359273]	Cldnd1	Intermediate-Early	1	0.284815	1.72007e-10
Dyrk1a	D+t-	dual specificity tyrosine phosphorylation regulated kinase 1A [Source:RGD Symbol;Acc:2528]	Dyrk1a	Sensitive-Middle	1	0.606497	6.5404e-08
Ripply3	d-T-	ripply transcriptional repressor 3 [Source:RGD Symbol;Acc:1308788]	Ripply3	Resilient-Late	-1	-0.198575	0.00233732
Arl6	d+T+	ADP-ribosylation factor like GTPase 6 [Source:RGD Symbol;Acc:1305535]	Arl6	Intermediate-Late	1	0.280122	1.30564e-06
Cldn14	D+t+	claudin 14 [Source:RGD Symbol;Acc:1309165]	Cldn14	Resilient-Early	1	0.361347	1.0415e-06
Setd4	D+T+	SET domain containing 4 [Source:RGD Symbol;Acc:619899]	Setd4	Sensitive-Late	1	0.295632	8.62618e-11
Whrn	d-T-	whirlin [Source:RGD Symbol;Acc:631330]	Whrn	Sensitive-Early	-1	0.158483	0.000323893
Cbr3	d+T-	carbonyl reductase 3 [Source:RGD Symbol;Acc:1309728]	Cbr3	Sensitive-Late	1	0.332333	6.12412e-08
Runx1	D+T+	runt-related transcription factor 1 [Source:RGD Symbol;Acc:2283]	Runx1	Resilient-Late	1	0.153348	0.000830774
Vwa5b2	d+T-	von Willebrand factor A domain containing 5B2 [Source:RGD Symbol;Acc:1564491]	Vwa5b2	Intermediate-Early	1	0.154285	0.00917805
Ap2m1	d+T-	adaptor related protein complex 2 subunit mu 1 [Source:RGD Symbol;Acc:620135]	Ap2m1	Sensitive-Late	1	0.351224	9.42004e-09
Alg3	D+t+	ALG3, alpha-1,3- mannosyltransferase [Source:RGD Symbol;Acc:1306004]	Alg3	Sensitive-Early	1	0.264018	3.17313e-05
Opa1	d-T+	OPA1, mitochondrial dynamin like GTPase [Source:RGD Symbol;Acc:708423]	Opa1	Sensitive-Early	-1	-0.296404	6.62696e-06
Psmd2	d+T-	proteasome 26S subunit, non-ATPase 2 [Source:RGD Symbol;Acc:1305752]	Psmd2	Intermediate-Late	1	0.234126	4.91127e-11
Hes1	D+t+	hes family bHLH transcription factor 1 [Source:RGD Symbol;Acc:62081]	Hes1	Sensitive-Early	1	0.374649	1.09191e-06
Tmem44	d+T-	transmembrane protein 44 [Source:RGD Symbol;Acc:1563737]	Tmem44	Sensitive-Early	1	-0.225118	0.00114343
Lsg1	D+t+	large 60S subunit nuclear export GTPase 1 [Source:RGD Symbol;Acc:1309089]	Lsg1	Sensitive-Middle	1	0.656902	1.34905e-10
Fam43a	D+t+	family with sequence similarity 43, member A [Source:RGD Symbol;Acc:1304790]	Fam43a	Sensitive-Late	1	0.352823	1.1366e-13
Ppp1r2	D+T-	protein phosphatase 1, regulatory (inhibitor) subunit 2 [Source:RGD Symbol;Acc:621099]	Ppp1r2	Intermediate-Early	1	0.270955	1.40713e-15
Bdh1	d-T-	3-hydroxybutyrate dehydrogenase 1 [Source:RGD Symbol;Acc:620131]	Bdh1	Intermediate-Late	-1	-0.284262	4.92752e-20
Nrros	D+T+	negative regulator of reactive oxygen species [Source:RGD Symbol;Acc:1310771]	Nrros	Sensitive-Late	1	0.4803	6.2865e-17
Wdr53	d+T-	WD repeat domain 53 [Source:RGD Symbol;Acc:1559546]	Wdr53	Sensitive-Late	1	0.38126	1.58606e-06
Tctex1d2	d-T+	Tctex1 domain containing 2 [Source:RGD Symbol;Acc:1563597]	Tctex1d2	Resilient-Middle	-1	-0.181246	0.000109934
Pcyt1a	D+T-	phosphate cytidylyltransferase 1, choline, alpha [Source:RGD Symbol;Acc:70515]	Pcyt1a	Resilient-Early	1	0.15485	0.000105451
Slc51a	d+T-	solute carrier family 51, alpha subunit [Source:RGD Symbol;Acc:1311100]	Slc51a	Sensitive-Late	1	0.23752	0.000110557
Tfrc	D+T-	transferrin receptor [Source:RGD Symbol;Acc:70488]	Tfrc	Sensitive-Middle	1	0.195926	4.36067e-13
Tnk2	D+T-	tyrosine kinase, non-receptor, 2 [Source:RGD Symbol;Acc:1305957]	Tnk2	Sensitive-Middle	1	0.408843	0.00231677
Ehhadh	d-T-	enoyl-CoA hydratase and 3-hydroxyacyl CoA dehydrogenase [Source:RGD Symbol;Acc:621441]	Ehhadh	Sensitive-Late	-1	-0.337812	0.00629816
Senp2	D+T-	SUMO specific peptidase 2 [Source:RGD Symbol;Acc:708378]	Senp2	Intermediate-Early	1	0.286611	1.31394e-13
Osbpl11	D-t-	oxysterol binding protein-like 11 [Source:RGD Symbol;Acc:1307294]	Osbpl11	Sensitive-Early	-1	-0.0976441	7.27072e-22
Etv5	d+T-	ets variant 5 [Source:RGD Symbol;Acc:1309590]	Etv5	Resilient-Late	1	0.229765	3.76935e-06
Snx4	D+t+	sorting nexin 4 [Source:RGD Symbol;Acc:1309763]	Snx4	Sensitive-Early	1	0.324931	1.73086e-11
Zfp148	D+t+	zinc finger protein 148 [Source:RGD Symbol;Acc:62063]	Zfp148	Sensitive-Early	1	0.426073	3.92927e-14
Dgkg	D+T-	diacylglycerol kinase, gamma [Source:RGD Symbol;Acc:2499]	Dgkg	Intermediate-Early	1	0.175233	2.8601e-05
Umps	D+T+	uridine monophosphate synthetase [Source:RGD Symbol;Acc:1311908]	Umps	Sensitive-Late	1	0.2686	2.614e-07
Dnajb11	D+t+	DnaJ heat shock protein family (Hsp40) member B11 [Source:RGD Symbol;Acc:1307373]	Dnajb11	Intermediate-Late	1	0.336907	2.47551e-08
Fgfr1op2	D+t-	FGFR1 oncogene partner 2 [Source:RGD Symbol;Acc:1303233]	Fgfr1op2	Sensitive-Early	1	0.342033	2.57702e-12
Dnm1l	d+T-	dynamin 1-like [Source:RGD Symbol;Acc:620416]	Dnm1l	Intermediate-Late	1	0.327369	9.99108e-09
Eif4a2	D+t+	eukaryotic translation initiation factor 4A2 [Source:RGD Symbol;Acc:1309225]	Eif4a2	Intermediate-Late	1	0.215724	7.01611e-09
Rfc4	d+T+	replication factor C subunit 4 [Source:RGD Symbol;Acc:1310142]	Rfc4	Sensitive-Late	1	0.329666	4.05875e-07
Tm7sf3	D-t-	transmembrane 7 superfamily member 3 [Source:RGD Symbol;Acc:1306752]	Tm7sf3	Sensitive-Early	-1	-0.55205	1.96827e-12
Med21	D+T+	mediator complex subunit 21 [Source:RGD Symbol;Acc:1309836]	Med21	Sensitive-Late	1	0.255773	1.04973e-05
Adipoq	D+t-	adiponectin, C1Q and collagen domain containing [Source:RGD Symbol;Acc:628748]	Adipoq	Resilient-Middle	1	0.184438	8.73754e-09
St6gal1	d-T-	ST6 beta-galactoside alpha-2,6-sialyltransferase 1 [Source:RGD Symbol;Acc:3676]	St6gal1	Sensitive-Middle	-1	-0.323487	7.99144e-11
Masp1	D+t-	mannan-binding lectin serine peptidase 1 [Source:RGD Symbol;Acc:620213]	Masp1	Sensitive-Middle	1	0.303572	6.12524e-05
Stk38l	d-T-	serine/threonine kinase 38 like [Source:RGD Symbol;Acc:1564793]	Stk38l	Sensitive-Middle	-1	-0.236295	8.65438e-06
Mcm4	D+T+	minichromosome maintenance complex component 4 [Source:RGD Symbol;Acc:3060]	Mcm4	Resilient-Late	1	0.222267	3.04444e-05
Mzt2b	d+T+	mitotic spindle organizing protein 2B [Source:RGD Symbol;Acc:1308126]	Mzt2b	Intermediate-Late	1	0.262393	1.31501e-06
Mrps35	D-T+	mitochondrial ribosomal protein S35 [Source:RGD Symbol;Acc:1306720]	Mrps35	Intermediate-Early	-1	-0.264226	0.00353988
Bcl6	d-T+	BCL6, transcription repressor [Source:RGD Symbol;Acc:1309345]	Bcl6	Sensitive-Middle	-1	0.309147	2.47784e-06
Klhl42	d+T+	kelch-like family, member 42 [Source:RGD Symbol;Acc:1560924]	Klhl42	Sensitive-Early	1	-0.00831209	9.30952e-13
Top3b	D-t+	DNA topoisomerase III beta [Source:RGD Symbol;Acc:1309468]	Top3b	Sensitive-Early	-1	-0.407032	4.56965e-07
Ccdc91	d+T+	coiled-coil domain containing 91 [Source:RGD Symbol;Acc:1359502]	Ccdc91	Resilient-Middle	1	0.164907	1.72111e-09
Mapk1	D+t+	mitogen activated protein kinase 1 [Source:RGD Symbol;Acc:70500]	Mapk1	Sensitive-Middle	1	0.265688	0.00141094
Ergic2	D+t+	ERGIC and golgi 2 [Source:RGD Symbol;Acc:1310606]	Ergic2	Sensitive-Middle	1	0.148404	1.69999e-05
Ypel1	d-T-	yippee-like 1 [Source:RGD Symbol;Acc:2321291]	Ypel1	Sensitive-Late	-1	-0.380306	4.80519e-05
Sdf2l1	d+T-	stromal cell-derived factor 2-like 1 [Source:RGD Symbol;Acc:1585844]	Sdf2l1	Sensitive-Middle	1	-0.292007	3.20145e-12
Ydjc	d+T+	YdjC chitooligosaccharide deacetylase homolog [Source:RGD Symbol;Acc:1359227]	Ydjc	Resilient-Middle	1	0.192037	5.81983e-14
Ube2l3	D+t+	ubiquitin-conjugating enzyme E2L 3 [Source:RGD Symbol;Acc:1308361]	Ube2l3	Sensitive-Early	1	0.260094	1.13513e-10
Serpind1	d-T-	serpin family D member 1 [Source:RGD Symbol;Acc:619854]	Serpind1	Resilient-Late	-1	-0.189078	1.07514e-09
Snap29	D+t-	synaptosome associated protein 29 [Source:RGD Symbol;Acc:620225]	Snap29	Sensitive-Early	1	0.538111	1.19488e-11
Lztr1	d-T-	leucine-zipper-like transcription regulator 1 [Source:RGD Symbol;Acc:1309100]	Lztr1	Sensitive-Late	-1	0.22484	1.3728e-07
P2rx6	D+t+	purinergic receptor P2X 6 [Source:RGD Symbol;Acc:3243]	P2rx6	Resilient-Late	1	0.1589	3.10215e-05
Slc7a4	d-T-	solute carrier family 7, member 4 [Source:RGD Symbol;Acc:1305905]	Slc7a4	Sensitive-Late	-1	-0.209262	6.49025e-05
Smpd4	d+T-	sphingomyelin phosphodiesterase 4 [Source:RGD Symbol;Acc:1310674]	Smpd4	Sensitive-Late	1	0.378428	7.70683e-11
Klhl22	D+t+	kelch-like family member 22 [Source:RGD Symbol;Acc:1306288]	Klhl22	Sensitive-Early	1	0.320341	9.02644e-10
Trmt2a	D+t+	tRNA methyltransferase 2 homolog A [Source:RGD Symbol;Acc:1310418]	Trmt2a	Sensitive-Middle	1	0.249346	1.72533e-06
Dgcr8	d+T-	DGCR8 microprocessor complex subunit [Source:RGD Symbol;Acc:1306365]	Dgcr8	Intermediate-Late	1	0.247569	4.18874e-06
Comt	D+t+	catechol-O-methyltransferase [Source:RGD Symbol;Acc:2379]	Comt	Intermediate-Middle	1	0.248925	0.00316647
Klhl6	D+t+	kelch-like family member 6 [Source:RGD Symbol;Acc:1307521]	Klhl6	Resilient-Middle	1	0.253656	1.51289e-06
Tprg1	d-T-	tumor protein p63 regulated 1 [Source:RGD Symbol;Acc:1306226]	Tprg1	Sensitive-Late	-1	-0.318414	3.56669e-08
Tp63	D+t+	tumor protein p63 [Source:RGD Symbol;Acc:620863]	Tp63	Sensitive-Early	1	-0.146563	3.20145e-12
Cldn1	d-T-	claudin 1 [Source:RGD Symbol;Acc:68422]	Cldn1	Intermediate-Early	-1	-0.219717	2.44342e-07
Il1rap	D+t+	interleukin 1 receptor accessory protein [Source:RGD Symbol;Acc:2893]	Il1rap	Intermediate-Middle	1	0.256451	0.000235782
Bace2	D+t+	beta-secretase 2 [Source:RGD Symbol;Acc:1303241]	Bace2	Sensitive-Early	1	0.13616	1.0264e-07
Sult1e1	d-T-	sulfotransferase family 1E member 1 [Source:RGD Symbol;Acc:3776]	Sult1e1	Sensitive-Early	-1	-0.277503	1.12542e-17
Ift57	D+T+	intraflagellar transport 57 [Source:RGD Symbol;Acc:1305947]	Ift57	Intermediate-Late	1	0.185866	0.00274469
Mx1	D+t+	myxovirus (influenza virus) resistance 1 [Source:RGD Symbol;Acc:3127]	Mx1	Intermediate-Late	1	0.314838	1.30685e-09
Fam3b	D+t+	family with sequence similarity 3, member B [Source:RGD Symbol;Acc:1311662]	Fam3b	Resilient-Middle	1	0.164309	1.23712e-06
Mx2	D+t-	MX dynamin like GTPase 2 [Source:RGD Symbol;Acc:628821]	Mx2	Intermediate-Early	1	0.302754	2.17523e-09
Cd47	D+T-	Cd47 molecule [Source:RGD Symbol;Acc:2308]	Cd47	Sensitive-Middle	1	0.64963	8.28676e-15
Sult1b1	D+T-	sulfotransferase family 1B member 1 [Source:RGD Symbol;Acc:708534]	Sult1b1	Sensitive-Early	1	-0.372918	0.000776216
Ugt2b7	d+T+	#N/A	Ugt2b7	Sensitive-Middle	1	0.563347	8.15568e-20
Tmprss2	D+T+	transmembrane serine protease 2 [Source:RGD Symbol;Acc:620766]	Tmprss2	Resilient-Early	1	0.148785	3.20255e-09
Rcan1	d+T-	regulator of calcineurin 1 [Source:RGD Symbol;Acc:631338]	Rcan1	Sensitive-Early	1	0.547938	7.74088e-15
Cblb	d-T-	Cbl proto-oncogene B [Source:RGD Symbol;Acc:620535]	Cblb	Sensitive-Early	-1	-0.276849	3.65473e-05
Alcam	D-t+	activated leukocyte cell adhesion molecule [Source:RGD Symbol;Acc:619972]	Alcam	Sensitive-Middle	-1	0.188311	1.74825e-09
Ugt2b1	D+t+	#N/A	Ugt2b1	Sensitive-Early	1	-0.616203	9.7929e-07
Atp5o	d-T-	#N/A	Atp5o	Resilient-Early	-1	-0.152674	4.64503e-10
Atp6v1a	D-t+	ATPase H+ transporting V1 subunit A [Source:RGD Symbol;Acc:1596464]	Atp6v1a	Sensitive-Early	-1	-0.481743	8.54677e-08
Ythdc1	D+t-	YTH domain containing 1 [Source:RGD Symbol;Acc:621706]	Ythdc1	Sensitive-Middle	1	0.754164	1.19508e-21
Donson	D+T-	downstream neighbor of SON [Source:RGD Symbol;Acc:1306823]	Donson	Intermediate-Early	1	0.207111	4.98719e-11
Son	D+t-	Son DNA binding protein [Source:RGD Symbol;Acc:1309013]	Son	Sensitive-Middle	1	0.617186	2.29645e-18
Tmem50b	d+T-	transmembrane protein 50B [Source:RGD Symbol;Acc:1307561]	Tmem50b	Sensitive-Early	1	-0.462783	1.33798e-09
Ifngr2	D+T+	interferon gamma receptor 2 [Source:RGD Symbol;Acc:1307532]	Ifngr2	Sensitive-Late	1	0.33578	7.44709e-13
Paxbp1	D+t-	PAX3 and PAX7 binding protein 1 [Source:RGD Symbol;Acc:1584739]	Paxbp1	Sensitive-Middle	1	0.652159	4.68094e-12
Evi5	D-t+	ecotropic viral integration site 5 [Source:RGD Symbol;Acc:2322879]	Evi5	Sensitive-Early	-1	-0.27934	6.45109e-23
Gfi1	D+t+	growth factor independent 1 transcriptional repressor [Source:RGD Symbol;Acc:2680]	Gfi1	Resilient-Early	1	0.160297	1.95586e-07
Anxa3	D+t+	annexin A3 [Source:RGD Symbol;Acc:2119]	Anxa3	Resilient-Late	1	0.30431	0.000279192
Igfbp7	D+T-	insulin-like growth factor binding protein 7 [Source:RGD Symbol;Acc:1306201]	Igfbp7	Sensitive-Middle	1	0.693399	8.61057e-13
Synj1	D+T+	synaptojanin 1 [Source:RGD Symbol;Acc:69434]	Synj1	Sensitive-Middle	1	0.338579	6.91362e-12
Ccdc80	d-T-	coiled-coil domain containing 80 [Source:RGD Symbol;Acc:69421]	Ccdc80	Resilient-Late	-1	-0.178492	2.53471e-21
Noa1	D+t-	nitric oxide associated 1 [Source:RGD Symbol;Acc:1359460]	Noa1	Sensitive-Early	1	0.480598	1.06772e-11
Ptpn13	d+T+	protein tyrosine phosphatase, non-receptor type 13 [Source:RGD Symbol;Acc:1563360]	Ptpn13	Sensitive-Middle	1	0.304789	8.79307e-12
Slc35a5	d+T+	solute carrier family 35, member A5 [Source:RGD Symbol;Acc:1564361]	Slc35a5	Intermediate-Late	1	0.26765	0.000570408
Eva1c	D+t-	eva-1 homolog C [Source:RGD Symbol;Acc:1307569]	Eva1c	Resilient-Late	1	0.226957	0.00152431
Rest	D+t+	RE1-silencing transcription factor [Source:RGD Symbol;Acc:621069]	Rest	Sensitive-Middle	1	0.224296	1.10544e-10
Cnot6l	D+T+	CCR4-NOT transcription complex, subunit 6-like [Source:RGD Symbol;Acc:1309128]	Cnot6l	Sensitive-Middle	1	0.688138	3.05727e-07
Mapk10	d-T+	mitogen activated protein kinase 10 [Source:RGD Symbol;Acc:3663]	Mapk10	Resilient-Middle	-1	-0.162663	1.18766e-11
Urb1	d+T+	URB1 ribosome biogenesis homolog [Source:RGD Symbol;Acc:1304621]	Urb1	Sensitive-Early	1	0.367512	1.12823e-10
Ccng2	D-t-	cyclin G2 [Source:RGD Symbol;Acc:1305002]	Ccng2	Sensitive-Early	-1	0.034393	0.000708581
Tgfbr3	D+t+	transforming growth factor beta receptor 3 [Source:RGD Symbol;Acc:61821]	Tgfbr3	Sensitive-Middle	1	0.483094	2.56905e-12
Atg3	d+T-	autophagy related 3 [Source:RGD Symbol;Acc:708464]	Atg3	Sensitive-Late	1	0.30311	2.20799e-10
Rasl11b	d+T+	RAS-like family 11 member B [Source:RGD Symbol;Acc:1303099]	Rasl11b	Sensitive-Middle	1	0.346083	8.19774e-09
Srp72	d-T-	#N/A	Srp72	Sensitive-Early	-1	-0.333767	0.00176312
Scaf4	D+T+	SR-related CTD-associated factor 4 [Source:RGD Symbol;Acc:727896]	Scaf4	Sensitive-Middle	1	0.432116	1.23395e-09
Usp46	D+t+	ubiquitin specific peptidase 46 [Source:RGD Symbol;Acc:1564808]	Usp46	Sensitive-Early	1	0.356893	0.000121173
Zfp644	D+t+	zinc finger protein 644 [Source:RGD Symbol;Acc:1306805]	Zfp644	Sensitive-Middle	1	0.539252	1.32735e-09
Barhl2	d+T-	BarH-like homeobox 2 [Source:RGD Symbol;Acc:620726]	Barhl2	Sensitive-Middle	1	-0.300465	1.41662e-07
Lrrc8d	D-T-	leucine rich repeat containing 8 VRAC subunit D [Source:RGD Symbol;Acc:1309601]	Lrrc8d	Resilient-Early	-1	-0.206051	1.06826e-19
Lrrc8c	D+t-	leucine rich repeat containing 8 VRAC subunit C [Source:RGD Symbol;Acc:1306585]	Lrrc8c	Sensitive-Middle	1	0.342205	3.51341e-12
Ppat	D+t+	phosphoribosyl pyrophosphate amidotransferase [Source:RGD Symbol;Acc:620237]	Ppat	Sensitive-Early	1	0.442922	1.68756e-11
Sgcb	D+t+	sarcoglycan, beta [Source:RGD Symbol;Acc:1594202]	Sgcb	Intermediate-Late	1	0.266956	1.85941e-07
Exoc1	d-T-	exocyst complex component 1 [Source:RGD Symbol;Acc:1304939]	Exoc1	Sensitive-Early	-1	-0.450488	2.02724e-12
Pkd2	D+t+	polycystin 2, transient receptor potential cation channel [Source:RGD Symbol;Acc:1559992]	Pkd2	Sensitive-Middle	1	0.520662	1.61615e-14
Nkx6-1	d+T-	NK6 homeobox 1 [Source:RGD Symbol;Acc:69318]	Nkx6-1	Resilient-Late	1	0.235945	1.71073e-10
Dcun1d4	d-T-	defective in cullin neddylation 1 domain containing 4 [Source:RGD Symbol;Acc:1310422]	Dcun1d4	Sensitive-Middle	-1	-0.259252	6.78146e-05
Cep135	d-T-	centrosomal protein 135 [Source:RGD Symbol;Acc:1310726]	Cep135	Resilient-Early	-1	-0.181323	1.19015e-10
Ibsp	d-T-	integrin-binding sialoprotein [Source:RGD Symbol;Acc:2855]	Ibsp	Sensitive-Middle	-1	0.0245785	1.90746e-08
Klf3	d+T-	Kruppel like factor 3 [Source:RGD Symbol;Acc:1593290]	Klf3	Sensitive-Late	1	-0.13389	1.04754e-06
Nmu	D+t-	neuromedin U [Source:RGD Symbol;Acc:68388]	Nmu	Resilient-Middle	1	0.228242	6.19796e-08
Abraxas1	d+T+	abraxas 1, BRCA1 A complex subunit [Source:RGD Symbol;Acc:1305287]	Abraxas1	Sensitive-Late	1	0.177935	0.00138165
Dmp1	D+T+	dentin matrix acidic phosphoprotein 1 [Source:RGD Symbol;Acc:2508]	Dmp1	Resilient-Early	1	0.194132	7.45811e-11
Dspp	d-T-	dentin sialophosphoprotein [Source:RGD Symbol;Acc:2525]	Dspp	Sensitive-Early	-1	-0.208745	1.55336e-17
Clock	D+t+	clock circadian regulator [Source:RGD Symbol;Acc:620271]	Clock	Sensitive-Early	1	0.355927	1.3375e-11
Gnpda2	d+T+	glucosamine-6-phosphate deaminase 2 [Source:RGD Symbol;Acc:1305521]	Gnpda2	Intermediate-Middle	1	0.204086	3.42183e-09
Helq	D+t+	helicase, POLQ-like [Source:RGD Symbol;Acc:1560216]	Helq	Intermediate-Middle	1	0.226782	1.61241e-09
Pgm2	D+T+	phosphoglucomutase 2 [Source:RGD Symbol;Acc:1306061]	Pgm2	Intermediate-Middle	1	0.380401	1.56044e-07
LOC498368	d-T+	similar to RIKEN cDNA 0610040J01 [Source:RGD Symbol;Acc:1561612]	LOC498368	Resilient-Middle	-1	-0.186459	9.93857e-07
Rell1	D+T-	RELT-like 1 [Source:RGD Symbol;Acc:1307468]	Rell1	Resilient-Early	1	0.168855	8.96637e-07
Tmem165	D+t+	transmembrane protein 165 [Source:RGD Symbol;Acc:1306983]	Tmem165	Sensitive-Middle	1	0.308749	9.79635e-10
Lin54	D+t-	lin-54 DREAM MuvB core complex component [Source:RGD Symbol;Acc:1311361]	Lin54	Sensitive-Middle	1	0.489765	1.2679e-06
Hsd17b13	d-T-	hydroxysteroid (17-beta) dehydrogenase 13 [Source:RGD Symbol;Acc:1359553]	Hsd17b13	Sensitive-Late	-1	0.0946461	1.37172e-08
Klhl8	D+T-	kelch-like family member 8 [Source:RGD Symbol;Acc:1304685]	Klhl8	Resilient-Late	1	0.208118	5.26819e-09
Mylk	D-t-	myosin light chain kinase [Source:RGD Symbol;Acc:1310915]	Mylk	Sensitive-Early	-1	0.0421804	2.74531e-16
Srd5a3	d+T+	steroid 5 alpha-reductase 3 [Source:RGD Symbol;Acc:1308828]	Srd5a3	Sensitive-Late	1	0.302648	4.70592e-08
Yipf7	d+T+	Yip1 domain family, member 7 [Source:RGD Symbol;Acc:1310766]	Yipf7	Intermediate-Middle	1	0.219424	1.25332e-07
Scarb2	D+T+	scavenger receptor class B, member 2 [Source:RGD Symbol;Acc:621882]	Scarb2	Sensitive-Late	1	0.301011	1.15457e-12
Kit	D+t+	KIT proto-oncogene receptor tyrosine kinase [Source:RGD Symbol;Acc:620568]	Kit	Sensitive-Early	1	0.162736	8.31705e-06
Dirc2	d+T+	#N/A	Dirc2	Sensitive-Early	1	-0.116207	0.00213673
Hspbap1	d+T+	HSPB1 associated protein 1 [Source:RGD Symbol;Acc:620870]	Hspbap1	Sensitive-Late	1	0.244969	1.73698e-07
Pdgfra	D+t+	platelet derived growth factor receptor alpha [Source:RGD Symbol;Acc:3284]	Pdgfra	Intermediate-Middle	1	0.309738	1.03123e-09
Slc30a9	D+t-	solute carrier family 30 member 9 [Source:RGD Symbol;Acc:1593180]	Slc30a9	Intermediate-Late	1	0.198525	3.30941e-06
Nup54	D+t+	nucleoporin 54 [Source:RGD Symbol;Acc:619926]	Nup54	Sensitive-Late	1	0.374242	1.67868e-11
Tmem33	D-t+	transmembrane protein 33 [Source:RGD Symbol;Acc:708371]	Tmem33	Sensitive-Early	-1	-0.322236	0.000151275
Fam162a	d+T+	family with sequence similarity 162, member A [Source:RGD Symbol;Acc:1590883]	Fam162a	Resilient-Middle	1	0.173826	1.56347e-09
Art3	D+t-	ADP-ribosyltransferase 3 [Source:RGD Symbol;Acc:628833]	Art3	Sensitive-Early	1	0.285955	0.00108124
Enoph1	D+t+	enolase-phosphatase 1 [Source:RGD Symbol;Acc:1309016]	Enoph1	Sensitive-Early	1	0.221126	3.84791e-06
Casr	d+T+	calcium-sensing receptor [Source:RGD Symbol;Acc:2277]	Casr	Resilient-Middle	1	0.172656	5.78968e-10
Chic2	D+t-	cysteine-rich hydrophobic domain 2 [Source:RGD Symbol;Acc:1309278]	Chic2	Intermediate-Early	1	0.291731	2.47857e-17
Hnrnpdl	D+t+	heterogeneous nuclear ribonucleoprotein D-like [Source:RGD Symbol;Acc:1309950]	Hnrnpdl	Intermediate-Late	1	0.203953	1.418e-10
Slain2	D+t+	SLAIN motif family, member 2 [Source:RGD Symbol;Acc:1311593]	Slain2	Sensitive-Early	1	0.313983	8.90405e-14
Naaa	D+t+	N-acylethanolamine acid amidase [Source:RGD Symbol;Acc:1307267]	Naaa	Sensitive-Late	1	0.302262	0.00144027
Fip1l1	D+t+	factor interacting with PAPOLA and CPSF1 [Source:RGD Symbol;Acc:1309336]	Fip1l1	Sensitive-Middle	1	0.700241	4.12382e-14
Ildr1	D+T+	immunoglobulin-like domain containing receptor 1 [Source:RGD Symbol;Acc:1307792]	Ildr1	Resilient-Early	1	0.147717	1.59745e-11
Hnrnpd	D+T+	heterogeneous nuclear ribonucleoprotein D [Source:RGD Symbol;Acc:620365]	Hnrnpd	Sensitive-Middle	1	0.642385	1.63162e-12
Uso1	D+t+	USO1 vesicle transport factor [Source:RGD Symbol;Acc:621604]	Uso1	Intermediate-Middle	1	0.229977	2.02247e-11
Kcnj12	d-T-	potassium voltage-gated channel subfamily J member 12 [Source:RGD Symbol;Acc:621660]	Kcnj12	Sensitive-Late	-1	-0.231183	5.41312e-05
Slc15a2	d-T-	solute carrier family 15 member 2 [Source:RGD Symbol;Acc:61972]	Slc15a2	Intermediate-Late	-1	-0.173604	1.18838e-13
Hlx	D+T+	H2.0-like homeobox [Source:RGD Symbol;Acc:1311961]	Hlx	Sensitive-Early	1	0.0940074	3.5843e-06
Tsn	d+T-	translin [Source:RGD Symbol;Acc:621107]	Tsn	Intermediate-Late	1	0.244789	9.16436e-10
Commd8	D+t-	COMM domain containing 8 [Source:RGD Symbol;Acc:1305402]	Commd8	Sensitive-Middle	1	1.04763	4.9083e-17
RGD1566265	D+T+	similar to RIKEN cDNA 2610002M06 [Source:RGD Symbol;Acc:1566265]	RGD1566265	Resilient-Late	1	0.255532	4.46325e-05
Gabrb1	d+T-	gamma-aminobutyric acid type A receptor beta 1 subunit [Source:RGD Symbol;Acc:2649]	Gabrb1	Resilient-Late	1	0.161594	5.24079e-05
Aldh3a1	d-T+	aldehyde dehydrogenase 3 family, member A1 [Source:RGD Symbol;Acc:2088]	Aldh3a1	Sensitive-Middle	-1	0.258564	1.21965e-05
Gabra4	D+t-	gamma-aminobutyric acid type A receptor alpha4 subunit [Source:RGD Symbol;Acc:621670]	Gabra4	Resilient-Early	1	0.159489	7.94431e-08
Dgke	d+T+	diacylglycerol kinase epsilon [Source:RGD Symbol;Acc:1560914]	Dgke	Sensitive-Early	1	-0.0583814	1.28955e-10
Trim25	d+T-	tripartite motif-containing 25 [Source:RGD Symbol;Acc:1594396]	Trim25	Sensitive-Early	1	-0.0133185	3.41211e-06
Aldh3a2	D-t-	aldehyde dehydrogenase 3 family, member A2 [Source:RGD Symbol;Acc:61866]	Aldh3a2	Resilient-Late	-1	-0.217987	3.17393e-17
Uchl1	d+T+	ubiquitin C-terminal hydrolase L1 [Source:RGD Symbol;Acc:3928]	Uchl1	Resilient-Middle	1	0.173777	0.000994509
Rgl1	D+t-	ral guanine nucleotide dissociation stimulator,-like 1 [Source:RGD Symbol;Acc:1308947]	Rgl1	Sensitive-Early	1	0.251212	0.00118255
Eaf2	d-T-	ELL associated factor 2 [Source:RGD Symbol;Acc:628879]	Eaf2	Sensitive-Late	-1	-0.234616	4.8682e-07
Tsen15	D+t+	tRNA splicing endonuclease subunit 15 [Source:RGD Symbol;Acc:1308584]	Tsen15	Sensitive-Early	1	0.41148	1.8003e-10
Rab3gap2	D+T+	RAB3 GTPase activating non-catalytic protein subunit 2 [Source:RGD Symbol;Acc:1311518]	Rab3gap2	Sensitive-Early	1	-0.153797	3.84754e-08
Scpep1	d-T+	serine carboxypeptidase 1 [Source:RGD Symbol;Acc:620067]	Scpep1	Sensitive-Early	-1	-0.317473	1.75725e-07
Gabrg1	d-T-	gamma-aminobutyric acid type A receptor gamma 1 subunit [Source:RGD Symbol;Acc:621732]	Gabrg1	Sensitive-Late	-1	-0.199863	0.00342592
Prkg2	D-T+	protein kinase cGMP-dependent 2 [Source:RGD Symbol;Acc:3401]	Prkg2	Sensitive-Early	-1	0.0298271	7.92359e-21
Iars2	D-t-	isoleucyl-tRNA synthetase 2, mitochondrial [Source:RGD Symbol;Acc:1311857]	Iars2	Sensitive-Late	-1	-0.382425	0.00702997
Akap1	d+T+	A-kinase anchoring protein 1 [Source:RGD Symbol;Acc:620826]	Akap1	Sensitive-Early	1	0.210641	4.00544e-09
Bpnt1	d+T-	3'(2'), 5'-bisphosphate nucleotidase 1 [Source:RGD Symbol;Acc:621833]	Bpnt1	Intermediate-Late	1	0.304544	1.9725e-08
Bmp3	d+T+	bone morphogenetic protein 3 [Source:RGD Symbol;Acc:2212]	Bmp3	Sensitive-Early	1	-0.0987992	2.57494e-05
Tceal1	d-T-	transcription elongation factor A like 1 [Source:RGD Symbol;Acc:1549724]	Tceal1	Intermediate-Early	-1	-0.253578	6.74174e-11
Trim41	D+t-	tripartite motif-containing 41 [Source:RGD Symbol;Acc:1308885]	Trim41	Sensitive-Late	1	0.315872	1.34246e-07
Morf4l2	D+t+	mortality factor 4 like 2 [Source:RGD Symbol;Acc:1359471]	Morf4l2	Sensitive-Early	1	0.614887	6.62916e-14
Tpr	D+T+	translocated promoter region, nuclear basket protein [Source:RGD Symbol;Acc:1310664]	Tpr	Sensitive-Middle	1	-0.0226447	7.09129e-14
Slc30a10	d+T-	solute carrier family 30, member 10 [Source:RGD Symbol;Acc:1305098]	Slc30a10	Sensitive-Middle	1	-0.28682	5.32896e-06
Rbm47	d-T+	RNA binding motif protein 47 [Source:RGD Symbol;Acc:1359713]	Rbm47	Sensitive-Early	-1	-0.69967	4.00462e-14
Gpc4	d-T-	glypican 4 [Source:RGD Symbol;Acc:1359399]	Gpc4	Sensitive-Early	-1	-0.381896	1.8774e-12
Serpinb10	D+t+	serpin family B member 10 [Source:RGD Symbol;Acc:628853]	Serpinb10	Resilient-Late	1	0.199125	0.00023408
Tgfb2	D+t-	transforming growth factor, beta 2 [Source:RGD Symbol;Acc:70491]	Tgfb2	Resilient-Middle	1	0.173024	3.37364e-08
Zc3h7a	d+T+	zinc finger CCCH type containing 7 A [Source:RGD Symbol;Acc:1311225]	Zc3h7a	Intermediate-Middle	1	0.264831	2.14575e-19
Lpar4	D-t+	lysophosphatidic acid receptor 4 [Source:RGD Symbol;Acc:1563686]	Lpar4	Sensitive-Early	-1	0.274408	1.1999e-09
Mmd	D+t+	monocyte to macrophage differentiation-associated [Source:RGD Symbol;Acc:1592079]	Mmd	Sensitive-Early	1	0.181013	0.00117649
Ralb	D+t-	RAS like proto-oncogene B [Source:RGD Symbol;Acc:619852]	Ralb	Intermediate-Late	1	0.363214	1.86747e-20
Maged2	D-t+	MAGE family member D2 [Source:RGD Symbol;Acc:70899]	Maged2	Sensitive-Early	-1	-0.284779	0.000256011
Rrp15	D+T+	ribosomal RNA processing 15 homolog [Source:RGD Symbol;Acc:1306106]	Rrp15	Sensitive-Late	1	0.405669	3.27502e-17
Fnd3c2	d-T-	#N/A	Fnd3c2	Sensitive-Late	-1	-0.323859	1.72825e-10
Txndc11	d+T+	thioredoxin domain containing 11 [Source:RGD Symbol;Acc:1307538]	Txndc11	Sensitive-Middle	1	0.365565	4.79646e-07
Rnf2	D+t-	ring finger protein 2 [Source:RGD Symbol;Acc:1305491]	Rnf2	Sensitive-Middle	1	0.552039	1.95763e-13
Hlf	D+t-	HLF transcription factor, PAR bZIP family member [Source:RGD Symbol;Acc:1582828]	Hlf	Sensitive-Early	1	-0.245215	1.06915e-05
Nid1	D+t-	nidogen 1 [Source:RGD Symbol;Acc:3178]	Nid1	Sensitive-Early	1	0.163792	5.30929e-12
Gpr137b	D+T+	G protein-coupled receptor 137B [Source:RGD Symbol;Acc:1307342]	Gpr137b	Resilient-Late	1	0.236736	2.16856e-08
Mbnl3	d+T-	muscleblind-like splicing regulator 3 [Source:RGD Symbol;Acc:1565834]	Mbnl3	Sensitive-Early	1	-0.0125612	2.52666e-05
Cdkl2	D+t-	cyclin dependent kinase like 2 [Source:RGD Symbol;Acc:1309625]	Cdkl2	Resilient-Early	1	0.158519	0.000214612
Gnl3l	D+T-	G protein nucleolar 3 like [Source:RGD Symbol;Acc:1600217]	Gnl3l	Sensitive-Late	1	0.146748	0.00103857
Flt4	D+t-	fms-related tyrosine kinase 4 [Source:RGD Symbol;Acc:621737]	Flt4	Sensitive-Middle	1	0.600846	2.18525e-16
Ccdc93	D+t-	coiled-coil domain containing 93 [Source:RGD Symbol;Acc:1560504]	Ccdc93	Sensitive-Middle	1	0.296173	3.89564e-11
Pdc	D+t-	phosducin [Source:RGD Symbol;Acc:3277]	Pdc	Resilient-Early	1	0.150592	0.00260616
Litaf	D+T-	lipopolysaccharide-induced TNF factor [Source:RGD Symbol;Acc:69294]	Litaf	Sensitive-Early	1	0.293019	1.06771e-13
Gpr37	d-T-	G protein-coupled receptor 37 [Source:RGD Symbol;Acc:619848]	Gpr37	Intermediate-Early	-1	-0.208474	6.90281e-06
Ptgs2	D+t-	prostaglandin-endoperoxide synthase 2 [Source:RGD Symbol;Acc:620349]	Ptgs2	Intermediate-Middle	1	0.228228	0.000134798
Rap2c	D+T+	RAP2C, member of RAS oncogene family [Source:RGD Symbol;Acc:1588562]	Rap2c	Sensitive-Middle	1	0.578706	2.70221e-13
C1galt1c1	d+T-	C1GALT1-specific chaperone 1 [Source:RGD Symbol;Acc:1311230]	C1galt1c1	Sensitive-Late	1	0.304179	5.3664e-06
Rhoh	D+t+	ras homolog family member H [Source:RGD Symbol;Acc:1307623]	Rhoh	Intermediate-Late	1	0.223007	1.74995e-08
Heatr6	D+t+	HEAT repeat containing 6 [Source:RGD Symbol;Acc:1566204]	Heatr6	Sensitive-Middle	1	0.30394	1.21497e-07
Kifap3	d-T-	kinesin-associated protein 3 [Source:RGD Symbol;Acc:1305191]	Kifap3	Sensitive-Early	-1	-0.269353	4.49678e-05
RGD1309748	D+T-	similar to CG4768-PA [Source:RGD Symbol;Acc:1309748]	RGD1309748	Sensitive-Early	1	0.269479	1.7681e-09
Rchy1	D+t-	ring finger and CHY zinc finger domain containing 1 [Source:RGD Symbol;Acc:1359180]	Rchy1	Sensitive-Middle	1	0.930309	4.0362e-10
Tnn	D+t+	tenascin N [Source:RGD Symbol;Acc:1306002]	Tnn	Intermediate-Middle	1	0.183244	1.39818e-07
Htr5b	d-T+	5-hydroxytryptamine (serotonin) receptor 5B [Source:RGD Symbol;Acc:62388]	Htr5b	Sensitive-Early	-1	-0.0264231	6.82211e-12
Smim14	d+T-	small integral membrane protein 14 [Source:RGD Symbol;Acc:1311122]	Smim14	Sensitive-Middle	1	-0.357695	6.81454e-16
Serpinb7	d+T+	serpin family B member 7 [Source:RGD Symbol;Acc:71063]	Serpinb7	Resilient-Middle	1	0.171026	1.3499e-21
Socs1	D+t-	suppressor of cytokine signaling 1 [Source:RGD Symbol;Acc:69272]	Socs1	Resilient-Middle	1	0.215972	1.3643e-06
Mrps14	D+t-	mitochondrial ribosomal protein S14 [Source:RGD Symbol;Acc:1309432]	Mrps14	Sensitive-Middle	1	0.545586	2.75542e-12
Tekt5	d-T-	tektin 5 [Source:RGD Symbol;Acc:1307081]	Tekt5	Sensitive-Late	-1	-0.198852	2.54162e-12
Cacybp	D+t-	calcyclin binding protein [Source:RGD Symbol;Acc:1303146]	Cacybp	Resilient-Early	1	0.17607	3.82857e-05
Nubp1	D+t+	nucleotide binding protein 1 [Source:RGD Symbol;Acc:1310514]	Nubp1	Sensitive-Early	1	0.237776	5.3819e-11
Sap30l	d+T+	SAP30-like [Source:RGD Symbol;Acc:1309585]	Sap30l	Intermediate-Late	1	0.211662	2.88675e-06
Trmt1l	D-t+	tRNA methyltransferase 1-like [Source:RGD Symbol;Acc:1307890]	Trmt1l	Sensitive-Early	-1	-0.453315	5.95754e-09
Serpinb11	d-T+	serpin family B member 11 [Source:RGD Symbol;Acc:1306497]	Serpinb11	Resilient-Middle	-1	-0.160387	0.00829996
Esrrg	d-T+	estrogen-related receptor gamma [Source:RGD Symbol;Acc:1303236]	Esrrg	Sensitive-Early	-1	-0.573125	7.94665e-25
Hnf1b	d+T+	HNF1 homeobox B [Source:RGD Symbol;Acc:3830]	Hnf1b	Sensitive-Early	1	0.244115	2.92976e-18
Sox9	d+T+	SRY box 9 [Source:RGD Symbol;Acc:620474]	Sox9	Intermediate-Late	1	0.151509	0.000279226
Ddx52	d+T+	DExD-box helicase 52 [Source:RGD Symbol;Acc:621743]	Ddx52	Sensitive-Middle	1	0.771391	6.36441e-14
Pmm2	d+T-	phosphomannomutase 2 [Source:RGD Symbol;Acc:1309366]	Pmm2	Intermediate-Late	1	0.372677	1.90803e-10
Ptpn4	d-T+	protein tyrosine phosphatase, non-receptor type 4 [Source:RGD Symbol;Acc:620712]	Ptpn4	Sensitive-Middle	-1	-0.0469448	1.21531e-07
Kctd3	D+t+	potassium channel tetramerization domain containing 3 [Source:RGD Symbol;Acc:1310658]	Kctd3	Sensitive-Early	1	0.441433	1.49206e-12
Cnot8	d+T+	CCR4-NOT transcription complex, subunit 8 [Source:RGD Symbol;Acc:1306401]	Cnot8	Sensitive-Late	1	0.181203	0.000564537
Naca	D+T+	nascent polypeptide associated complex subunit alpha [Source:RGD Symbol;Acc:1308642]	Naca	Sensitive-Late	1	0.241209	5.26723e-08
Abat	d-T-	4-aminobutyrate aminotransferase [Source:RGD Symbol;Acc:620948]	Abat	Sensitive-Late	-1	0.112028	2.12644e-16
Ugdh	d-T-	UDP-glucose 6-dehydrogenase [Source:RGD Symbol;Acc:621879]	Ugdh	Resilient-Early	-1	-0.167315	2.40052e-07
Gemin5	D+T+	gem (nuclear organelle) associated protein 5 [Source:RGD Symbol;Acc:1586275]	Gemin5	Sensitive-Early	1	0.425106	6.43212e-13
Rap1gap2	D+T-	RAP1 GTPase activating protein 2 [Source:RGD Symbol;Acc:1304590]	Rap1gap2	Intermediate-Early	1	0.192204	5.03823e-06
Ciita	D+t-	class II, major histocompatibility complex, transactivator [Source:RGD Symbol;Acc:619813]	Ciita	Sensitive-Middle	1	0.397093	0.000711997
Magee1	D+T-	MAGE family member E1 [Source:RGD Symbol;Acc:1560259]	Magee1	Sensitive-Early	1	-0.501614	1.61615e-14
Pbdc1	D+t-	polysaccharide biosynthesis domain containing 1 [Source:RGD Symbol;Acc:1562502]	Pbdc1	Intermediate-Early	1	0.310926	1.96818e-09
Emp2	D+t+	epithelial membrane protein 2 [Source:RGD Symbol;Acc:1359629]	Emp2	Sensitive-Middle	1	0.231109	1.92155e-11
Lamc2	D+T-	laminin subunit gamma 2 [Source:RGD Symbol;Acc:621053]	Lamc2	Sensitive-Early	1	0.223189	4.11332e-09
Nme1	D+T+	NME/NM23 nucleoside diphosphate kinase 1 [Source:RGD Symbol;Acc:70497]	Nme1	Sensitive-Late	1	0.255582	4.35044e-08
Tfb2m	D+t-	transcription factor B2, mitochondrial [Source:RGD Symbol;Acc:1307091]	Tfb2m	Sensitive-Early	1	0.363633	5.70837e-09
Hgd	d-T-	homogentisate 1, 2-dioxygenase [Source:RGD Symbol;Acc:1308757]	Hgd	Sensitive-Middle	-1	-0.27682	2.58666e-09
Phf8	d+T+	PHD finger protein 8 [Source:RGD Symbol;Acc:1561065]	Phf8	Sensitive-Early	1	-0.34797	5.17671e-15
Cnst	d+T+	consortin, connexin sorting protein [Source:RGD Symbol;Acc:1564833]	Cnst	Intermediate-Middle	1	0.184393	0.000599088
Zfp672	D+t-	zinc finger protein 672 [Source:RGD Symbol;Acc:1359094]	Zfp672	Sensitive-Late	1	0.396161	2.7698e-06
Mettl22	D+t+	methyltransferase like 22 [Source:RGD Symbol;Acc:1311433]	Mettl22	Sensitive-Middle	1	0.468033	0.000509329
Scgb3a1	d+T-	secretoglobin, family 3A, member 1 [Source:RGD Symbol;Acc:727901]	Scgb3a1	Sensitive-Early	1	0.190049	9.07406e-09
Sec14l1	D+t+	SEC14-like lipid binding 1 [Source:RGD Symbol;Acc:1563123]	Sec14l1	Resilient-Middle	1	0.19878	5.30153e-07
Sele	d+T-	selectin E [Source:RGD Symbol;Acc:3654]	Sele	Intermediate-Early	1	0.216994	1.62981e-08
Btc	D+T+	betacellulin [Source:RGD Symbol;Acc:620275]	Btc	Intermediate-Late	1	0.291155	1.14325e-06
Rgs5	D+T+	regulator of G-protein signaling 5 [Source:RGD Symbol;Acc:3568]	Rgs5	Resilient-Late	1	0.293382	0.000814008
Dhx9	d+T-	DExH-box helicase 9 [Source:RGD Symbol;Acc:1308548]	Dhx9	Sensitive-Late	1	0.682361	9.83382e-09
Rabgap1l	d-T-	RAB GTPase activating protein 1-like [Source:RGD Symbol;Acc:1304620]	Rabgap1l	Sensitive-Early	-1	-0.214122	2.9633e-05
Fstl1	D+t+	follistatin-like 1 [Source:RGD Symbol;Acc:68955]	Fstl1	Sensitive-Early	1	0.0434245	7.67845e-13
Ccdc43	D+t+	coiled-coil domain containing 43 [Source:RGD Symbol;Acc:1311929]	Ccdc43	Sensitive-Middle	1	0.590462	9.18368e-06
Spag9	D+T+	sperm associated antigen 9 [Source:RGD Symbol;Acc:1311289]	Spag9	Sensitive-Early	1	0.39582	2.15949e-08
Adam11	D+t-	ADAM metallopeptidase domain 11 [Source:RGD Symbol;Acc:1307515]	Adam11	Sensitive-Early	1	-0.401996	1.89093e-06
Areg	D+T+	amphiregulin [Source:RGD Symbol;Acc:2149]	Areg	Resilient-Middle	1	0.157572	9.93986e-11
Pafah1b1	d-T-	platelet-activating factor acetylhydrolase 1b, regulatory subunit 1 [Source:RGD Symbol;Acc:620331]	Pafah1b1	Resilient-Early	-1	-0.229362	2.00915e-12
Tada2a	d-T-	transcriptional adaptor 2A [Source:RGD Symbol;Acc:1309959]	Tada2a	Resilient-Early	-1	-0.216558	1.20002e-05
Lias	d-T-	lipoic acid synthetase [Source:RGD Symbol;Acc:1307270]	Lias	Sensitive-Late	-1	-0.325829	1.17567e-12
Ulk2	D-T-	unc-51 like autophagy activating kinase 2 [Source:RGD Symbol;Acc:1310181]	Ulk2	Intermediate-Late	-1	-0.282561	1.86613e-12
Dlg3	D-T+	discs large MAGUK scaffold protein 3 [Source:RGD Symbol;Acc:68423]	Dlg3	Sensitive-Early	-1	-0.454796	1.07221e-10
Npl	D+t-	N-acetylneuraminate pyruvate lyase [Source:RGD Symbol;Acc:1549702]	Npl	Sensitive-Middle	1	0.712046	2.20135e-11
Sell	D+t+	selectin L [Source:RGD Symbol;Acc:3655]	Sell	Intermediate-Late	1	0.249824	3.17915e-12
Aatf	D+T+	apoptosis antagonizing transcription factor [Source:RGD Symbol;Acc:620685]	Aatf	Sensitive-Late	1	0.330107	7.35197e-13
Serpinc1	d-T-	serpin family C member 1 [Source:RGD Symbol;Acc:1307404]	Serpinc1	Intermediate-Early	-1	-0.174452	5.82627e-06
Pou3f4	D+t+	POU class 3 homeobox 4 [Source:RGD Symbol;Acc:61947]	Pou3f4	Intermediate-Middle	1	0.194756	6.76574e-11
Bcl2	d+T-	BCL2, apoptosis regulator [Source:RGD Symbol;Acc:2199]	Bcl2	Sensitive-Late	1	-0.263468	1.97735e-09
Cxcl2	d+T-	C-X-C motif chemokine ligand 2 [Source:RGD Symbol;Acc:70069]	Cxcl2	Sensitive-Early	1	0.250751	1.40557e-10
Sstr2	d-T-	somatostatin receptor 2 [Source:RGD Symbol;Acc:3763]	Sstr2	Sensitive-Early	-1	-0.0808694	4.0955e-11
Gdpd2	D+t+	glycerophosphodiester phosphodiesterase domain containing 2 [Source:RGD Symbol;Acc:1560780]	Gdpd2	Resilient-Early	1	0.152399	2.38215e-07
Cxcl1	D+t+	C-X-C motif chemokine ligand 1 [Source:RGD Symbol;Acc:619869]	Cxcl1	Sensitive-Late	1	0.830222	4.31878e-21
Gfpt2	D+t-	glutamine-fructose-6-phosphate transaminase 2 [Source:RGD Symbol;Acc:1303097]	Gfpt2	Resilient-Early	1	0.191979	4.97687e-11
Lhx1	d-T-	LIM homeobox 1 [Source:RGD Symbol;Acc:71074]	Lhx1	Sensitive-Early	-1	-0.212211	3.35112e-12
Dars2	D-t-	aspartyl-tRNA synthetase 2 (mitochondrial) [Source:RGD Symbol;Acc:1308286]	Dars2	Sensitive-Middle	-1	0.157843	3.14129e-14
Higd1b	d+T-	HIG1 hypoxia inducible domain family, member 1B [Source:RGD Symbol;Acc:1306907]	Higd1b	Sensitive-Late	1	-0.131764	4.9181e-06
Eftud2	d+T-	elongation factor Tu GTP binding domain containing 2 [Source:RGD Symbol;Acc:1560116]	Eftud2	Sensitive-Late	1	0.425726	3.14437e-10
LOC24906	D+T+	RoBo-1 [Source:RGD Symbol;Acc:3683]	LOC24906	Sensitive-Late	1	0.711902	4.04784e-20
Mapk9	d-T-	mitogen-activated protein kinase 9 [Source:RGD Symbol;Acc:628847]	Mapk9	Sensitive-Middle	-1	-0.349516	8.93412e-15
Wfikkn2	d+T-	WAP, follistatin/kazal, immunoglobulin, kunitz and netrin domain containing 2 [Source:RGD Symbol;Acc:1305361]	Wfikkn2	Sensitive-Early	1	-0.122251	2.89771e-06
Gsk3b	D+t-	glycogen synthase kinase 3 beta [Source:RGD Symbol;Acc:70982]	Gsk3b	Sensitive-Middle	1	0.457196	0.000129873
Luc7l3	D+t-	LUC7-like 3 pre-mRNA splicing factor [Source:RGD Symbol;Acc:1307981]	Luc7l3	Sensitive-Middle	1	0.905298	1.81828e-13
Pdzd11	D+t+	PDZ domain containing 11 [Source:RGD Symbol;Acc:1560007]	Pdzd11	Intermediate-Late	1	0.336989	8.1568e-14
Slc19a2	D-t-	solute carrier family 19 member 2 [Source:RGD Symbol;Acc:1308611]	Slc19a2	Intermediate-Middle	-1	-0.302607	1.68268e-16
Atp5b	d-T-	#N/A	Atp5b	Intermediate-Early	-1	-0.177896	3.50635e-10
Cdc42bpa	d+T+	CDC42 binding protein kinase alpha [Source:RGD Symbol;Acc:621406]	Cdc42bpa	Sensitive-Early	1	-0.386714	2.49362e-08
Cxcl6	d+T-	C-X-C motif chemokine ligand 6 [Source:RGD Symbol;Acc:708540]	Cxcl6	Sensitive-Early	1	0.394934	1.11117e-18
Maoa	D-T-	monoamine oxidase A [Source:RGD Symbol;Acc:61898]	Maoa	Resilient-Late	-1	-0.212639	4.30074e-11
Fam104a	D+t-	family with sequence similarity 104, member A [Source:RGD Symbol;Acc:1563409]	Fam104a	Intermediate-Early	1	0.200487	1.13714e-08
Rfc1	D-t+	replication factor C subunit 1 [Source:RGD Symbol;Acc:620619]	Rfc1	Sensitive-Early	-1	-0.441951	2.25227e-20
Clcn5	D+t-	chloride voltage-gated channel 5 [Source:RGD Symbol;Acc:2362]	Clcn5	Resilient-Late	1	0.147506	0.000474679
Rassf6	d+T+	Ras association domain family member 6 [Source:RGD Symbol;Acc:1566082]	Rassf6	Sensitive-Early	1	0.0904441	1.90143e-07
Rbm25l1	D+t+	RNA binding motif protein 25-like 1 [Source:RGD Symbol;Acc:1565486]	Rbm25l1	Sensitive-Middle	1	0.5661	8.43356e-07
Klhl20	d-T-	kelch-like family member 20 [Source:RGD Symbol;Acc:1309490]	Klhl20	Resilient-Early	-1	-0.190504	1.44765e-12
Alg1	D+t-	ALG1, chitobiosyldiphosphodolichol beta-mannosyltransferase [Source:RGD Symbol;Acc:1310700]	Alg1	Resilient-Early	1	0.158934	0.000768082
Blzf1	D+t+	basic leucine zipper nuclear factor 1 [Source:RGD Symbol;Acc:1562452]	Blzf1	Intermediate-Middle	1	0.331599	3.15347e-09
Afp	d-T-	alpha-fetoprotein [Source:RGD Symbol;Acc:2065]	Afp	Resilient-Late	-1	-0.204418	4.19771e-09
Nagpa	D+t-	N-acetylglucosamine-1-phosphodiester alpha-N-acetylglucosaminidase [Source:RGD Symbol;Acc:1308972]	Nagpa	Sensitive-Middle	1	-0.277647	5.03683e-05
Prdx6	D+t+	peroxiredoxin 6 [Source:RGD Symbol;Acc:71005]	Prdx6	Sensitive-Early	1	0.382893	0.00138659
Nme7	d+T+	NME/NM23 family member 7 [Source:RGD Symbol;Acc:619880]	Nme7	Sensitive-Middle	1	-0.094019	4.89787e-07
Akap10	D+t-	A-kinase anchoring protein 10 [Source:RGD Symbol;Acc:1308869]	Akap10	Resilient-Early	1	0.174062	1.57958e-06
Specc1	D+T-	sperm antigen with calponin homology and coiled-coil domains 1 [Source:RGD Symbol;Acc:1309718]	Specc1	Resilient-Late	1	0.200827	0.0012772
Slc35a4	D+t+	solute carrier family 35, member A4 [Source:RGD Symbol;Acc:628792]	Slc35a4	Intermediate-Middle	1	0.246477	5.23869e-08
Alb	d-T-	albumin [Source:RGD Symbol;Acc:2085]	Alb	Sensitive-Late	-1	-0.209333	1.91734e-06
Parn	D-T+	poly(A)-specific ribonuclease [Source:RGD Symbol;Acc:1565449]	Parn	Resilient-Middle	-1	-0.153747	1.12784e-05
Trmt1	D+t+	tRNA methyltransferase 1 [Source:RGD Symbol;Acc:1305992]	Trmt1	Sensitive-Middle	1	0.403954	7.69358e-09
Trim11	d+T-	tripartite motif-containing 11 [Source:RGD Symbol;Acc:1305448]	Trim11	Sensitive-Late	1	0.309392	2.52306e-08
Gfap	D+T+	glial fibrillary acidic protein [Source:RGD Symbol;Acc:2679]	Gfap	Intermediate-Late	1	0.255601	2.31285e-06
Adora2b	d+T-	adenosine A2B receptor [Source:RGD Symbol;Acc:2050]	Adora2b	Sensitive-Early	1	-0.186351	5.0067e-14
Tsx	d+T+	testis specific X-linked gene [Source:RGD Symbol;Acc:3914]	Tsx	Sensitive-Early	1	0.211481	2.55817e-05
Uap1l2	D+T-	#N/A	Uap1l2	Intermediate-Early	1	0.26276	9.40584e-10
Guk1	D+t+	guanylate kinase 1 [Source:RGD Symbol;Acc:1309638]	Guk1	Sensitive-Early	1	0.456594	8.87902e-07
Ppl	d+T+	periplakin [Source:RGD Symbol;Acc:1305511]	Ppl	Intermediate-Late	1	0.233349	5.80241e-05
Atp1b1	D+T-	ATPase Na+/K+ transporting subunit beta 1 [Source:RGD Symbol;Acc:2170]	Atp1b1	Intermediate-Early	1	0.202894	0.000332363
Ankrd40	D+t-	ankyrin repeat domain 40 [Source:RGD Symbol;Acc:1594678]	Ankrd40	Sensitive-Middle	1	0.366379	9.98393e-09
Golt1a	d-T+	golgi transport 1A [Source:RGD Symbol;Acc:1566310]	Golt1a	Intermediate-Early	-1	-0.172582	0.000737781
Ankrd17	D+t-	ankyrin repeat domain 17 [Source:RGD Symbol;Acc:1562348]	Ankrd17	Sensitive-Early	1	0.505238	2.10353e-16
Uhmk1	D+t+	U2AF homology motif kinase 1 [Source:RGD Symbol;Acc:2968]	Uhmk1	Intermediate-Late	1	0.211471	1.19814e-06
Mrpl55	D+T+	mitochondrial ribosomal protein L55 [Source:RGD Symbol;Acc:1308161]	Mrpl55	Intermediate-Late	1	0.269288	4.3615e-08
RGD1304587	D+T+	similar to RIKEN cDNA 2310033P09 [Source:RGD Symbol;Acc:1304587]	RGD1304587	Sensitive-Middle	1	0.0138811	1.66093e-05
Socs3	d+T-	suppressor of cytokine signaling 3 [Source:RGD Symbol;Acc:621087]	Socs3	Intermediate-Early	1	0.598281	1.61554e-12
Dpt	d+T+	dermatopontin [Source:RGD Symbol;Acc:1307176]	Dpt	Sensitive-Early	1	-0.227927	1.60639e-09
Pgs1	D+t-	phosphatidylglycerophosphate synthase 1 [Source:RGD Symbol;Acc:1305052]	Pgs1	Intermediate-Early	1	0.321424	9.83074e-14
Lyl1	d+T+	LYL1, basic helix-loop-helix family member [Source:RGD Symbol;Acc:1359244]	Lyl1	Intermediate-Late	1	0.213724	1.61802e-05
P2ry4	d+T+	pyrimidinergic receptor P2Y4 [Source:RGD Symbol;Acc:61798]	P2ry4	Sensitive-Middle	1	0.379975	2.25414e-05
C1ql1	D+T-	complement C1q like 1 [Source:RGD Symbol;Acc:1306039]	C1ql1	Resilient-Late	1	0.159711	6.22893e-06
Xcl1	D+T+	X-C motif chemokine ligand 1 [Source:RGD Symbol;Acc:620452]	Xcl1	Sensitive-Late	1	0.891903	1.26808e-19
Itpkb	d-T-	inositol-trisphosphate 3-kinase B [Source:RGD Symbol;Acc:2932]	Itpkb	Sensitive-Early	-1	-0.218322	6.16085e-10
Zswim7	D+T-	zinc finger, SWIM-type containing 7 [Source:RGD Symbol;Acc:1310324]	Zswim7	Sensitive-Early	1	0.212435	0.00341179
Ttc19	d-T-	tetratricopeptide repeat domain 19 [Source:RGD Symbol;Acc:1582808]	Ttc19	Resilient-Early	-1	-0.188239	6.28293e-05
Faslg	d+T-	Fas ligand [Source:RGD Symbol;Acc:3880]	Faslg	Intermediate-Early	1	0.156294	6.01986e-05
Tbx19	d+T-	T-box 19 [Source:RGD Symbol;Acc:1310145]	Tbx19	Sensitive-Early	1	0.16485	6.15024e-05
Tsr1	D+T+	TSR1, ribosome maturation factor [Source:RGD Symbol;Acc:2322150]	Tsr1	Sensitive-Late	1	0.413441	1.78317e-16
Nf1x	d-T-	nuclear factor 1 X [Source:RGD Symbol;Acc:69080]	Nf1x	Intermediate-Early	-1	-0.23452	1.57783e-05
Efhc2	D+t-	EF-hand domain containing 2 [Source:RGD Symbol;Acc:1563388]	Efhc2	Resilient-Early	1	0.146383	3.85923e-08
Nmt1	D+t+	N-myristoyltransferase 1 [Source:RGD Symbol;Acc:628642]	Nmt1	Sensitive-Middle	1	0.403362	4.03976e-10
Tbc1d19	d+T+	TBC1 domain family, member 19 [Source:RGD Symbol;Acc:1304958]	Tbc1d19	Sensitive-Early	1	0.0168189	2.02556e-13
Gadd45gip1	D+t-	GADD45G interacting protein 1 [Source:RGD Symbol;Acc:1309249]	Gadd45gip1	Sensitive-Middle	1	0.513837	3.25461e-07
Poglut1	D+t+	protein O-glucosyltransferase 1 [Source:RGD Symbol;Acc:1306248]	Poglut1	Sensitive-Early	1	0.426244	6.66643e-09
Olfml2b	D+T+	olfactomedin-like 2B [Source:RGD Symbol;Acc:1309257]	Olfml2b	Sensitive-Middle	1	0.338752	5.54109e-06
Ubn1	D+t-	ubinuclein 1 [Source:RGD Symbol;Acc:1311582]	Ubn1	Sensitive-Middle	1	0.730661	4.29794e-11
Rad23a	D+t-	RAD23 homolog A, nucleotide excision repair protein [Source:RGD Symbol;Acc:1309899]	Rad23a	Sensitive-Middle	1	0.370114	0.00013849
Calr	d-T-	calreticulin [Source:RGD Symbol;Acc:620288]	Calr	Sensitive-Early	-1	-0.306292	8.23704e-13
Atp2b4	d+T-	ATPase plasma membrane Ca2+ transporting 4 [Source:RGD Symbol;Acc:621305]	Atp2b4	Sensitive-Late	1	-0.197813	7.42069e-05
Sft2d2	d-T-	SFT2 domain containing 2 [Source:RGD Symbol;Acc:1310623]	Sft2d2	Intermediate-Early	-1	-0.17756	7.29895e-10
Tiprl	D+t+	TOR signaling pathway regulator [Source:RGD Symbol;Acc:1310442]	Tiprl	Resilient-Late	1	0.174083	3.70729e-07
Hsd17b10	d-T-	hydroxysteroid (17-beta) dehydrogenase 10 [Source:RGD Symbol;Acc:69231]	Hsd17b10	Sensitive-Middle	-1	-0.297488	5.78439e-13
Tbc1d9b	d-T-	TBC1 domain family member 9B [Source:RGD Symbol;Acc:1310147]	Tbc1d9b	Sensitive-Early	-1	-0.218195	1.01219e-06
Cox18	d+T-	cytochrome c oxidase assembly factor COX18 [Source:RGD Symbol;Acc:1559547]	Cox18	Intermediate-Late	1	0.512111	1.34512e-09
Phka1	D+T+	phosphorylase kinase regulatory subunit alpha 1 [Source:RGD Symbol;Acc:621522]	Phka1	Sensitive-Early	1	-0.192346	2.98803e-10
Glyr1	d-T-	glyoxylate reductase 1 homolog [Source:RGD Symbol;Acc:1309459]	Glyr1	Resilient-Early	-1	-0.177929	1.4698e-08
Npffr2	D+T-	neuropeptide FF receptor 2 [Source:RGD Symbol;Acc:620168]	Npffr2	Sensitive-Late	1	0.115037	0.00148568
Mrnip	D-T+	MRN complex interacting protein [Source:RGD Symbol;Acc:1564036]	Mrnip	Sensitive-Early	-1	0.0694243	2.12616e-12
Cd38	D+T+	CD38 molecule [Source:RGD Symbol;Acc:2303]	Cd38	Intermediate-Middle	1	0.323482	1.10035e-06
Pigl	d+T-	phosphatidylinositol glycan anchor biosynthesis, class L [Source:RGD Symbol;Acc:620437]	Pigl	Sensitive-Late	1	0.4433	1.74439e-05
Vamp4	d+T+	vesicle-associated membrane protein 4 [Source:RGD Symbol;Acc:1309753]	Vamp4	Sensitive-Early	1	-0.332883	0.00127495
Tmem39a	D+t+	transmembrane protein 39a [Source:RGD Symbol;Acc:1306421]	Tmem39a	Intermediate-Late	1	0.382258	1.01263e-12
Rbms2	D-t+	RNA binding motif, single stranded interacting protein 2 [Source:RGD Symbol;Acc:1304813]	Rbms2	Sensitive-Early	-1	-0.43567	1.56119e-09
Parp1	d+T+	poly (ADP-ribose) polymerase 1 [Source:RGD Symbol;Acc:2053]	Parp1	Intermediate-Middle	1	0.220922	5.72724e-08
Prom1	D+T+	prominin 1 [Source:RGD Symbol;Acc:69367]	Prom1	Intermediate-Late	1	0.194535	6.74523e-06
Ubqln2	d-T-	ubiquilin 2 [Source:RGD Symbol;Acc:1563566]	Ubqln2	Sensitive-Early	-1	-0.343351	4.55991e-10
Dusp12	D+T+	dual specificity phosphatase 12 [Source:RGD Symbol;Acc:68375]	Dusp12	Sensitive-Early	1	-0.0844333	4.99354e-07
Acbd4	D-t-	acyl-CoA binding domain containing 4 [Source:RGD Symbol;Acc:1308404]	Acbd4	Sensitive-Early	-1	-0.462138	3.44145e-07
Btbd17	d+T+	BTB domain containing 17 [Source:RGD Symbol;Acc:1563331]	Btbd17	Sensitive-Early	1	-0.0348644	7.44714e-10
B4galt4	d-T-	beta-1,4-galactosyltransferase 4 [Source:RGD Symbol;Acc:1307880]	B4galt4	Sensitive-Late	-1	-0.226784	1.40722e-07
Dph1	D+T-	diphthamide biosynthesis 1 [Source:RGD Symbol;Acc:1562694]	Dph1	Sensitive-Late	1	0.29044	1.07557e-06
Psmd12	D+t-	proteasome 26S subunit, non-ATPase 12 [Source:RGD Symbol;Acc:1359305]	Psmd12	Intermediate-Early	1	0.277551	1.20911e-07
Gc	d+T-	GC, vitamin D binding protein [Source:RGD Symbol;Acc:2667]	Gc	Sensitive-Middle	1	-0.233681	3.23482e-06
Rpa1	D-t-	replication protein A1 [Source:RGD Symbol;Acc:1307376]	Rpa1	Resilient-Early	-1	-0.176807	0.000156523
Spryd4	D+T-	SPRY domain containing 4 [Source:RGD Symbol;Acc:1306649]	Spryd4	Sensitive-Middle	1	0.587039	2.02969e-06
Zfp496	D+t+	zinc finger protein 496 [Source:RGD Symbol;Acc:1304611]	Zfp496	Sensitive-Early	1	0.218049	5.55853e-06
Mip	d-T-	major intrinsic protein of lens fiber [Source:RGD Symbol;Acc:3090]	Mip	Resilient-Early	-1	-0.165021	4.0065e-05
Slc4a4	D+t+	solute carrier family 4 member 4 [Source:RGD Symbol;Acc:68936]	Slc4a4	Intermediate-Middle	1	0.23127	0.000272743
Fcrla	d+T-	Fc receptor-like A [Source:RGD Symbol;Acc:1306176]	Fcrla	Intermediate-Late	1	0.464069	1.61404e-06
Sqstm1	D+t-	sequestosome 1 [Source:RGD Symbol;Acc:69287]	Sqstm1	Sensitive-Middle	1	0.828808	3.60996e-13
Timp2	D+t+	TIMP metallopeptidase inhibitor 2 [Source:RGD Symbol;Acc:61312]	Timp2	Sensitive-Middle	1	0.456639	1.31376e-06
Farsa	D+t+	phenylalanyl-tRNA synthetase subunit alpha [Source:RGD Symbol;Acc:1310314]	Farsa	Resilient-Late	1	0.14332	0.000511455
Mpc2	d+T-	mitochondrial pyruvate carrier 2 [Source:RGD Symbol;Acc:1563422]	Mpc2	Sensitive-Late	1	-0.228531	2.99248e-05
Bfar	D+t+	bifunctional apoptosis regulator [Source:RGD Symbol;Acc:1304791]	Bfar	Sensitive-Middle	1	0.560374	9.75933e-08
Pla2g10	D+t+	phospholipase A2, group X [Source:RGD Symbol;Acc:61935]	Pla2g10	Resilient-Middle	1	0.1624	0.0014086
Serpinf1	d-T-	serpin family F member 1 [Source:RGD Symbol;Acc:631369]	Serpinf1	Intermediate-Late	-1	-0.229689	7.42687e-07
Mat2b	D+t-	methionine adenosyltransferase 2B [Source:RGD Symbol;Acc:1593534]	Mat2b	Sensitive-Late	1	0.323393	4.79721e-05
Mageh1	d-T-	MAGE family member H1 [Source:RGD Symbol;Acc:1359316]	Mageh1	Sensitive-Early	-1	-0.263925	7.70381e-05
Fmod	d+T+	fibromodulin [Source:RGD Symbol;Acc:619769]	Fmod	Resilient-Middle	1	0.193046	4.52632e-07
Acbd3	D+t+	acyl-CoA binding domain containing 3 [Source:RGD Symbol;Acc:727851]	Acbd3	Sensitive-Early	1	0.391664	1.82238e-06
Cited1	D+t+	Cbp/p300-interacting transactivator with Glu/Asp-rich carboxy-terminal domain 1 [Source:RGD Symbol;Acc:620781]	Cited1	Resilient-Early	1	0.171726	0.00210744
Bhlhb9	d-T-	basic helix-loop-helix family member B9 [Source:RGD Symbol;Acc:1303224]	Bhlhb9	Sensitive-Late	-1	-0.260835	1.20583e-10
Caskin1	D+t+	CASK interacting protein 1 [Source:RGD Symbol;Acc:620191]	Caskin1	Resilient-Middle	1	0.214966	6.01683e-05
RGD1305733	d-T-	similar to RIKEN cDNA 2900011O08 [Source:RGD Symbol;Acc:1305733]	RGD1305733	Sensitive-Middle	-1	-0.269683	5.89806e-09
Hexim1	D+t+	HEXIM P-TEFb complex subunit 1 [Source:RGD Symbol;Acc:1559851]	Hexim1	Sensitive-Early	1	-0.43625	4.52955e-09
Ldb2	d-T-	LIM domain binding 2 [Source:RGD Symbol;Acc:1307921]	Ldb2	Sensitive-Early	-1	-0.250798	4.30225e-10
Actr3	D+T+	actin related protein 3 [Source:RGD Symbol;Acc:71024]	Actr3	Intermediate-Late	1	0.270992	2.68486e-10
Fmnl1	d+T+	formin-like 1 [Source:RGD Symbol;Acc:1311042]	Fmnl1	Sensitive-Late	1	0.306903	1.09121e-10
Ercc6l	D+t-	ERCC excision repair 6 like, spindle assembly checkpoint helicase [Source:RGD Symbol;Acc:1565734]	Ercc6l	Resilient-Middle	1	0.202059	1.11854e-08
Srp9	D+t+	signal recognition particle 9 [Source:RGD Symbol;Acc:1597343]	Srp9	Sensitive-Middle	1	0.660445	2.3778e-12
Helz	d+T+	helicase with zinc finger [Source:RGD Symbol;Acc:1307049]	Helz	Sensitive-Early	1	0.391615	1.64494e-08
Lgals3bp	D+T+	galectin 3 binding protein [Source:RGD Symbol;Acc:620837]	Lgals3bp	Resilient-Late	1	0.204515	1.18067e-10
Trim16	D-T-	tripartite motif-containing 16 [Source:RGD Symbol;Acc:1309749]	Trim16	Sensitive-Middle	-1	0.424236	1.19809e-15
Degs1	D+t+	delta(4)-desaturase, sphingolipid 1 [Source:RGD Symbol;Acc:70917]	Degs1	Sensitive-Early	1	0.215058	4.5271e-06
Nudt16l1	D-t-	nudix hydrolase 16 like 1 [Source:RGD Symbol;Acc:1561451]	Nudt16l1	Resilient-Middle	-1	-0.165185	6.6934e-12
Mid1ip1	d+T-	MID1 interacting protein 1 [Source:RGD Symbol;Acc:1303258]	Mid1ip1	Sensitive-Early	1	-0.0452186	7.16982e-15
Slc9a3r1	D+T+	SLC9A3 regulator 1 [Source:RGD Symbol;Acc:708538]	Slc9a3r1	Intermediate-Late	1	0.239545	3.25433e-09
Mgat4b	D-t-	alpha-1,3-mannosyl-glycoprotein 4-beta-N-acetylglucosaminyltransferase B [Source:RGD Symbol;Acc:1562836]	Mgat4b	Sensitive-Early	-1	-0.302354	3.30882e-13
Tp53bp2	D+t+	tumor protein p53 binding protein, 2 [Source:RGD Symbol;Acc:1305461]	Tp53bp2	Sensitive-Early	1	0.370375	4.96137e-14
Wdr81	D-t+	WD repeat domain 81 [Source:RGD Symbol;Acc:1311334]	Wdr81	Sensitive-Early	-1	-0.331266	1.98841e-08
Cacng1	d+T-	calcium voltage-gated channel auxiliary subunit gamma 1 [Source:RGD Symbol;Acc:2249]	Cacng1	Sensitive-Late	1	-0.169153	0.00134305
Sde2	D+t-	SDE2 telomere maintenance homolog [Source:RGD Symbol;Acc:1305572]	Sde2	Intermediate-Early	1	0.298735	3.54163e-11
Mpzl1	d-T-	myelin protein zero-like 1 [Source:RGD Symbol;Acc:1359140]	Mpzl1	Sensitive-Early	-1	-0.406798	2.57225e-11
Qdpr	d-T-	quinoid dihydropteridine reductase [Source:RGD Symbol;Acc:619915]	Qdpr	Sensitive-Middle	-1	-0.25798	2.31874e-17
Il23a	d+T+	interleukin 23 subunit alpha [Source:RGD Symbol;Acc:620873]	Il23a	Sensitive-Early	1	-0.291077	1.69362e-09
Ccng1	D+T+	cyclin G1 [Source:RGD Symbol;Acc:2295]	Ccng1	Sensitive-Middle	1	0.574037	8.60367e-21
C1qtnf1	D+T+	C1q and TNF related 1 [Source:RGD Symbol;Acc:1359204]	C1qtnf1	Intermediate-Middle	1	0.417403	3.35836e-08
Cacng4	d+T-	calcium voltage-gated channel auxiliary subunit gamma 4 [Source:RGD Symbol;Acc:628804]	Cacng4	Resilient-Early	1	0.148537	1.62786e-05
Nat9	d-T-	N-acetyltransferase 9 [Source:RGD Symbol;Acc:1307096]	Nat9	Sensitive-Early	-1	-0.487984	3.4219e-07
Pycr2	D+t-	pyrroline-5-carboxylate reductase 2 [Source:RGD Symbol;Acc:1310074]	Pycr2	Sensitive-Late	1	0.324271	4.10946e-09
Maml1	d+T-	mastermind-like transcriptional coactivator 1 [Source:RGD Symbol;Acc:1308631]	Maml1	Sensitive-Late	1	-0.283629	1.01623e-08
Atp6v0e1	D+T-	ATPase H+ transporting V0 subunit e1 [Source:RGD Symbol;Acc:621393]	Atp6v0e1	Resilient-Early	1	0.141789	0.000478519
Myo1d	d-T-	myosin ID [Source:RGD Symbol;Acc:621321]	Myo1d	Sensitive-Middle	-1	-0.373801	4.38451e-11
Map3k14	D+t+	mitogen-activated protein kinase kinase kinase 14 [Source:RGD Symbol;Acc:1310487]	Map3k14	Sensitive-Early	1	0.0252368	4.35914e-15
Mcm9	d-T-	minichromosome maintenance 9 homologous recombination repair factor [Source:RGD Symbol;Acc:1560557]	Mcm9	Sensitive-Early	-1	-0.303441	2.27031e-09
Rcsd1	D+T+	RCSD domain containing 1 [Source:RGD Symbol;Acc:1304715]	Rcsd1	Intermediate-Late	1	0.247389	2.03128e-08
Creg1	d-T-	cellular repressor of E1A-stimulated genes 1 [Source:RGD Symbol;Acc:1306804]	Creg1	Sensitive-Middle	-1	0.303874	0.00137181
Cdrt4	d+T+	CMT1A duplicated region transcript 4 [Source:RGD Symbol;Acc:2323961]	Cdrt4	Sensitive-Early	1	0.162746	1.34636e-09
Dck	D+T+	deoxycytidine kinase [Source:RGD Symbol;Acc:620667]	Dck	Resilient-Late	1	0.180333	4.82133e-08
Cd247	D+T-	Cd247 molecule [Source:RGD Symbol;Acc:2305]	Cd247	Resilient-Middle	1	0.16474	6.02807e-05
Btg2	D+T-	BTG anti-proliferation factor 2 [Source:RGD Symbol;Acc:2225]	Btg2	Sensitive-Early	1	0.839637	1.61793e-31
Cxcr3	D+T-	C-X-C motif chemokine receptor 3 [Source:RGD Symbol;Acc:621528]	Cxcr3	Sensitive-Middle	1	0.612628	1.97875e-09
Gcdh	D+t+	glutaryl-CoA dehydrogenase [Source:RGD Symbol;Acc:1308829]	Gcdh	Sensitive-Early	1	-0.476445	6.39128e-14
Tmem63a	D-t+	transmembrane protein 63a [Source:RGD Symbol;Acc:1306829]	Tmem63a	Resilient-Middle	-1	-0.166582	0.000505167
Glra2	d+T+	glycine receptor, alpha 2 [Source:RGD Symbol;Acc:2705]	Glra2	Resilient-Late	1	0.162265	0.000147645
Cdip1	d-T-	cell death-inducing p53 target 1 [Source:RGD Symbol;Acc:1310686]	Cdip1	Sensitive-Early	-1	-0.299256	9.57113e-14
Ppm1d	D+T-	protein phosphatase, Mg2+/Mn2+ dependent, 1D [Source:RGD Symbol;Acc:1305460]	Ppm1d	Resilient-Early	1	0.150303	3.20291e-05
Acsf2	d-T-	acyl-CoA synthetase family member 2 [Source:RGD Symbol;Acc:1562656]	Acsf2	Sensitive-Early	-1	-0.564578	2.55517e-11
Klhl21	D+t-	kelch-like family member 21 [Source:RGD Symbol;Acc:1305863]	Klhl21	Intermediate-Early	1	0.292091	1.19549e-09
Pmp22	D+t-	peripheral myelin protein 22 [Source:RGD Symbol;Acc:3359]	Pmp22	Intermediate-Late	1	0.241666	1.56585e-08
Fancb	D+T-	FA complementation group B [Source:RGD Symbol;Acc:1561555]	Fancb	Resilient-Middle	1	0.1988	0.000111589
Rasd1	d+T-	ras related dexamethasone induced 1 [Source:RGD Symbol;Acc:619727]	Rasd1	Resilient-Late	1	0.200233	0.000213751
Mospd2	d+T+	motile sperm domain containing 2 [Source:RGD Symbol;Acc:1563952]	Mospd2	Sensitive-Middle	1	0.219901	1.69866e-10
Col3a1	D+T-	collagen type III alpha 1 chain [Source:RGD Symbol;Acc:71029]	Col3a1	Sensitive-Early	1	-1.12545	1.05129e-22
Otc	d-T-	ornithine carbamoyltransferase [Source:RGD Symbol;Acc:3236]	Otc	Resilient-Late	-1	-0.187967	2.88227e-08
Hs3st3b1	d+T+	heparan sulfate-glucosamine 3-sulfotransferase 3B1 [Source:RGD Symbol;Acc:1307326]	Hs3st3b1	Sensitive-Early	1	-0.326854	4.66937e-09
Glrx2	D+t+	glutaredoxin 2 [Source:RGD Symbol;Acc:1307950]	Glrx2	Sensitive-Early	1	0.612706	8.59442e-11
Adprm	D+t+	ADP-ribose/CDP-alcohol diphosphatase, manganese-dependent [Source:RGD Symbol;Acc:1309906]	Adprm	Sensitive-Middle	1	0.587999	7.70381e-05
Tomm40l	d+T+	translocase of outer mitochondrial membrane 40 like [Source:RGD Symbol;Acc:1562006]	Tomm40l	Resilient-Late	1	0.194386	1.52912e-05
Hnrnph1	D+T+	heterogeneous nuclear ribonucleoprotein H1 [Source:RGD Symbol;Acc:620840]	Hnrnph1	Sensitive-Middle	1	0.54349	9.21228e-13
Fmo4	D-T+	flavin containing dimethylaniline monoxygenase 4 [Source:RGD Symbol;Acc:628601]	Fmo4	Intermediate-Late	-1	-0.301975	0.000234247
Stx6	D+t+	syntaxin 6 [Source:RGD Symbol;Acc:61915]	Stx6	Sensitive-Early	1	0.165793	2.56436e-11
Ptpn14	d+T+	protein tyrosine phosphatase, non-receptor type 14 [Source:RGD Symbol;Acc:1307885]	Ptpn14	Sensitive-Early	1	0.019405	0.000373401
Elac2	D+t+	elaC ribonuclease Z 2 [Source:RGD Symbol;Acc:628882]	Elac2	Sensitive-Middle	1	0.318856	1.86954e-07
Trove2	d+T-	#N/A	Trove2	Intermediate-Early	1	0.169263	3.69367e-05
Klf1	d+T-	Kruppel like factor 1 [Source:RGD Symbol;Acc:1309398]	Klf1	Sensitive-Late	1	-0.0914572	2.27907e-07
Asb11	d+T-	#N/A	Asb11	Sensitive-Early	1	-0.201063	6.45503e-09
Zfp330	D+T+	zinc finger protein 330 [Source:RGD Symbol;Acc:1307510]	Zfp330	Intermediate-Late	1	0.259914	1.15844e-10
Srebf1	d-T-	sterol regulatory element binding transcription factor 1 [Source:RGD Symbol;Acc:69423]	Srebf1	Sensitive-Middle	-1	-0.47933	1.22753e-15
Hid1	d-T-	HID1 domain containing [Source:RGD Symbol;Acc:1311422]	Hid1	Sensitive-Middle	-1	-0.253318	8.27187e-06
Capn8	d+T-	calpain 8 [Source:RGD Symbol;Acc:620085]	Capn8	Resilient-Early	1	0.182787	8.98502e-12
Fundc1	D-T-	FUN14 domain containing 1 [Source:RGD Symbol;Acc:1563372]	Fundc1	Resilient-Early	-1	-0.170203	2.07774e-06
Slc6a4	d+T-	solute carrier family 6 member 4 [Source:RGD Symbol;Acc:3714]	Slc6a4	Sensitive-Middle	1	-0.298809	3.65747e-10
Rnf150	d+T-	ring finger protein 150 [Source:RGD Symbol;Acc:1304572]	Rnf150	Sensitive-Early	1	0.0454221	3.42058e-16
Mnda	D+T+	myeloid cell nuclear differentiation antigen [Source:RGD Symbol;Acc:1306089]	Mnda	Sensitive-Late	1	0.554311	3.09395e-16
Prkca	D-T-	protein kinase C, alpha [Source:RGD Symbol;Acc:3395]	Prkca	Resilient-Late	-1	-0.153764	0.00134032
Prpf8	d-T-	pre-mRNA processing factor 8 [Source:RGD Symbol;Acc:1305467]	Prpf8	Sensitive-Early	-1	-0.643306	8.76757e-15
Tbc1d9	d-T-	TBC1 domain family member 9 [Source:RGD Symbol;Acc:1308221]	Tbc1d9	Sensitive-Early	-1	-0.158269	0.000257468
Thoc6	D+T-	THO complex 6 [Source:RGD Symbol;Acc:708553]	Thoc6	Intermediate-Early	1	0.223283	1.47746e-05
Apoa2	d+T-	apolipoprotein A2 [Source:RGD Symbol;Acc:2131]	Apoa2	Resilient-Early	1	0.238914	9.37957e-08
Lyzl6	D+t-	lysozyme-like 6 [Source:RGD Symbol;Acc:1306968]	Lyzl6	Resilient-Middle	1	0.173393	9.84671e-15
Rnaseh2a	d-T-	ribonuclease H2, subunit A [Source:RGD Symbol;Acc:1307248]	Rnaseh2a	Intermediate-Early	-1	-0.226162	0.000120624
Gosr2	D+t+	golgi SNAP receptor complex member 2 [Source:RGD Symbol;Acc:62079]	Gosr2	Sensitive-Late	1	0.311132	2.89054e-05
Fmo2	d+T-	flavin containing dimethylaniline monoxygenase 2 [Source:RGD Symbol;Acc:628600]	Fmo2	Sensitive-Early	1	0.1685	8.49228e-05
Ephx1	d+T+	epoxide hydrolase 1 [Source:RGD Symbol;Acc:2557]	Ephx1	Sensitive-Late	1	0.22493	0.000371
Tbx2	d+T+	T-box 2 [Source:RGD Symbol;Acc:1311014]	Tbx2	Resilient-Middle	1	0.20171	3.12759e-07
Prdx2	d+T-	peroxiredoxin 2 [Source:RGD Symbol;Acc:3838]	Prdx2	Sensitive-Middle	1	0.555525	1.41479e-09
Clcn4	d-T-	chloride voltage-gated channel 4 [Source:RGD Symbol;Acc:708381]	Clcn4	Sensitive-Middle	-1	-0.390177	2.60836e-13
Rufy1	D+t-	RUN and FYVE domain containing 1 [Source:RGD Symbol;Acc:1305099]	Rufy1	Sensitive-Middle	1	0.640013	4.60373e-12
Spta1	d-T-	spectrin, alpha, erythrocytic 1 [Source:RGD Symbol;Acc:1305194]	Spta1	Sensitive-Late	-1	-0.295291	2.13919e-07
Adamts4	D+T+	ADAM metallopeptidase with thrombospondin type 1 motif, 4 [Source:RGD Symbol;Acc:621242]	Adamts4	Intermediate-Late	1	0.204618	4.27924e-09
Pggt1b	d+T+	protein geranylgeranyltransferase type 1 subunit beta [Source:RGD Symbol;Acc:621754]	Pggt1b	Intermediate-Middle	1	0.291822	4.78108e-11
Gpr143	d-T+	G protein-coupled receptor 143 [Source:RGD Symbol;Acc:1565799]	Gpr143	Resilient-Middle	-1	-0.167619	2.67752e-05
Uchl5	D+T+	ubiquitin C-terminal hydrolase L5 [Source:RGD Symbol;Acc:1305414]	Uchl5	Intermediate-Late	1	0.212994	3.39478e-07
Tnfrsf12a	D+t-	TNF receptor superfamily member 12A [Source:RGD Symbol;Acc:631329]	Tnfrsf12a	Sensitive-Early	1	0.861226	1.04515e-32
Acbd6	d+T+	acyl-CoA binding domain containing 6 [Source:RGD Symbol;Acc:1305030]	Acbd6	Sensitive-Late	1	0.217204	4.3432e-08
B4galt3	D+T-	beta-1,4-galactosyltransferase 3 [Source:RGD Symbol;Acc:1359221]	B4galt3	Intermediate-Early	1	0.194886	5.82767e-06
Efemp1	d+T-	EGF containing fibulin extracellular matrix protein 1 [Source:RGD Symbol;Acc:1308528]	Efemp1	Sensitive-Early	1	-0.32882	2.66281e-12
Piga	D+T-	phosphatidylinositol glycan anchor biosynthesis, class A [Source:RGD Symbol;Acc:1589723]	Piga	Intermediate-Late	1	0.202921	0.000107714
Ccdc112	D+t-	coiled-coil domain containing 112 [Source:RGD Symbol;Acc:1561942]	Ccdc112	Sensitive-Middle	1	0.230649	2.06484e-06
Blmh	d+T+	bleomycin hydrolase [Source:RGD Symbol;Acc:1304668]	Blmh	Sensitive-Middle	1	0.34237	2.95033e-06
Mospd4	d-T-	motile sperm domain containing 4 [Source:RGD Symbol;Acc:1304785]	Mospd4	Sensitive-Early	-1	0.165258	0.00100019
Fem1c	D+t-	fem-1 homolog C [Source:RGD Symbol;Acc:1309322]	Fem1c	Sensitive-Early	1	0.400005	1.63604e-12
Pou2f1	d-T-	POU class 2 homeobox 1 [Source:RGD Symbol;Acc:621689]	Pou2f1	Sensitive-Early	-1	-0.47088	4.78525e-12
Smyd2	D+T+	SET and MYND domain containing 2 [Source:RGD Symbol;Acc:727785]	Smyd2	Resilient-Late	1	0.189042	0.000124843
Vegfd	D+T-	vascular endothelial growth factor D [Source:RGD Symbol;Acc:620695]	Vegfd	Intermediate-Late	1	0.301375	4.29396e-07
Med28	D+t+	mediator complex subunit 28 [Source:RGD Symbol;Acc:1305875]	Med28	Intermediate-Middle	1	0.20973	2.184e-10
Tmem183a	d-T-	transmembrane protein 183A [Source:RGD Symbol;Acc:1309892]	Tmem183a	Intermediate-Early	-1	-0.202262	3.12684e-06
Itgb1bp2	d+T-	integrin subunit beta 1 binding protein 2 [Source:RGD Symbol;Acc:1565015]	Itgb1bp2	Sensitive-Early	1	-0.464527	1.13402e-12
Tuba4a	D+t-	tubulin, alpha 4A [Source:RGD Symbol;Acc:1359623]	Tuba4a	Sensitive-Early	1	0.305104	1.71111e-12
Utp3	D+t-	UTP3, small subunit processome component [Source:RGD Symbol;Acc:1308540]	Utp3	Intermediate-Early	1	0.311842	1.48204e-10
Pnpt1	d+T+	polyribonucleotide nucleotidyltransferase 1 [Source:RGD Symbol;Acc:1307987]	Pnpt1	Sensitive-Late	1	0.232491	4.93836e-09
Mid1	d+T-	midline 1 [Source:RGD Symbol;Acc:2640]	Mid1	Sensitive-Early	1	-0.441411	1.29999e-08
Grem2	d-T-	gremlin 2, DAN family BMP antagonist [Source:RGD Symbol;Acc:1560008]	Grem2	Intermediate-Early	-1	-0.185458	9.77034e-05
Cybb	D+T+	cytochrome b-245 beta chain [Source:RGD Symbol;Acc:620574]	Cybb	Intermediate-Late	1	0.474286	9.26315e-15
Nvl	D+T+	nuclear VCP-like [Source:RGD Symbol;Acc:1311270]	Nvl	Intermediate-Late	1	0.249808	1.87806e-09
Rcvrn	d+T-	recoverin [Source:RGD Symbol;Acc:620258]	Rcvrn	Resilient-Late	1	0.216365	1.01743e-06
Zfp354a	d-T+	zinc finger protein 354A [Source:RGD Symbol;Acc:2967]	Zfp354a	Resilient-Middle	-1	-0.181071	0.00783042
Disp1	D+t+	dispatched RND transporter family member 1 [Source:RGD Symbol;Acc:1307675]	Disp1	Intermediate-Late	1	0.268843	4.86004e-07
Cldn6	d+T-	claudin 6 [Source:RGD Symbol;Acc:1308837]	Cldn6	Intermediate-Late	1	0.248367	1.33539e-13
Qsox1	D+t+	quiescin sulfhydryl oxidase 1 [Source:RGD Symbol;Acc:68957]	Qsox1	Intermediate-Late	1	0.19129	0.000983876
Nt5c	D+t+	5', 3'-nucleotidase, cytosolic [Source:RGD Symbol;Acc:2321875]	Nt5c	Sensitive-Middle	1	0.635313	1.95197e-09
Fh	d+T-	fumarate hydratase [Source:RGD Symbol;Acc:2614]	Fh	Sensitive-Middle	1	-0.228	4.03071e-09
Jpt1	D+T+	Jupiter microtubule associated homolog 1 [Source:RGD Symbol;Acc:1359325]	Jpt1	Intermediate-Late	1	0.291511	5.2989e-15
Myocd	d+T+	myocardin [Source:RGD Symbol;Acc:631347]	Myocd	Resilient-Early	1	0.168899	1.23052e-06
Nup85	D+t-	nucleoporin 85 [Source:RGD Symbol;Acc:1311942]	Nup85	Intermediate-Late	1	0.378163	8.29636e-06
Pir	d+T+	pirin [Source:RGD Symbol;Acc:1359212]	Pir	Sensitive-Middle	1	0.424456	3.53188e-05
Med13	d+T+	mediator complex subunit 13 [Source:RGD Symbol;Acc:1304829]	Med13	Sensitive-Middle	1	0.612724	4.83638e-16
Hook2	d+T+	hook microtubule-tethering protein 2 [Source:RGD Symbol;Acc:1310171]	Hook2	Sensitive-Early	1	-0.106904	7.04682e-12
Rgs2	D+T+	regulator of G-protein signaling 2 [Source:RGD Symbol;Acc:621665]	Rgs2	Intermediate-Late	1	0.288344	1.22839e-18
Nono	d-T+	non-POU domain containing, octamer-binding [Source:RGD Symbol;Acc:1549738]	Nono	Intermediate-Early	-1	-0.187378	0.00309498
Tmed7	D+t+	transmembrane p24 trafficking protein 7 [Source:RGD Symbol;Acc:727954]	Tmed7	Intermediate-Middle	1	0.214842	2.29462e-07
Prox1	D+t+	prospero homeobox 1 [Source:RGD Symbol;Acc:1306890]	Prox1	Resilient-Middle	1	0.198607	4.87862e-06
Endov	D+T-	endonuclease V [Source:RGD Symbol;Acc:1562414]	Endov	Sensitive-Early	1	-0.267528	3.44809e-09
Mcm6	d+T+	minichromosome maintenance complex component 6 [Source:RGD Symbol;Acc:61967]	Mcm6	Resilient-Late	1	0.238414	5.7806e-06
Ufc1	D+t-	ubiquitin-fold modifier conjugating enzyme 1 [Source:RGD Symbol;Acc:1303313]	Ufc1	Sensitive-Middle	1	0.455156	4.18867e-12
Kmo	d-T-	kynurenine 3-monooxygenase [Source:RGD Symbol;Acc:620610]	Kmo	Sensitive-Middle	-1	-0.204952	3.77265e-09
Ppp4r3b	D+t+	protein phosphatase 4, regulatory subunit 3B [Source:RGD Symbol;Acc:1309450]	Ppp4r3b	Sensitive-Early	1	0.474432	7.04852e-16
Clk4	d+T-	CDC-like kinase 4 [Source:RGD Symbol;Acc:1310274]	Clk4	Sensitive-Early	1	0.267776	9.52701e-10
Batf3	d+T+	basic leucine zipper ATF-like transcription factor 3 [Source:RGD Symbol;Acc:620501]	Batf3	Resilient-Middle	1	0.180325	4.14477e-06
Cnih4	D+T+	cornichon family AMPA receptor auxiliary protein 4 [Source:RGD Symbol;Acc:1559740]	Cnih4	Sensitive-Late	1	0.298263	1.79066e-09
Ambn	d+T+	ameloblastin [Source:RGD Symbol;Acc:2101]	Ambn	Sensitive-Early	1	-0.390313	3.69681e-09
Atpaf2	D+t+	ATP synthase mitochondrial F1 complex assembly factor 2 [Source:RGD Symbol;Acc:1305161]	Atpaf2	Sensitive-Early	1	0.159919	5.14759e-07
Prrx1	d+T-	paired related homeobox 1 [Source:RGD Symbol;Acc:628884]	Prrx1	Sensitive-Late	1	-0.149293	8.80202e-05
Paqr4	d+T-	progestin and adipoQ receptor family member 4 [Source:RGD Symbol;Acc:1309533]	Paqr4	Sensitive-Late	1	-0.188863	0.00105722
Xylt2	D-t-	xylosyltransferase 2 [Source:RGD Symbol;Acc:619765]	Xylt2	Intermediate-Late	-1	-0.288788	2.62502e-09
Col5a2	D+T+	collagen type V alpha 2 chain [Source:RGD Symbol;Acc:70921]	Col5a2	Sensitive-Middle	1	0.280965	1.37365e-09
Best2	D+t-	bestrophin 2 [Source:RGD Symbol;Acc:1305377]	Best2	Sensitive-Early	1	0.182221	1.22844e-07
Atf3	D+t-	activating transcription factor 3 [Source:RGD Symbol;Acc:2165]	Atf3	Sensitive-Early	1	0.998536	1.21031e-39
Gjb1	d-T-	gap junction protein, beta 1 [Source:RGD Symbol;Acc:61926]	Gjb1	Resilient-Late	-1	-0.175003	2.3393e-10
Asna1	D+T+	arsA arsenite transporter, ATP-binding, homolog 1 (bacterial) [Source:RGD Symbol;Acc:1307906]	Asna1	Intermediate-Late	1	0.184308	3.08537e-06
Smarca1	D+t-	SWI/SNF related, matrix associated, actin dependent regulator of chromatin, subfamily a, member 1 [Source:RGD Symbol;Acc:1561046]	Smarca1	Sensitive-Early	1	0.310695	1.55642e-13
Nr0b1	d+T-	nuclear receptor subfamily 0, group B, member 1 [Source:RGD Symbol;Acc:62028]	Nr0b1	Resilient-Early	1	0.185231	1.06474e-14
Rps6kc1	D+t+	ribosomal protein S6 kinase C1 [Source:RGD Symbol;Acc:1306578]	Rps6kc1	Sensitive-Middle	1	0.274005	0.00200183
Csrp2	d+T-	cysteine and glycine-rich protein 2 [Source:RGD Symbol;Acc:61950]	Csrp2	Sensitive-Late	1	0.599503	1.41111e-08
Chrne	d+T-	cholinergic receptor nicotinic epsilon subunit [Source:RGD Symbol;Acc:2353]	Chrne	Resilient-Late	1	0.170955	1.48204e-10
Opn3	D+T-	opsin 3 [Source:RGD Symbol;Acc:1594385]	Opn3	Intermediate-Early	1	0.232291	7.51087e-08
Acot9	D+T+	acyl-CoA thioesterase 9 [Source:RGD Symbol;Acc:1359188]	Acot9	Sensitive-Late	1	0.299896	1.88428e-07
Usp43	d+T-	ubiquitin specific peptidase 43 [Source:RGD Symbol;Acc:2303824]	Usp43	Sensitive-Late	1	0.249728	6.77056e-09
Tspan6	D-T-	tetraspanin 6 [Source:RGD Symbol;Acc:1560160]	Tspan6	Intermediate-Early	-1	-0.168728	0.00155265
Med14	d-T-	mediator complex subunit 14 [Source:RGD Symbol;Acc:1560170]	Med14	Resilient-Early	-1	-0.189866	1.72372e-07
Nmral1	d-T+	NmrA like redox sensor 1 [Source:RGD Symbol;Acc:1311451]	Nmral1	Sensitive-Early	-1	-0.420857	2.76657e-10
Angel2	D+T-	angel homolog 2 [Source:RGD Symbol;Acc:1305056]	Angel2	Resilient-Late	1	0.165229	2.69626e-07
Mrps7	D+t-	mitochondrial ribosomal protein S7 [Source:RGD Symbol;Acc:1309164]	Mrps7	Sensitive-Middle	1	0.692103	9.73443e-12
Sat1	D+T+	spermidine/spermine N1-acetyl transferase 1 [Source:RGD Symbol;Acc:1586174]	Sat1	Sensitive-Late	1	0.507795	2.56631e-22
Kcnk10	D+t+	potassium two pore domain channel subfamily K member 10 [Source:RGD Symbol;Acc:619732]	Kcnk10	Resilient-Middle	1	0.17143	7.73588e-08
Slc25a11	d-T-	solute carrier family 25 member 11 [Source:RGD Symbol;Acc:708476]	Slc25a11	Resilient-Early	-1	-0.20102	1.44565e-06
Tada1	D+t-	transcriptional adaptor 1 [Source:RGD Symbol;Acc:1306774]	Tada1	Sensitive-Early	1	0.282827	8.13923e-10
Rptor	d-T-	regulatory associated protein of MTOR, complex 1 [Source:RGD Symbol;Acc:1311784]	Rptor	Sensitive-Early	-1	-0.307313	2.1108e-09
Slu7	D+t+	SLU7 homolog, splicing factor [Source:RGD Symbol;Acc:631432]	Slu7	Sensitive-Middle	1	0.239044	5.4105e-13
Wdr75	D+t+	WD repeat domain 75 [Source:RGD Symbol;Acc:1564869]	Wdr75	Sensitive-Late	1	0.363031	3.58545e-13
Mif4gd	D+T-	MIF4G domain containing [Source:RGD Symbol;Acc:1309685]	Mif4gd	Sensitive-Late	1	0.127251	1.65792e-09
Kcnh1	D-t+	potassium voltage-gated channel subfamily H member 1 [Source:RGD Symbol;Acc:68398]	Kcnh1	Sensitive-Early	-1	-0.246853	0.00668109
Dhx15	D+t+	DEAH-box helicase 15 [Source:RGD Symbol;Acc:1308072]	Dhx15	Sensitive-Late	1	0.33513	5.53437e-14
Gid4	d+T+	GID complex subunit 4 [Source:RGD Symbol;Acc:1588894]	Gid4	Sensitive-Early	1	0.0363355	2.04197e-07
Scoc	d-T-	short coiled-coil protein [Source:RGD Symbol;Acc:1311860]	Scoc	Resilient-Early	-1	-0.188573	1.25267e-07
Atp6ap2	D+t+	ATPase H+ transporting accessory protein 2 [Source:RGD Symbol;Acc:1561269]	Atp6ap2	Sensitive-Late	1	0.320756	2.54363e-05
Gorab	d+T+	golgin, RAB6-interacting [Source:RGD Symbol;Acc:1564990]	Gorab	Sensitive-Early	1	0.32202	1.40248e-16
Gipc1	D+t-	GIPC PDZ domain containing family, member 1 [Source:RGD Symbol;Acc:68338]	Gipc1	Intermediate-Late	1	0.327942	4.79568e-06
Tmigd1	d-T+	transmembrane and immunoglobulin domain containing 1 [Source:RGD Symbol;Acc:1307444]	Tmigd1	Sensitive-Middle	-1	0.470786	5.49431e-12
Cxcr4	D+T+	C-X-C motif chemokine receptor 4 [Source:RGD Symbol;Acc:620465]	Cxcr4	Sensitive-Late	1	0.364497	8.83198e-14
Sod3	d-T-	superoxide dismutase 3 [Source:RGD Symbol;Acc:3733]	Sod3	Intermediate-Early	-1	-0.194756	5.49471e-09
Nit1	d-T-	nitrilase 1 [Source:RGD Symbol;Acc:727821]	Nit1	Resilient-Late	-1	-0.152473	2.49933e-14
Cep350	d+T+	centrosomal protein 350 [Source:RGD Symbol;Acc:621162]	Cep350	Sensitive-Middle	1	0.18979	2.11743e-10
Tbc1d15	D+t-	TBC1 domain family, member 15 [Source:RGD Symbol;Acc:1307920]	Tbc1d15	Sensitive-Middle	1	0.467281	2.45418e-09
Nap1l1	d+T+	nucleosome assembly protein 1-like 1 [Source:RGD Symbol;Acc:71094]	Nap1l1	Intermediate-Middle	1	0.353192	1.28794e-10
Rgs1	D+T+	regulator of G-protein signaling 1 [Source:RGD Symbol;Acc:3561]	Rgs1	Intermediate-Late	1	0.204301	3.12234e-09
Cfap36	d+T-	cilia and flagella associated protein 36 [Source:RGD Symbol;Acc:1311732]	Cfap36	Sensitive-Late	1	0.270714	3.46278e-05
Fabp6	d-T-	fatty acid binding protein 6 [Source:RGD Symbol;Acc:2592]	Fabp6	Resilient-Early	-1	-0.189338	4.60659e-12
Nsf	D+T+	N-ethylmaleimide sensitive factor, vesicle fusing ATPase [Source:RGD Symbol;Acc:621594]	Nsf	Sensitive-Middle	1	0.146848	3.64798e-08
Tmem206	D+t+	transmembrane protein 206 [Source:RGD Symbol;Acc:1359339]	Tmem206	Resilient-Middle	1	0.195696	0.00430369
Slc25a19	D+t+	solute carrier family 25 member 19 [Source:RGD Symbol;Acc:1359554]	Slc25a19	Intermediate-Early	1	0.271499	6.99575e-12
Rps6kb1	D+T+	ribosomal protein S6 kinase B1 [Source:RGD Symbol;Acc:620683]	Rps6kb1	Sensitive-Middle	1	0.276484	1.08724e-06
Rab21	D+T-	RAB21, member RAS oncogene family [Source:RGD Symbol;Acc:1303150]	Rab21	Sensitive-Early	1	0.314439	1.04871e-12
Pi4k2b	d-T-	phosphatidylinositol 4-kinase type 2 beta [Source:RGD Symbol;Acc:1359515]	Pi4k2b	Resilient-Early	-1	-0.170478	4.33105e-07
Cd55	D+t-	CD55 molecule (Cromer blood group) [Source:RGD Symbol;Acc:620651]	Cd55	Intermediate-Middle	1	0.27107	4.99493e-09
Asnsd1	D+t+	asparagine synthetase domain containing 1 [Source:RGD Symbol;Acc:1306332]	Asnsd1	Sensitive-Middle	1	0.750067	1.99433e-10
Tor1aip1	D+T+	torsin 1A interacting protein 1 [Source:RGD Symbol;Acc:628851]	Tor1aip1	Sensitive-Middle	1	0.634572	5.81861e-13
Ntn1	d+T-	netrin 1 [Source:RGD Symbol;Acc:619809]	Ntn1	Sensitive-Late	1	-0.190667	0.000390403
Psmc1	D+t-	proteasome 26S subunit, ATPase 1 [Source:RGD Symbol;Acc:621097]	Psmc1	Sensitive-Early	1	0.239544	2.21032e-11
Rab3gap1	d+T+	RAB3 GTPase activating protein catalytic subunit 1 [Source:RGD Symbol;Acc:1306487]	Rab3gap1	Sensitive-Early	1	0.225613	4.18817e-05
Il2rg	D+T+	interleukin 2 receptor subunit gamma [Source:RGD Symbol;Acc:621466]	Il2rg	Sensitive-Late	1	0.64746	1.71471e-28
Spata7	D+t+	spermatogenesis associated 7 [Source:RGD Symbol;Acc:621010]	Spata7	Sensitive-Middle	1	0.515626	2.08415e-08
Nsmce2	D+T+	NSE2/MMS21 homolog, SMC5-SMC6 complex SUMO ligase [Source:RGD Symbol;Acc:1305156]	Nsmce2	Intermediate-Late	1	0.196353	6.12417e-06
Vmp1	D+t+	vacuole membrane protein 1 [Source:RGD Symbol;Acc:70367]	Vmp1	Sensitive-Early	1	0.175812	2.06219e-07
Tnpo2	d-T-	transportin 2 [Source:RGD Symbol;Acc:1310356]	Tnpo2	Intermediate-Early	-1	-0.186752	3.03686e-10
Gosr1	D+t+	golgi SNAP receptor complex member 1 [Source:RGD Symbol;Acc:71093]	Gosr1	Sensitive-Early	1	0.198901	6.39994e-05
Tshr	d-T-	thyroid stimulating hormone receptor [Source:RGD Symbol;Acc:3911]	Tshr	Sensitive-Early	-1	-0.129086	4.60373e-12
Pfn1	D+T+	profilin 1 [Source:RGD Symbol;Acc:621825]	Pfn1	Intermediate-Late	1	0.198119	2.60663e-07
Dusp1	d+T-	dual specificity phosphatase 1 [Source:RGD Symbol;Acc:620897]	Dusp1	Sensitive-Late	1	-0.238216	0.000257009
Ttc1	D+t+	tetratricopeptide repeat domain 1 [Source:RGD Symbol;Acc:1359604]	Ttc1	Intermediate-Late	1	0.25357	6.7756e-10
Pfdn2	D+t+	prefoldin subunit 2 [Source:RGD Symbol;Acc:1591406]	Pfdn2	Sensitive-Middle	1	0.386265	3.96982e-05
Apln	D+T+	apelin [Source:RGD Symbol;Acc:620672]	Apln	Intermediate-Late	1	0.314546	4.60476e-09
Tmem19	d+T-	transmembrane protein 19 [Source:RGD Symbol;Acc:735209]	Tmem19	Sensitive-Late	1	0.278188	2.85048e-08
Dnajc27	d+T+	DnaJ heat shock protein family (Hsp40) member C27 [Source:RGD Symbol;Acc:1564414]	Dnajc27	Resilient-Late	1	0.142807	0.00520203
Adcy3	D+t-	adenylate cyclase 3 [Source:RGD Symbol;Acc:71009]	Adcy3	Sensitive-Early	1	0.206163	0.00134115
Tefm	D+T-	transcription elongation factor, mitochondrial [Source:RGD Symbol;Acc:1306595]	Tefm	Sensitive-Middle	1	0.83564	7.76048e-10
Dnajb9	D+t+	DnaJ heat shock protein family (Hsp40) member B9 [Source:RGD Symbol;Acc:3070]	Dnajb9	Intermediate-Late	1	0.242296	1.50457e-09
Xpnpep2	d-T-	X-prolyl aminopeptidase 2 [Source:RGD Symbol;Acc:621277]	Xpnpep2	Sensitive-Late	-1	-0.232788	1.21541e-09
Chmp6	D+T-	charged multivesicular body protein 6 [Source:RGD Symbol;Acc:1565325]	Chmp6	Intermediate-Late	1	0.281252	1.31507e-09
Msl3	D+t-	MSL complex subunit 3 [Source:RGD Symbol;Acc:1549763]	Msl3	Sensitive-Late	1	0.34741	7.55804e-06
Phlda1	D+t+	pleckstrin homology-like domain, family A, member 1 [Source:RGD Symbol;Acc:3836]	Phlda1	Sensitive-Late	1	0.353247	4.82379e-22
Atp2b1	D+t+	ATPase plasma membrane Ca2+ transporting 1 [Source:RGD Symbol;Acc:621303]	Atp2b1	Intermediate-Middle	1	0.421687	1.1805e-07
Sema6a	d-T+	semaphorin 6A [Source:RGD Symbol;Acc:1305493]	Sema6a	Sensitive-Middle	-1	0.361098	5.24427e-21
Krr1	D+t+	KRR1, small subunit processome component homolog [Source:RGD Symbol;Acc:1306183]	Krr1	Sensitive-Early	1	0.755327	7.48503e-10
Ptrhd1	D+t+	peptidyl-tRNA hydrolase domain containing 1 [Source:RGD Symbol;Acc:1561792]	Ptrhd1	Intermediate-Late	1	0.383253	4.53248e-09
Calm1	D+t+	calmodulin 1 [Source:RGD Symbol;Acc:2257]	Calm1	Intermediate-Late	1	0.201381	4.49077e-09
Pnn	D+t+	pinin, desmosome associated protein [Source:RGD Symbol;Acc:1597086]	Pnn	Sensitive-Early	1	0.32993	2.0187e-17
C4bpa	D+T-	complement component 4 binding protein, alpha [Source:RGD Symbol;Acc:2235]	C4bpa	Intermediate-Late	1	0.25359	1.05755e-08
Nrcam	D-t+	neuronal cell adhesion molecule [Source:RGD Symbol;Acc:3209]	Nrcam	Sensitive-Early	-1	-0.317872	4.32263e-18
Ncoa1	d-T-	nuclear receptor coactivator 1 [Source:RGD Symbol;Acc:1309046]	Ncoa1	Resilient-Early	-1	-0.153978	3.09601e-14
Myo1c	D+t-	myosin 1C [Source:RGD Symbol;Acc:620443]	Myo1c	Sensitive-Middle	1	0.590488	1.06828e-11
Eno3	D+T-	enolase 3 [Source:RGD Symbol;Acc:2555]	Eno3	Intermediate-Late	1	0.293103	0.000674629
Zc3h14	d+T-	zinc finger CCCH type containing 14 [Source:RGD Symbol;Acc:621850]	Zc3h14	Sensitive-Late	1	0.662162	6.37365e-13
Fam84a	d+T-	#N/A	Fam84a	Sensitive-Early	1	0.0181581	5.52755e-12
Enpp2	d-T+	ectonucleotide pyrophosphatase/phosphodiesterase 2 [Source:RGD Symbol;Acc:69298]	Enpp2	Sensitive-Late	-1	-0.26871	5.03529e-20
Cwc25	D+T+	CWC25 spliceosome-associated protein homolog [Source:RGD Symbol;Acc:1305258]	Cwc25	Intermediate-Late	1	0.351681	1.63187e-10
Rhot1	D+T+	ras homolog family member T1 [Source:RGD Symbol;Acc:1307023]	Rhot1	Sensitive-Early	1	0.0273072	8.5165e-14
Ptger1	d+T-	prostaglandin E receptor 1 [Source:RGD Symbol;Acc:3434]	Ptger1	Intermediate-Late	1	0.212248	1.35618e-11
R3hdm1	D+t+	R3H domain containing 1 [Source:RGD Symbol;Acc:1307497]	R3hdm1	Sensitive-Middle	1	0.797025	3.04263e-15
Trib1	d+T-	tribbles pseudokinase 1 [Source:RGD Symbol;Acc:621596]	Trib1	Sensitive-Early	1	0.645833	1.2861e-23
Marc1	d+T-	mitochondrial amidoxime reducing component 1 [Source:RGD Symbol;Acc:1592219]	Marc1	Sensitive-Early	1	-0.505897	1.62813e-08
Trappc6b	D+t+	trafficking protein particle complex 6B [Source:RGD Symbol;Acc:1309325]	Trappc6b	Sensitive-Middle	1	0.336882	2.82009e-05
Zfpm2	d-T+	zinc finger protein, multitype 2 [Source:MGI Symbol;Acc:MGI:1334444]	Zfpm2	Resilient-Middle	-1	-0.176947	7.27968e-18
Trib2	d+T+	tribbles pseudokinase 2 [Source:RGD Symbol;Acc:1564451]	Trib2	Intermediate-Middle	1	0.22385	3.01832e-18
C4bpb	d-T-	complement component 4 binding protein, beta [Source:RGD Symbol;Acc:2236]	C4bpb	Sensitive-Early	-1	-0.428872	1.6664e-12
Anapc4	d+T-	anaphase promoting complex subunit 4 [Source:RGD Symbol;Acc:1306572]	Anapc4	Intermediate-Late	1	0.229271	2.11138e-10
Pkn1	d-T-	protein kinase N1 [Source:RGD Symbol;Acc:69308]	Pkn1	Intermediate-Early	-1	-0.210731	0.00323429
Lasp1	D+t+	LIM and SH3 protein 1 [Source:RGD Symbol;Acc:68408]	Lasp1	Sensitive-Middle	1	0.630773	2.4705e-07
Slc7a3	d-T-	solute carrier family 7 member 3 [Source:RGD Symbol;Acc:68342]	Slc7a3	Sensitive-Early	-1	-0.283431	0.000155825
Ubtd2	D+t-	ubiquitin domain containing 2 [Source:RGD Symbol;Acc:1305506]	Ubtd2	Sensitive-Early	1	0.289972	1.20695e-08
Ndel1	d+T-	nudE neurodevelopment protein 1-like 1 [Source:RGD Symbol;Acc:621235]	Ndel1	Intermediate-Early	1	0.196674	6.16964e-07
Pacrgl	D+T+	parkin coregulated like [Source:RGD Symbol;Acc:1311045]	Pacrgl	Sensitive-Middle	1	0.316566	1.17358e-10
Adipor1	D+t-	adiponectin receptor 1 [Source:RGD Symbol;Acc:1303151]	Adipor1	Sensitive-Late	1	0.295039	9.9834e-06
Prorsd1	D-t+	prolyl-tRNA synthetase associated domain containing 1 [Source:RGD Symbol;Acc:1308179]	Prorsd1	Sensitive-Early	-1	-0.436439	9.57953e-09
Abca8a	D-T+	ATP-binding cassette, subfamily A (ABC1), member 8a [Source:RGD Symbol;Acc:1307333]	Abca8a	Sensitive-Early	-1	-0.435213	8.9324e-09
Cdk17	D+T+	cyclin-dependent kinase 17 [Source:RGD Symbol;Acc:1565593]	Cdk17	Sensitive-Late	1	0.317205	5.27205e-09
Lrp12	D+T-	LDL receptor related protein 12 [Source:RGD Symbol;Acc:1304943]	Lrp12	Sensitive-Late	1	0.272804	4.22314e-05
Prps2	D+t+	phosphoribosyl pyrophosphate synthetase 2 [Source:RGD Symbol;Acc:3415]	Prps2	Sensitive-Middle	1	0.403773	2.32146e-07
Mtif2	D-t+	mitochondrial translational initiation factor 2 [Source:RGD Symbol;Acc:1303046]	Mtif2	Sensitive-Early	-1	-0.300236	1.2484e-08
Pfkfb2	D+t+	6-phosphofructo-2-kinase/fructose-2,6-biphosphatase 2 [Source:RGD Symbol;Acc:3309]	Pfkfb2	Resilient-Late	1	0.169009	2.0745e-06
Slc35e4	d-T+	solute carrier family 35, member E4 [Source:RGD Symbol;Acc:708484]	Slc35e4	Sensitive-Early	-1	0.023814	3.86111e-06
Fzr1	D+t+	fizzy and cell division cycle 20 related 1 [Source:RGD Symbol;Acc:1308713]	Fzr1	Sensitive-Middle	1	0.268437	2.8918e-07
Pdk2	d-T-	pyruvate dehydrogenase kinase 2 [Source:RGD Symbol;Acc:69428]	Pdk2	Sensitive-Middle	-1	-0.323924	3.15015e-08
Nts	d+T+	neurotensin [Source:RGD Symbol;Acc:621612]	Nts	Sensitive-Early	1	-0.106396	4.05596e-06
Fam19a2	d-T-	#N/A	Fam19a2	Intermediate-Late	-1	-0.182643	1.78443e-09
Ccdc59	D+T+	coiled-coil domain containing 59 [Source:RGD Symbol;Acc:1311912]	Ccdc59	Sensitive-Early	1	0.29634	1.47073e-07
Snx13	d+T-	sorting nexin 13 [Source:RGD Symbol;Acc:1309778]	Snx13	Sensitive-Early	1	0.0446953	9.33492e-05
Helb	D+t+	DNA helicase B [Source:RGD Symbol;Acc:1560103]	Helb	Intermediate-Middle	1	0.249794	8.65445e-08
Klhl12	D+t+	kelch-like family member 12 [Source:RGD Symbol;Acc:628717]	Klhl12	Sensitive-Early	1	0.0957768	1.41933e-11
Asb12	D+t-	ankyrin repeat and SOCS box-containing 12 [Source:RGD Symbol;Acc:1561142]	Asb12	Resilient-Middle	1	0.145714	0.000326708
Sybu	D+T-	syntabulin [Source:RGD Symbol;Acc:1564335]	Sybu	Resilient-Late	1	0.163996	2.45146e-07
Pkdcc	d-T-	protein kinase domain containing, cytoplasmic [Source:RGD Symbol;Acc:1311939]	Pkdcc	Sensitive-Middle	-1	0.248153	2.40865e-06
Crim1	D+t+	cysteine rich transmembrane BMP regulator 1 [Source:RGD Symbol;Acc:1308710]	Crim1	Resilient-Late	1	0.149235	1.40228e-07
Fbxw9	D-T-	F-box and WD repeat domain containing 9 [Source:RGD Symbol;Acc:1307002]	Fbxw9	Resilient-Early	-1	-0.172113	4.28599e-06
Dhps	d+T+	deoxyhypusine synthase [Source:RGD Symbol;Acc:1303326]	Dhps	Sensitive-Late	1	0.248715	0.000427011
Ebag9	D+t-	estrogen receptor binding site associated, antigen, 9 [Source:RGD Symbol;Acc:1307293]	Ebag9	Sensitive-Middle	1	0.425163	1.36533e-06
Irak3	D+T+	interleukin-1 receptor-associated kinase 3 [Source:RGD Symbol;Acc:1308846]	Irak3	Intermediate-Late	1	0.261534	1.28143e-07
Mgat2	d+T-	mannosyl (alpha-1,6-)-glycoprotein beta-1,2-N-acetylglucosaminyltransferase [Source:RGD Symbol;Acc:620098]	Mgat2	Sensitive-Early	1	0.325357	1.22924e-08
Pole2	d+T-	DNA polymerase epsilon 2, accessory subunit [Source:RGD Symbol;Acc:1311962]	Pole2	Intermediate-Late	1	0.480504	9.47275e-09
Spag7	d-T-	sperm associated antigen 7 [Source:RGD Symbol;Acc:1305473]	Spag7	Sensitive-Early	-1	-0.352165	4.92556e-08
Tlr7	D+t+	toll-like receptor 7 [Source:RGD Symbol;Acc:1563357]	Tlr7	Intermediate-Late	1	0.339601	7.47447e-08
Usf1	D+t+	upstream transcription factor 1 [Source:RGD Symbol;Acc:620974]	Usf1	Sensitive-Early	1	0.38267	1.73371e-10
Ctps2	D-t+	CTP synthase 2 [Source:RGD Symbol;Acc:1563369]	Ctps2	Resilient-Middle	-1	-0.176844	4.02814e-05
Dohh	D+T+	deoxyhypusine hydroxylase [Source:RGD Symbol;Acc:1304783]	Dohh	Intermediate-Late	1	0.188564	7.25629e-09
Ints7	D+t+	integrator complex subunit 7 [Source:RGD Symbol;Acc:1308014]	Ints7	Resilient-Late	1	0.205991	0.00258568
Zfp386	D-T-	zinc finger protein 386 (Kruppel-like) [Source:RGD Symbol;Acc:2985]	Zfp386	Resilient-Early	-1	-0.203235	9.12208e-17
Myt1l	d-T-	myelin transcription factor 1-like [Source:RGD Symbol;Acc:620550]	Myt1l	Sensitive-Late	-1	-0.180921	1.72034e-13
Ifitm1	d+T+	interferon induced transmembrane protein 1 [Source:RGD Symbol;Acc:1307601]	Ifitm1	Sensitive-Late	1	0.26841	2.42725e-07
Egfl6	d-T-	EGF-like-domain, multiple 6 [Source:RGD Symbol;Acc:1563321]	Egfl6	Sensitive-Late	-1	-0.251057	5.36909e-08
Itga3	D+t-	integrin subunit alpha 3 [Source:RGD Symbol;Acc:1310333]	Itga3	Resilient-Early	1	0.138319	0.00127758
Dlx3	d+T+	distal-less homeobox 3 [Source:RGD Symbol;Acc:1304875]	Dlx3	Intermediate-Late	1	0.1586	0.00181387
Adgra3	D-T-	adhesion G protein-coupled receptor A3 [Source:RGD Symbol;Acc:1304914]	Adgra3	Resilient-Late	-1	-0.189002	1.74612e-09
Arl4a	D+T-	ADP-ribosylation factor like GTPase 4A [Source:RGD Symbol;Acc:2152]	Arl4a	Sensitive-Early	1	0.436719	2.81017e-18
Camta2	D+t+	calmodulin binding transcription activator 2 [Source:RGD Symbol;Acc:1311296]	Camta2	Sensitive-Middle	1	0.392305	1.05969e-12
Btg1	d+T-	BTG anti-proliferation factor 1 [Source:RGD Symbol;Acc:2224]	Btg1	Intermediate-Early	1	0.217094	3.71672e-06
Ptrh2	d+T+	peptidyl-tRNA hydrolase 2 [Source:RGD Symbol;Acc:1306819]	Ptrh2	Resilient-Late	1	0.147759	4.45011e-05
Grb10	D+T-	growth factor receptor bound protein 10 [Source:RGD Symbol;Acc:1566234]	Grb10	Intermediate-Late	1	0.247316	2.65518e-08
Sptssa	d-T-	serine palmitoyltransferase, small subunit A [Source:RGD Symbol;Acc:1565821]	Sptssa	Intermediate-Late	-1	-0.238895	6.41399e-07
Ascl1	d+T+	achaete-scute family bHLH transcription factor 1 [Source:RGD Symbol;Acc:71010]	Ascl1	Sensitive-Early	1	0.0649358	0.000956668
Dpys	D-T+	dihydropyrimidinase [Source:RGD Symbol;Acc:68376]	Dpys	Intermediate-Middle	-1	-0.216395	4.33372e-13
Gtf2a1	D+t+	general transcription factor 2A subunit 1 [Source:RGD Symbol;Acc:69246]	Gtf2a1	Sensitive-Middle	1	0.267804	3.11702e-08
Pah	d-T-	phenylalanine hydroxylase [Source:RGD Symbol;Acc:3248]	Pah	Sensitive-Middle	-1	-0.354286	1.15989e-13
Tor3a	D+T-	torsin family 3, member A [Source:RGD Symbol;Acc:1310101]	Tor3a	Resilient-Late	1	0.163904	0.00111646
Tmbim4	D+t-	transmembrane BAX inhibitor motif containing 4 [Source:RGD Symbol;Acc:735173]	Tmbim4	Sensitive-Middle	1	0.63882	1.09314e-13
Ppm1h	d+T-	protein phosphatase, Mg2+/Mn2+ dependent, 1H [Source:RGD Symbol;Acc:1309528]	Ppm1h	Sensitive-Late	1	-0.22722	0.000131099
Vipr2	D+t+	vasoactive intestinal peptide receptor 2 [Source:RGD Symbol;Acc:3962]	Vipr2	Resilient-Early	1	0.148303	5.40405e-08
Sh3kbp1	D+T+	SH3 domain-containing kinase-binding protein 1 [Source:RGD Symbol;Acc:620904]	Sh3kbp1	Resilient-Late	1	0.204521	1.0233e-06
Ddc	d-T-	dopa decarboxylase [Source:RGD Symbol;Acc:2494]	Ddc	Intermediate-Late	-1	-0.262607	1.06452e-11
Chrdl1	d-T+	chordin-like 1 [Source:RGD Symbol;Acc:735215]	Chrdl1	Sensitive-Middle	-1	0.342009	0.000128132
Fam20b	D+T+	FAM20B, glycosaminoglycan xylosylkinase [Source:RGD Symbol;Acc:1311162]	Fam20b	Sensitive-Middle	1	0.410267	6.73314e-07
Yy1	d+T+	YY1 transcription factor [Source:RGD Symbol;Acc:3982]	Yy1	Sensitive-Late	1	0.386201	2.66327e-05
LOC498222	d+T+	similar to specifically androgen-regulated protein [Source:RGD Symbol;Acc:1565034]	LOC498222	Resilient-Middle	1	0.174291	0.000747746
Notch3	d-T-	notch receptor 3 [Source:RGD Symbol;Acc:620761]	Notch3	Sensitive-Late	-1	-0.230898	0.00208567
Ppfia2	D+T-	PTPRF interacting protein alpha 2 [Source:RGD Symbol;Acc:1305021]	Ppfia2	Sensitive-Early	1	-0.40179	1.48612e-08
Wars	D+t+	tryptophanyl-tRNA synthetase [Source:RGD Symbol;Acc:1308278]	Wars	Intermediate-Middle	1	0.389024	1.37554e-13
Gemin2	d+T-	gem (nuclear organelle) associated protein 2 [Source:RGD Symbol;Acc:620842]	Gemin2	Sensitive-Late	1	0.36675	3.48021e-06
Elk3	D+t+	ETS transcription factor ELK3 [Source:RGD Symbol;Acc:1307764]	Elk3	Sensitive-Early	1	-0.0513306	1.74164e-07
Ddx39a	D+T+	DExD-box helicase 39A [Source:RGD Symbol;Acc:619920]	Ddx39a	Sensitive-Late	1	0.523036	7.47388e-25
Il12b	d+T-	interleukin 12B [Source:RGD Symbol;Acc:628704]	Il12b	Sensitive-Late	1	0.284659	2.87727e-07
Utp23	D+t+	UTP23, small subunit processome component [Source:RGD Symbol;Acc:1307179]	Utp23	Sensitive-Middle	1	0.58505	1.70165e-09
Aatk	d+T-	apoptosis-associated tyrosine kinase [Source:RGD Symbol;Acc:1590980]	Aatk	Sensitive-Middle	1	-0.283838	5.90364e-07
Fbxw11	D+t-	F-box and WD repeat domain containing 11 [Source:RGD Symbol;Acc:1309121]	Fbxw11	Sensitive-Middle	1	0.42216	6.43618e-09
Pkhd1l1	d+T-	PKHD1 like 1 [Source:RGD Symbol;Acc:1310406]	Pkhd1l1	Sensitive-Early	1	-0.153683	1.37291e-11
Avpr1a	D-T-	arginine vasopressin receptor 1A [Source:RGD Symbol;Acc:2185]	Avpr1a	Sensitive-Late	-1	-0.29917	9.71678e-06
Mrpl13	D+T-	mitochondrial ribosomal protein L13 [Source:RGD Symbol;Acc:1359587]	Mrpl13	Sensitive-Middle	1	0.515139	5.57824e-07
Lpgat1	d+T-	lysophosphatidylglycerol acyltransferase 1 [Source:RGD Symbol;Acc:1585897]	Lpgat1	Sensitive-Early	1	-0.32329	2.93245e-08
Sash3	D+t+	SAM and SH3 domain containing 3 [Source:RGD Symbol;Acc:1560293]	Sash3	Resilient-Middle	1	0.257692	5.7366e-09
Pax6	d-T-	paired box 6 [Source:RGD Symbol;Acc:3258]	Pax6	Sensitive-Late	-1	-0.239398	3.16818e-07
Tspan8	d+T-	tetraspanin 8 [Source:RGD Symbol;Acc:621783]	Tspan8	Intermediate-Early	1	0.16955	0.000301422
Togaram1	d-T-	TOG array regulator of axonemal microtubules 1 [Source:RGD Symbol;Acc:1310474]	Togaram1	Sensitive-Late	-1	-0.31722	1.21365e-06
Fam117a	d+T+	family with sequence similarity 117, member A [Source:RGD Symbol;Acc:1561062]	Fam117a	Sensitive-Middle	1	0.32682	4.62519e-06
Rad21	d+T-	RAD21 cohesin complex component [Source:RGD Symbol;Acc:1594529]	Rad21	Sensitive-Late	1	0.290648	8.7008e-07
Tmem5	D+t-	#N/A	Tmem5	Sensitive-Early	1	0.657539	1.04574e-14
Zbtb18	d-T-	zinc finger and BTB domain containing 18 [Source:RGD Symbol;Acc:621548]	Zbtb18	Resilient-Early	-1	-0.155608	0.00731999
Rabif	d-T+	RAB interacting factor [Source:RGD Symbol;Acc:1359331]	Rabif	Resilient-Early	-1	-0.191447	2.04798e-05
Klhdc1	d+T-	kelch domain containing 1 [Source:RGD Symbol;Acc:1308211]	Klhdc1	Sensitive-Early	1	0.167706	0.00248115
Map2k6	d-T+	mitogen-activated protein kinase kinase 6 [Source:RGD Symbol;Acc:620666]	Map2k6	Sensitive-Middle	-1	-0.723383	1.20193e-05
Cntn1	d-T-	contactin 1 [Source:RGD Symbol;Acc:621300]	Cntn1	Sensitive-Early	-1	-0.19292	5.0888e-05
Fcmr	D+t-	Fc fragment of IgM receptor [Source:RGD Symbol;Acc:1359282]	Fcmr	Resilient-Early	1	0.167385	0.000181238
Dglucy	d-T-	D-glutamate cyclase [Source:RGD Symbol;Acc:1311756]	Dglucy	Sensitive-Middle	-1	-0.254382	4.35511e-05
E2f6	D+t+	E2F transcription factor 6 [Source:RGD Symbol;Acc:631412]	E2f6	Intermediate-Middle	1	0.269399	2.21255e-10
Sel1l	d-T-	SEL1L adaptor subunit of ERAD E3 ubiquitin ligase [Source:RGD Symbol;Acc:620147]	Sel1l	Sensitive-Early	-1	-0.417197	6.66631e-10
Fam210b	d-T-	family with sequence similarity 210, member B [Source:RGD Symbol;Acc:1311378]	Fam210b	Sensitive-Middle	-1	-0.388444	1.67971e-21
Polr3h	d+T+	RNA polymerase III subunit H [Source:RGD Symbol;Acc:1305889]	Polr3h	Resilient-Late	1	0.183868	0.000882299
Ppargc1a	d+T-	PPARG coactivator 1 alpha [Source:RGD Symbol;Acc:620925]	Ppargc1a	Sensitive-Middle	1	-0.192322	0.00368052
Ublcp1	D+t+	ubiquitin-like domain containing CTD phosphatase 1 [Source:RGD Symbol;Acc:1310386]	Ublcp1	Sensitive-Early	1	0.206663	1.14225e-10
Aurka	D+T-	aurora kinase A [Source:RGD Symbol;Acc:628895]	Aurka	Sensitive-Early	1	0.295387	7.24304e-06
Ccdc88c	d+T-	coiled-coil domain containing 88C [Source:RGD Symbol;Acc:1307429]	Ccdc88c	Resilient-Late	1	0.157831	0.00279217
Bdkrb1	d-T-	bradykinin receptor B1 [Source:RGD Symbol;Acc:620401]	Bdkrb1	Intermediate-Late	-1	-0.183755	2.63634e-07
Adgre5	D+T+	adhesion G protein-coupled receptor E5 [Source:RGD Symbol;Acc:1305595]	Adgre5	Sensitive-Late	1	0.360183	5.90717e-09
Mterf3	D+t-	mitochondrial transcription termination factor 3 [Source:RGD Symbol;Acc:735158]	Mterf3	Intermediate-Early	1	0.259076	1.28624e-08
Tasp1	d-T-	taspase 1 [Source:RGD Symbol;Acc:1308591]	Tasp1	Sensitive-Early	-1	-0.413558	6.90084e-11
Lta4h	d+T-	leukotriene A4 hydrolase [Source:RGD Symbol;Acc:1311333]	Lta4h	Sensitive-Late	1	0.637544	8.97749e-13
Rock2	D+t+	Rho-associated coiled-coil containing protein kinase 2 [Source:RGD Symbol;Acc:3590]	Rock2	Sensitive-Middle	1	0.214441	1.06223e-12
Myc	D+t-	MYC proto-oncogene, bHLH transcription factor [Source:RGD Symbol;Acc:3130]	Myc	Sensitive-Early	1	0.537569	6.91797e-12
Hal	D-t-	histidine ammonia lyase [Source:RGD Symbol;Acc:68363]	Hal	Intermediate-Early	-1	-0.223706	4.32257e-12
L3hypdh	d-T-	trans-L-3-hydroxyproline dehydratase [Source:RGD Symbol;Acc:1305721]	L3hypdh	Sensitive-Late	-1	-0.259452	5.31187e-09
Nfic	d+T+	nuclear factor I/C [Source:RGD Symbol;Acc:62016]	Nfic	Sensitive-Middle	1	-0.22287	0.00670047
Eapp	D-T-	E2F-associated phosphoprotein [Source:RGD Symbol;Acc:1309624]	Eapp	Resilient-Early	-1	-0.160626	4.03706e-12
Slc35b1	d-T-	solute carrier family 35, member B1 [Source:RGD Symbol;Acc:727783]	Slc35b1	Sensitive-Early	-1	-0.451575	1.15619e-08
Apool	d-T-	apolipoprotein O-like [Source:RGD Symbol;Acc:1549725]	Apool	Resilient-Early	-1	-0.191408	2.55425e-08
Pes1	D+t+	pescadillo ribosomal biogenesis factor 1 [Source:RGD Symbol;Acc:1559814]	Pes1	Intermediate-Late	1	0.241518	1.23998e-09
Itgbl1	D-t-	integrin subunit beta like 1 [Source:RGD Symbol;Acc:1560635]	Itgbl1	Sensitive-Middle	-1	0.261019	4.53483e-14
Igf1	d-T-	insulin-like growth factor 1 [Source:RGD Symbol;Acc:2868]	Igf1	Intermediate-Early	-1	-0.24688	7.99251e-14
Cacnb1	d+T-	calcium voltage-gated channel auxiliary subunit beta 1 [Source:RGD Symbol;Acc:68382]	Cacnb1	Sensitive-Late	1	-0.210901	0.00110159
Wdr60	d+T-	WD repeat domain 60 [Source:RGD Symbol;Acc:1306493]	Wdr60	Intermediate-Late	1	0.205001	0.00111709
Desi2	D+t+	desumoylating isopeptidase 2 [Source:RGD Symbol;Acc:1359392]	Desi2	Sensitive-Early	1	0.218695	7.82529e-08
Cox7a2l	D+t+	cytochrome c oxidase subunit 7A2 like [Source:RGD Symbol;Acc:1306111]	Cox7a2l	Sensitive-Early	1	0.393513	3.57809e-11
Lin7a	d-T-	lin-7 homolog A, crumbs cell polarity complex component [Source:RGD Symbol;Acc:621256]	Lin7a	Sensitive-Early	-1	-1.23995	1.30518e-14
Kcng3	D+T+	potassium voltage-gated channel modifier subfamily G member 3 [Source:RGD Symbol;Acc:628832]	Kcng3	Sensitive-Early	1	-0.243341	1.80729e-07
Rxrg	D-T-	retinoid X receptor gamma [Source:RGD Symbol;Acc:620046]	Rxrg	Intermediate-Late	-1	-0.276731	1.24473e-08
Brd1	D+T-	bromodomain containing 1 [Source:RGD Symbol;Acc:1311855]	Brd1	Intermediate-Early	1	0.220574	2.35726e-10
Clec3b	d+T-	C-type lectin domain family 3, member B [Source:RGD Symbol;Acc:1311031]	Clec3b	Sensitive-Early	1	0.052482	1.43763e-10
Ttc8	D-t+	tetratricopeptide repeat domain 8 [Source:RGD Symbol;Acc:1307769]	Ttc8	Sensitive-Early	-1	-0.308983	2.946e-17
Ube2e3	d+T+	ubiquitin-conjugating enzyme E2E 3 [Source:RGD Symbol;Acc:1308894]	Ube2e3	Sensitive-Early	1	0.514981	9.49355e-14
Dhx40	D-t-	DEAH-box helicase 40 [Source:RGD Symbol;Acc:1359618]	Dhx40	Resilient-Early	-1	-0.152955	2.94931e-08
Dcn	d+T+	decorin [Source:RGD Symbol;Acc:61895]	Dcn	Intermediate-Late	1	0.190828	0.000133663
Sec14l3	d-T-	SEC14-like lipid binding 3 [Source:RGD Symbol;Acc:620812]	Sec14l3	Sensitive-Late	-1	-0.188433	8.25359e-05
Dcaf5	D+t+	DDB1 and CUL4 associated factor 5 [Source:RGD Symbol;Acc:1306535]	Dcaf5	Sensitive-Early	1	0.385552	7.75506e-16
Cacna1b	d+T+	calcium voltage-gated channel subunit alpha1 B [Source:RGD Symbol;Acc:628852]	Cacna1b	Resilient-Middle	1	0.170521	7.03823e-06
Arhgef15	d+T+	Rho guanine nucleotide exchange factor 15 [Source:RGD Symbol;Acc:1306961]	Arhgef15	Resilient-Middle	1	0.167237	1.81963e-08
Ofd1	d-T-	OFD1, centriole and centriolar satellite protein [Source:RGD Symbol;Acc:1562231]	Ofd1	Resilient-Middle	-1	-0.163704	6.71198e-05
Il1a	D+t-	interleukin 1 alpha [Source:RGD Symbol;Acc:2890]	Il1a	Intermediate-Early	1	0.359938	1.84612e-09
Fez2	D-T-	fasciculation and elongation protein zeta 2 [Source:RGD Symbol;Acc:619709]	Fez2	Intermediate-Early	-1	-0.197829	3.10059e-08
Zdhhc9	D+t+	zinc finger, DHHC-type containing 9 [Source:RGD Symbol;Acc:1561389]	Zdhhc9	Sensitive-Early	1	0.358088	7.74786e-12
Mb	d-T+	myoglobin [Source:RGD Symbol;Acc:620411]	Mb	Sensitive-Middle	-1	0.537824	4.58118e-14
Galnt16	D+t-	polypeptide N-acetylgalactosaminyltransferase 16 [Source:RGD Symbol;Acc:1310202]	Galnt16	Resilient-Middle	1	0.145426	1.59728e-09
Alg12	D+t+	ALG12, alpha-1,6-mannosyltransferase [Source:RGD Symbol;Acc:1304826]	Alg12	Sensitive-Middle	1	0.42352	1.01995e-08
Tsen54	D+t+	tRNA splicing endonuclease subunit 54 [Source:RGD Symbol;Acc:1597379]	Tsen54	Sensitive-Early	1	0.519623	4.31996e-08
Rnf145	D+t+	ring finger protein 145 [Source:RGD Symbol;Acc:1309561]	Rnf145	Sensitive-Early	1	0.281249	7.90663e-09
Meis1	d-T-	Meis homeobox 1 [Source:RGD Symbol;Acc:1585482]	Meis1	Sensitive-Late	-1	-0.372375	2.51085e-16
Pam16	D+t+	presequence translocase associated motor 16 [Source:RGD Symbol;Acc:1598163]	Pam16	Intermediate-Middle	1	0.261645	0.00389152
Ppp1cb	D+T+	protein phosphatase 1 catalytic subunit beta [Source:RGD Symbol;Acc:3376]	Ppp1cb	Sensitive-Early	1	0.201377	9.60746e-12
Gpm6b	d-T-	glycoprotein m6b [Source:RGD Symbol;Acc:620580]	Gpm6b	Sensitive-Early	-1	-0.245224	4.34461e-08
Npm1	D+T+	nucleophosmin 1 [Source:RGD Symbol;Acc:3192]	Npm1	Sensitive-Late	1	0.560962	2.6378e-20
Rtn4	d+T+	reticulon 4 [Source:RGD Symbol;Acc:620989]	Rtn4	Sensitive-Late	1	0.239624	8.76701e-08
Rnd3	d+T-	Rho family GTPase 3 [Source:RGD Symbol;Acc:1359690]	Rnd3	Sensitive-Early	1	0.503713	1.27657e-19
Slc34a2	d+T-	solute carrier family 34 member 2 [Source:RGD Symbol;Acc:620889]	Slc34a2	Sensitive-Early	1	0.331855	9.66925e-10
Dazap2	D+t+	DAZ associated protein 2 [Source:RGD Symbol;Acc:1307407]	Dazap2	Sensitive-Early	1	0.207909	9.21925e-13
Fkbp3	d+T-	FKBP prolyl isomerase 3 [Source:RGD Symbol;Acc:1304992]	Fkbp3	Sensitive-Late	1	0.510647	2.66015e-10
Pmch	d+T-	pro-melanin-concentrating hormone [Source:RGD Symbol;Acc:3358]	Pmch	Resilient-Late	1	0.210487	5.29009e-07
Fbxo7	D+t+	F-box protein 7 [Source:RGD Symbol;Acc:1305648]	Fbxo7	Sensitive-Early	1	0.181863	0.000339447
Traf6	d+T-	TNF receptor associated factor 6 [Source:RGD Symbol;Acc:1306853]	Traf6	Sensitive-Early	1	0.247524	3.38524e-06
Galnt5	d+T-	polypeptide N-acetylgalactosaminyltransferase 5 [Source:RGD Symbol;Acc:620361]	Galnt5	Sensitive-Middle	1	-0.237662	2.37614e-06
Il10	d-T-	interleukin 10 [Source:RGD Symbol;Acc:2886]	Il10	Sensitive-Early	-1	-0.273713	1.74454e-09
Il1b	D+t+	interleukin 1 beta [Source:RGD Symbol;Acc:2891]	Il1b	Sensitive-Late	1	0.750504	5.16633e-18
Begain	D+t-	brain-enriched guanylate kinase-associated [Source:RGD Symbol;Acc:708347]	Begain	Resilient-Early	1	0.162146	0.000634129
Fzd6	D+t-	frizzled class receptor 6 [Source:RGD Symbol;Acc:628816]	Fzd6	Sensitive-Early	1	0.179004	1.1475e-11
Prr5l	D+T+	proline rich 5 like [Source:RGD Symbol;Acc:1309969]	Prr5l	Sensitive-Early	1	0.0685091	4.49916e-05
Slc25a35	d+T-	solute carrier family 25, member 35 [Source:RGD Symbol;Acc:1598229]	Slc25a35	Resilient-Late	1	0.206491	4.09471e-10
Sec14l2	d-T+	SEC14-like lipid binding 2 [Source:RGD Symbol;Acc:621779]	Sec14l2	Intermediate-Middle	-1	-0.189563	8.14098e-25
Rbm43	D+t+	RNA binding motif protein 43 [Source:RGD Symbol;Acc:1306676]	Rbm43	Intermediate-Middle	1	0.337194	5.75176e-09
Pak3	d+T-	p21 (RAC1) activated kinase 3 [Source:RGD Symbol;Acc:3251]	Pak3	Sensitive-Early	1	-0.0636601	1.3727e-07
Zeb2	D+t-	zinc finger E-box binding homeobox 2 [Source:RGD Symbol;Acc:1307272]	Zeb2	Resilient-Middle	1	0.170778	5.14165e-07
Eny2	D+t+	ENY2, transcription and export complex 2 subunit [Source:RGD Symbol;Acc:1596439]	Eny2	Sensitive-Early	1	0.437109	1.19431e-07
Mta3	D-t+	metastasis associated 1 family, member 3 [Source:RGD Symbol;Acc:1306803]	Mta3	Sensitive-Early	-1	-0.562932	4.61755e-11
Spop	D+t+	speckle type BTB/POZ protein [Source:RGD Symbol;Acc:1311613]	Spop	Sensitive-Middle	1	0.512557	2.81982e-08
Thbd	D+T-	thrombomodulin [Source:RGD Symbol;Acc:621299]	Thbd	Intermediate-Late	1	0.482209	3.89858e-10
Celf5	d+T-	CUGBP, Elav-like family member 5 [Source:RGD Symbol;Acc:1565016]	Celf5	Sensitive-Early	1	-0.0343043	5.72843e-10
Baalc	d+T-	BAALC binder of MAP3K1 and KLF4 [Source:RGD Symbol;Acc:628703]	Baalc	Sensitive-Late	1	-0.194825	4.7148e-06
Fibin	d+T+	fin bud initiation factor homolog [Source:RGD Symbol;Acc:1563711]	Fibin	Resilient-Middle	1	0.171079	4.26211e-06
Nxt1	D+T+	nuclear transport factor 2-like export factor 1 [Source:RGD Symbol;Acc:1309327]	Nxt1	Sensitive-Late	1	0.359604	1.25124e-11
Aard	d-T-	alanine and arginine rich domain containing protein [Source:RGD Symbol;Acc:631378]	Aard	Sensitive-Middle	-1	-0.247689	1.14283e-07
Mta1	D+t-	metastasis associated 1 [Source:RGD Symbol;Acc:621018]	Mta1	Sensitive-Late	1	0.326567	1.60995e-06
Cela1	d-T-	chymotrypsin like elastase 1 [Source:RGD Symbol;Acc:2547]	Cela1	Sensitive-Early	-1	-0.421386	9.73614e-07
Mapkapk2	D+t-	mitogen-activated protein kinase-activated protein kinase 2 [Source:RGD Symbol;Acc:631362]	Mapkapk2	Sensitive-Middle	1	0.654617	1.79443e-14
Meis2	d+T+	Meis homeobox 2 [Source:RGD Symbol;Acc:1305198]	Meis2	Sensitive-Early	1	-0.671837	8.42382e-14
Wdr25	d+T-	WD repeat domain 25 [Source:RGD Symbol;Acc:1562505]	Wdr25	Sensitive-Late	1	0.289614	1.35528e-05
Ralgps2	D-t+	Ral GEF with PH domain and SH3 binding motif 2 [Source:RGD Symbol;Acc:1311537]	Ralgps2	Resilient-Middle	-1	-0.213843	0.000211379
Cd48	D+T+	Cd48 molecule [Source:RGD Symbol;Acc:620620]	Cd48	Sensitive-Late	1	0.29544	1.21386e-14
Mmadhc	D+t+	metabolism of cobalamin associated D [Source:RGD Symbol;Acc:1303272]	Mmadhc	Sensitive-Middle	1	0.208904	3.7994e-06
Cdcp1	D+T-	CUB domain containing protein 1 [Source:RGD Symbol;Acc:1305578]	Cdcp1	Resilient-Early	1	0.163443	9.88349e-06
Slc30a1	d+T-	solute carrier family 30 member 1 [Source:RGD Symbol;Acc:61918]	Slc30a1	Sensitive-Early	1	0.241444	5.78061e-09
Syt2	d+T+	synaptotagmin 2 [Source:RGD Symbol;Acc:3804]	Syt2	Resilient-Early	1	0.157185	4.43059e-12
Yaf2	D+t-	YY1 associated factor 2 [Source:RGD Symbol;Acc:1582851]	Yaf2	Intermediate-Early	1	0.204244	1.98307e-07
Cstf1	D+T+	cleavage stimulation factor subunit 1 [Source:RGD Symbol;Acc:1309267]	Cstf1	Sensitive-Middle	1	0.553528	2.05202e-09
Ftsj1	d-T+	FtsJ RNA 2'-O-methyltransferase 1 [Source:RGD Symbol;Acc:1561061]	Ftsj1	Sensitive-Early	-1	-0.381155	1.33135e-13
Esf1	D+t+	ESF1 nucleolar pre-rRNA processing protein homolog [Source:RGD Symbol;Acc:1306067]	Esf1	Sensitive-Middle	1	0.732997	4.70687e-14
Cnga1	d-T-	cyclic nucleotide gated channel alpha 1 [Source:RGD Symbol;Acc:621815]	Cnga1	Sensitive-Late	-1	-0.285125	9.90758e-06
Ndufaf5	d+T-	NADH:ubiquinone oxidoreductase complex assembly factor 5 [Source:RGD Symbol;Acc:1309829]	Ndufaf5	Sensitive-Late	1	0.596961	2.89604e-05
Diexf	D+t-	#N/A	Diexf	Intermediate-Early	1	0.317582	6.50326e-09
Arf6	D+T+	ADP-ribosylation factor 6 [Source:RGD Symbol;Acc:621279]	Arf6	Sensitive-Early	1	0.434299	2.1364e-10
Rtn1	d+T-	reticulon 1 [Source:RGD Symbol;Acc:620986]	Rtn1	Sensitive-Late	1	0.303594	1.76645e-06
Pof1b	D-T-	POF1B, actin binding protein [Source:RGD Symbol;Acc:1560798]	Pof1b	Sensitive-Middle	-1	0.42804	8.53031e-12
Strn	D+t-	striatin [Source:RGD Symbol;Acc:3782]	Strn	Intermediate-Middle	1	0.230692	1.29748e-05
Arf2	D+t+	ADP-ribosylation factor 2 [Source:RGD Symbol;Acc:621271]	Arf2	Sensitive-Early	1	0.246025	1.12078e-12
Cst11	d-T-	cystatin 11 [Source:RGD Symbol;Acc:620589]	Cst11	Sensitive-Early	-1	-0.161306	2.01907e-07
Sema6d	d+T-	semaphorin 6D [Source:RGD Symbol;Acc:1310910]	Sema6d	Intermediate-Late	1	0.218331	1.10545e-13
Rtcb	D+T+	RNA 2',3'-cyclic phosphate and 5'-OH ligase [Source:RGD Symbol;Acc:1303261]	Rtcb	Intermediate-Late	1	0.210641	5.58937e-07
Porcn	D+T-	porcupine O-acyltransferase [Source:RGD Symbol;Acc:1564947]	Porcn	Resilient-Late	1	0.210448	0.000120726
Sar1b	D+t-	secretion associated, Ras related GTPase 1B [Source:RGD Symbol;Acc:1305590]	Sar1b	Sensitive-Early	1	0.464928	2.85679e-06
Sos2	D+T+	SOS Ras/Rho guanine nucleotide exchange factor 2 [Source:RGD Symbol;Acc:620435]	Sos2	Sensitive-Early	1	0.249686	3.41182e-07
Papola	D+t+	poly (A) polymerase alpha [Source:RGD Symbol;Acc:1308673]	Papola	Sensitive-Middle	1	0.236361	6.89254e-08
Acvr1c	d-T-	activin A receptor type 1C [Source:RGD Symbol;Acc:621789]	Acvr1c	Sensitive-Middle	-1	-0.3673	5.30817e-05
Immp1l	d+T-	inner mitochondrial membrane peptidase subunit 1 [Source:RGD Symbol;Acc:1587441]	Immp1l	Sensitive-Early	1	0.192933	1.6666e-05
Arid2	D+t+	AT-rich interaction domain 2 [Source:RGD Symbol;Acc:1311105]	Arid2	Sensitive-Early	1	0.207945	1.7512e-14
Llgl2	D-t-	LLGL scribble cell polarity complex component 2 [Source:RGD Symbol;Acc:1560307]	Llgl2	Intermediate-Early	-1	-0.219864	4.26142e-07
Limd1	D+t+	LIM domains containing 1 [Source:RGD Symbol;Acc:1309830]	Limd1	Sensitive-Early	1	-0.0314102	2.19428e-09
B4galnt1	D-T+	beta-1,4-N-acetyl-galactosaminyl transferase 1 [Source:RGD Symbol;Acc:620490]	B4galnt1	Sensitive-Early	-1	0.274581	5.27415e-07
Akap6	d+T+	A-kinase anchoring protein 6 [Source:RGD Symbol;Acc:69412]	Akap6	Resilient-Middle	1	0.197701	2.88477e-09
Dnajc24	D+t+	DnaJ heat shock protein family (Hsp40) member C24 [Source:RGD Symbol;Acc:1564710]	Dnajc24	Sensitive-Early	1	0.41557	3.44961e-10
LOC100362333	d+T+	DNA-directed DNA polymerase epsilon 3 [Source:RGD Symbol;Acc:2318353]	LOC100362333	Intermediate-Late	1	0.18402	1.91829e-05
Med30	D+T+	mediator complex subunit 30 [Source:RGD Symbol;Acc:1309369]	Med30	Intermediate-Middle	1	0.25481	4.16613e-05
Atp6v1c1	d+T+	ATPase H+ transporting V1 subunit C1 [Source:RGD Symbol;Acc:1311082]	Atp6v1c1	Sensitive-Late	1	0.199978	0.000856983
Has2	d+T-	hyaluronan synthase 2 [Source:RGD Symbol;Acc:2781]	Has2	Resilient-Late	1	0.16684	0.00218667
L2hgdh	d+T+	L-2-hydroxyglutarate dehydrogenase [Source:RGD Symbol;Acc:1306250]	L2hgdh	Sensitive-Middle	1	-0.336436	3.2485e-07
LOC257643	d+T-	cystatin SC [Source:RGD Symbol;Acc:708555]	LOC257643	Sensitive-Early	1	0.186473	2.23402e-05
Prpf40a	D+t-	pre-mRNA processing factor 40 homolog A [Source:RGD Symbol;Acc:1311401]	Prpf40a	Sensitive-Early	1	0.162828	7.20499e-09
Capn6	d+T+	calpain 6 [Source:RGD Symbol;Acc:70960]	Capn6	Intermediate-Early	1	0.169582	8.43117e-10
Arl14ep	d+T-	ADP-ribosylation factor like GTPase 14 effector protein [Source:RGD Symbol;Acc:1311463]	Arl14ep	Intermediate-Late	1	0.363883	7.17774e-07
Atp5s	d-T-	#N/A	Atp5s	Resilient-Early	-1	-0.174411	1.41736e-06
Fshb	d+T-	follicle stimulating hormone subunit beta [Source:RGD Symbol;Acc:2630]	Fshb	Sensitive-Late	1	0.250958	1.05608e-09
Slc4a1ap	d+T-	solute carrier family 4 member 1 adaptor protein [Source:RGD Symbol;Acc:1307080]	Slc4a1ap	Resilient-Late	1	0.201497	1.42611e-07
Pa2g4	D+T+	proliferation-associated 2G4 [Source:RGD Symbol;Acc:1302994]	Pa2g4	Sensitive-Late	1	0.348696	5.8339e-14
Smc6	D-t+	structural maintenance of chromosomes 6 [Source:RGD Symbol;Acc:1311214]	Smc6	Sensitive-Early	-1	-0.663932	2.31615e-14
Eif2d	D+t-	eukaryotic translation initiation factor 2D [Source:RGD Symbol;Acc:1561765]	Eif2d	Sensitive-Late	1	0.254201	2.67213e-07
Rasal2	d+T-	RAS protein activator like 2 [Source:RGD Symbol;Acc:1307566]	Rasal2	Sensitive-Late	1	0.244689	8.81019e-06
Nusap1	D+t+	nucleolar and spindle associated protein 1 [Source:RGD Symbol;Acc:1305764]	Nusap1	Sensitive-Early	1	0.242423	5.9566e-06
Map4k5	D+t+	mitogen-activated protein kinase kinase kinase kinase 5 [Source:RGD Symbol;Acc:1562028]	Map4k5	Sensitive-Early	1	0.260698	4.00731e-08
Ppp1r12a	D+T+	protein phosphatase 1, regulatory subunit 12A [Source:RGD Symbol;Acc:620013]	Ppp1r12a	Sensitive-Middle	1	0.39572	9.37957e-08
Mettl15	D-T+	methyltransferase like 15 [Source:RGD Symbol;Acc:1304978]	Mettl15	Resilient-Middle	-1	-0.207977	1.50442e-07
Sel1l3	d-T-	SEL1L family member 3 [Source:RGD Symbol;Acc:1562860]	Sel1l3	Sensitive-Late	-1	-0.185425	1.3834e-14
Sdc2	d-T-	syndecan 2 [Source:RGD Symbol;Acc:3649]	Sdc2	Sensitive-Early	-1	-0.366413	1.62726e-21
Rnf215	D+T-	ring finger protein 215 [Source:RGD Symbol;Acc:1310738]	Rnf215	Sensitive-Late	1	0.299959	0.00206207
Gpn1	d+T+	GPN-loop GTPase 1 [Source:RGD Symbol;Acc:1589985]	Gpn1	Sensitive-Late	1	0.212874	3.76976e-07
Kif16b	d-T-	kinesin family member 16B [Source:RGD Symbol;Acc:1310146]	Kif16b	Sensitive-Middle	-1	-0.337088	1.71347e-08
Actr2	d+T-	actin related protein 2 [Source:RGD Symbol;Acc:1310826]	Actr2	Sensitive-Late	1	0.516612	3.29247e-14
Prdm4	D+T+	PR/SET domain 4 [Source:RGD Symbol;Acc:619929]	Prdm4	Sensitive-Middle	1	0.368134	3.74793e-08
Erbb3	D-T+	erb-b2 receptor tyrosine kinase 3 [Source:RGD Symbol;Acc:69323]	Erbb3	Sensitive-Early	-1	-0.477795	1.17951e-10
Snrpb2	D+T-	small nuclear ribonucleoprotein polypeptide B2 [Source:RGD Symbol;Acc:1310194]	Snrpb2	Sensitive-Early	1	0.273077	6.68253e-10
Upp1	D+T+	uridine phosphorylase 1 [Source:RGD Symbol;Acc:1305566]	Upp1	Sensitive-Late	1	0.485651	4.06293e-20
Ppp2r5c	D+t+	protein phosphatase 2, regulatory subunit B', gamma [Source:RGD Symbol;Acc:1585097]	Ppp2r5c	Sensitive-Early	1	0.218544	6.97447e-10
Tlx3	d+T+	T-cell leukemia, homeobox 3 [Source:RGD Symbol;Acc:1564190]	Tlx3	Intermediate-Middle	1	0.18934	8.8215e-07
Rangrf	d+T+	RAN guanine nucleotide release factor [Source:RGD Symbol;Acc:1563195]	Rangrf	Sensitive-Middle	1	0.364979	6.87027e-13
Zcrb1	D+t+	zinc finger CCHC-type and RNA binding motif containing 1 [Source:RGD Symbol;Acc:1309851]	Zcrb1	Sensitive-Middle	1	0.611028	3.92976e-11
Jakmip1	d-T+	janus kinase and microtubule interacting protein 1 [Source:RGD Symbol;Acc:1562401]	Jakmip1	Sensitive-Early	-1	-0.255434	0.00179965
Ndufaf1	D+T+	NADH:ubiquinone oxidoreductase complex assembly factor 1 [Source:RGD Symbol;Acc:1306202]	Ndufaf1	Sensitive-Early	1	0.151423	0.000803094
Utp14a	D+t+	UTP14A small subunit processome component [Source:RGD Symbol;Acc:1359313]	Utp14a	Intermediate-Late	1	0.294233	1.0951e-07
Rabep1	d-T-	rabaptin, RAB GTPase binding effector protein 1 [Source:RGD Symbol;Acc:708568]	Rabep1	Sensitive-Early	-1	-0.256947	1.71439e-14
Scn2a	d+T+	sodium voltage-gated channel alpha subunit 2 [Source:RGD Symbol;Acc:3632]	Scn2a	Resilient-Middle	1	0.172435	5.96109e-12
Orc4	D+t+	origin recognition complex, subunit 4 [Source:RGD Symbol;Acc:735212]	Orc4	Sensitive-Early	1	0.573946	3.43218e-12
Cdkn2aipnl	D+t-	CDKN2A interacting protein N-terminal like [Source:RGD Symbol;Acc:1308696]	Cdkn2aipnl	Intermediate-Middle	1	0.374496	8.14005e-07
Arhgef25	D+t-	Rho guanine nucleotide exchange factor 25 [Source:RGD Symbol;Acc:735210]	Arhgef25	Sensitive-Middle	1	0.771126	4.82264e-17
Kif18a	D+t-	kinesin family member 18A [Source:RGD Symbol;Acc:1561740]	Kif18a	Intermediate-Middle	1	0.226728	6.20515e-08
Ube2t	d+T-	ubiquitin-conjugating enzyme E2T [Source:RGD Symbol;Acc:1310816]	Ube2t	Sensitive-Late	1	0.0379772	1.44281e-06
Ppp2r5e	D+t+	protein phosphatase 2 regulatory subunit B', epsilon [Source:RGD Symbol;Acc:1305657]	Ppp2r5e	Sensitive-Early	1	-0.399405	8.91822e-15
Tbr1	d-T+	T-box, brain, 1 [Source:RGD Symbol;Acc:1591773]	Tbr1	Resilient-Middle	-1	-0.160025	4.60509e-05
Egln3	d+T-	egl-9 family hypoxia-inducible factor 3 [Source:RGD Symbol;Acc:71019]	Egln3	Intermediate-Early	1	0.168765	3.9174e-05
Lpcat4	d+T-	lysophosphatidylcholine acyltransferase 4 [Source:RGD Symbol;Acc:1311177]	Lpcat4	Resilient-Early	1	0.145151	2.89413e-05
Dlst	D+T-	dihydrolipoamide S-succinyltransferase [Source:RGD Symbol;Acc:1359615]	Dlst	Sensitive-Middle	1	0.47394	7.94317e-06
Atl1	D+t+	atlastin GTPase 1 [Source:RGD Symbol;Acc:1359232]	Atl1	Sensitive-Early	1	-0.274336	7.28516e-08
Ube2b	D+T-	ubiquitin-conjugating enzyme E2B [Source:RGD Symbol;Acc:708345]	Ube2b	Intermediate-Early	1	0.195059	3.03686e-10
Bcorl1	D+t-	BCL6 co-repressor-like 1 [Source:RGD Symbol;Acc:1566108]	Bcorl1	Sensitive-Early	1	0.190056	3.3119e-10
Irf6	d-T-	interferon regulatory factor 6 [Source:RGD Symbol;Acc:1309645]	Irf6	Resilient-Early	-1	-0.240523	1.07868e-14
Cebpz	D+t+	CCAAT/enhancer binding protein zeta [Source:RGD Symbol;Acc:1304994]	Cebpz	Sensitive-Late	1	0.353819	4.18316e-12
C1qtnf7	d-T-	C1q and TNF related 7 [Source:RGD Symbol;Acc:1306978]	C1qtnf7	Resilient-Early	-1	-0.178592	7.50364e-08
Bzw2	D+T+	basic leucine zipper and W2 domains 2 [Source:RGD Symbol;Acc:621507]	Bzw2	Sensitive-Middle	1	0.368528	4.44626e-08
Top3a	D+T+	DNA topoisomerase III alpha [Source:RGD Symbol;Acc:1309320]	Top3a	Resilient-Early	1	0.155695	0.00239067
Tmco5a	d+T-	transmembrane and coiled-coil domains 5A [Source:RGD Symbol;Acc:1565206]	Tmco5a	Sensitive-Early	1	0.17794	0.00025616
LOC100912115	d-T-	#N/A	LOC100912115	Sensitive-Late	-1	0.437888	1.0672e-22
Rprm	d-T-	reprimo, TP53 dependent G2 arrest mediator homolog [Source:RGD Symbol;Acc:1595512]	Rprm	Sensitive-Early	-1	0.358661	8.60685e-07
Asf1b	D+T-	anti-silencing function 1B histone chaperone [Source:RGD Symbol;Acc:1304918]	Asf1b	Resilient-Early	1	0.168441	0.000214876
Plekhh2	d+T+	pleckstrin homology, MyTH4 and FERM domain containing H2 [Source:RGD Symbol;Acc:1304935]	Plekhh2	Resilient-Late	1	0.211565	5.58266e-06
Slc52a3	d+T+	solute carrier family 52 member 3 [Source:RGD Symbol;Acc:1304644]	Slc52a3	Sensitive-Early	1	-0.199117	0.0089685
Pip4k2c	D+t+	phosphatidylinositol-5-phosphate 4-kinase type 2 gamma [Source:RGD Symbol;Acc:621711]	Pip4k2c	Sensitive-Early	1	0.254486	8.36163e-06
Hus1	D+T+	HUS1 checkpoint clamp component [Source:RGD Symbol;Acc:1591976]	Hus1	Sensitive-Early	1	0.249662	2.75354e-08
Tmem18	D+t+	transmembrane protein 18 [Source:RGD Symbol;Acc:1359389]	Tmem18	Sensitive-Early	1	0.475482	3.94075e-15
Sacm1l	d-T-	SAC1 like phosphatidylinositide phosphatase [Source:RGD Symbol;Acc:69223]	Sacm1l	Sensitive-Late	-1	0.348225	1.48572e-15
Dync2li1	D+t+	dynein cytoplasmic 2 light intermediate chain 1 [Source:RGD Symbol;Acc:1310286]	Dync2li1	Sensitive-Early	1	-0.177498	3.11369e-06
Rbbp7	D+t-	RB binding protein 7, chromatin remodeling factor [Source:RGD Symbol;Acc:620125]	Rbbp7	Sensitive-Middle	1	0.529001	1.67104e-08
Cst9l	D+t+	cystatin 9-like [Source:RGD Symbol;Acc:1311032]	Cst9l	Sensitive-Early	1	-0.238773	0.000201189
Map7d2	D+t+	MAP7 domain containing 2 [Source:RGD Symbol;Acc:1564852]	Map7d2	Resilient-Early	1	0.154524	3.11192e-06
Tp53i3	d-T-	tumor protein p53 inducible protein 3 [Source:RGD Symbol;Acc:1304982]	Tp53i3	Sensitive-Middle	-1	-0.402041	1.54508e-10
Rtf1	D+t+	Rtf1, Paf1/RNA polymerase II complex component, homolog (S. cerevisiae) [Source:RGD Symbol;Acc:1310654]	Rtf1	Sensitive-Early	1	0.145726	8.47202e-09
Nipal2	d+T-	NIPA-like domain containing 2 [Source:RGD Symbol;Acc:1564315]	Nipal2	Intermediate-Early	1	0.169911	1.2084e-06
Pfas	D-t-	phosphoribosylformylglycinamidine synthase [Source:RGD Symbol;Acc:1304926]	Pfas	Sensitive-Early	-1	-0.440158	2.1148e-09
Cst3	D+t-	cystatin C [Source:RGD Symbol;Acc:2432]	Cst3	Resilient-Early	1	0.181757	8.16359e-06
Slc12a6	D+t+	solute carrier family 12, member 6 [Source:RGD Symbol;Acc:1311335]	Slc12a6	Sensitive-Middle	1	0.592549	7.12075e-07
Plek	D+T+	pleckstrin [Source:RGD Symbol;Acc:1308269]	Plek	Sensitive-Late	1	0.722003	5.24427e-21
Sf3a1	D+t+	splicing factor 3a, subunit 1 [Source:RGD Symbol;Acc:1311477]	Sf3a1	Intermediate-Middle	1	0.24321	2.68962e-10
Tfap4	d+T+	transcription factor AP-4 [Source:RGD Symbol;Acc:1308357]	Tfap4	Sensitive-Late	1	0.221726	0.0010383
Sec16b	d-T-	SEC16 homolog B, endoplasmic reticulum export factor [Source:RGD Symbol;Acc:621658]	Sec16b	Sensitive-Late	-1	0.613257	1.77966e-25
Gxylt1	d+T+	glucoside xylosyltransferase 1 [Source:RGD Symbol;Acc:1563062]	Gxylt1	Sensitive-Early	1	0.0895866	6.29985e-07
Pop1	D+T+	POP1 homolog, ribonuclease P/MRP subunit [Source:RGD Symbol;Acc:1308609]	Pop1	Sensitive-Early	1	0.276015	2.31589e-06
Tfap2c	D+t+	transcription factor AP-2 gamma [Source:RGD Symbol;Acc:1303185]	Tfap2c	Resilient-Middle	1	0.170591	2.57917e-05
Slc1a4	d+T-	solute carrier family 1 member 4 [Source:RGD Symbol;Acc:735146]	Slc1a4	Intermediate-Early	1	0.178229	1.80359e-08
Snx6	D+t-	sorting nexin 6 [Source:RGD Symbol;Acc:1304647]	Snx6	Sensitive-Middle	1	0.68474	3.65707e-11
Abcg5	d-T+	ATP binding cassette subfamily G member 5 [Source:RGD Symbol;Acc:620298]	Abcg5	Sensitive-Late	-1	-0.330096	0.000964288
Fbxl5	d+T+	F-box and leucine-rich repeat protein 5 [Source:RGD Symbol;Acc:1306887]	Fbxl5	Sensitive-Early	1	0.202663	2.40209e-09
Scaf11	D+t+	SR-related CTD-associated factor 11 [Source:RGD Symbol;Acc:1598325]	Scaf11	Sensitive-Early	1	0.406153	3.04912e-12
Sav1	D+T+	salvador family WW domain containing protein 1 [Source:RGD Symbol;Acc:1307253]	Sav1	Sensitive-Middle	1	0.367588	3.09701e-06
Gnat3	d+T-	G protein subunit alpha transducin 3 [Source:RGD Symbol;Acc:727817]	Gnat3	Resilient-Early	1	0.15078	1.69644e-05
Srl	D+t+	sarcalumenin [Source:RGD Symbol;Acc:1306564]	Srl	Resilient-Early	1	0.1825	8.25359e-05
Sycp3	D-T+	synaptonemal complex protein 3 [Source:RGD Symbol;Acc:3795]	Sycp3	Sensitive-Early	-1	0.306686	6.57898e-09
Rapgef5	D+T-	Rap guanine nucleotide exchange factor 5 [Source:RGD Symbol;Acc:1561668]	Rapgef5	Intermediate-Early	1	0.192874	1.58089e-06
Vrk1	D+t+	VRK serine/threonine kinase 1 [Source:RGD Symbol;Acc:1306069]	Vrk1	Resilient-Middle	1	0.156088	1.1433e-05
Shmt1	D-T+	serine hydroxymethyltransferase 1 [Source:RGD Symbol;Acc:1312011]	Shmt1	Sensitive-Early	-1	-0.516385	8.94898e-12
Ptprv	d-T-	protein tyrosine phosphatase, receptor type, V [Source:RGD Symbol;Acc:621123]	Ptprv	Sensitive-Early	-1	-0.00312819	0.000568709
Ndufaf7	d+T+	NADH:ubiquinone oxidoreductase complex assembly factor 7 [Source:RGD Symbol;Acc:1311578]	Ndufaf7	Intermediate-Late	1	0.161395	1.38498e-06
Stx16	D+t+	syntaxin 16 [Source:RGD Symbol;Acc:1309423]	Stx16	Resilient-Middle	1	0.209922	0.000200124
Itpka	d+T-	inositol-trisphosphate 3-kinase A [Source:RGD Symbol;Acc:619950]	Itpka	Resilient-Late	1	0.158107	1.1634e-07
Fbxo33	D+t-	F-box protein 33 [Source:RGD Symbol;Acc:1307543]	Fbxo33	Sensitive-Middle	1	0.451601	7.83715e-06
Ywhae	d-T-	tyrosine 3-monooxygenase/tryptophan 5-monooxygenase activation protein, epsilon [Source:RGD Symbol;Acc:62000]	Ywhae	Resilient-Early	-1	-0.181021	1.87548e-08
Trip11	D+t+	thyroid hormone receptor interactor 11 [Source:RGD Symbol;Acc:1586166]	Trip11	Sensitive-Early	1	0.260004	1.13928e-16
Zfp513	D+t+	zinc finger protein 513 [Source:RGD Symbol;Acc:1310456]	Zfp513	Intermediate-Late	1	0.298183	4.75467e-06
Kif5a	d+T-	kinesin family member 5A [Source:RGD Symbol;Acc:1303035]	Kif5a	Resilient-Late	1	0.189074	6.72936e-07
Eif2b4	D+t-	eukaryotic translation initiation factor 2B subunit delta [Source:RGD Symbol;Acc:620208]	Eif2b4	Sensitive-Middle	1	0.683326	5.99737e-16
Slc2a9	D-t-	solute carrier family 2 member 9 [Source:RGD Symbol;Acc:1597012]	Slc2a9	Resilient-Early	-1	-0.213973	6.47383e-07
Tbc1d25	D+t+	TBC1 domain family, member 25 [Source:RGD Symbol;Acc:1559711]	Tbc1d25	Sensitive-Middle	1	0.423894	4.62232e-05
Cul1	D+t+	cullin 1 [Source:RGD Symbol;Acc:1308157]	Cul1	Sensitive-Middle	1	0.514476	2.00359e-11
Crebbp	d+T+	CREB binding protein [Source:RGD Symbol;Acc:2401]	Crebbp	Sensitive-Early	1	0.313876	1.37291e-11
Vapb	D+t+	VAMP associated protein B and C [Source:RGD Symbol;Acc:68326]	Vapb	Sensitive-Early	1	0.234423	8.7584e-05
Azin1	D+T-	antizyme inhibitor 1 [Source:RGD Symbol;Acc:61934]	Azin1	Sensitive-Early	1	0.380866	2.47962e-14
Acvr2a	D+t-	activin A receptor type 2A [Source:RGD Symbol;Acc:70911]	Acvr2a	Sensitive-Early	1	0.549616	3.58834e-15
Prss27	D+t+	serine protease 27 [Source:RGD Symbol;Acc:1303256]	Prss27	Resilient-Early	1	0.148248	6.0682e-06
Esr2	d-T+	estrogen receptor 2 [Source:RGD Symbol;Acc:2582]	Esr2	Sensitive-Early	-1	0.329812	1.92554e-14
Nol10	D+t+	nucleolar protein 10 [Source:RGD Symbol;Acc:1359447]	Nol10	Sensitive-Early	1	0.0431984	3.95898e-05
Vsnl1	d+T+	visinin-like 1 [Source:RGD Symbol;Acc:3966]	Vsnl1	Resilient-Middle	1	0.146372	0.00080841
Tmem128	D+t+	transmembrane protein 128 [Source:RGD Symbol;Acc:1310481]	Tmem128	Resilient-Late	1	0.191562	2.96081e-06
Fjx1	D+T+	four-jointed box kinase 1 [Source:RGD Symbol;Acc:1306113]	Fjx1	Resilient-Late	1	0.180557	1.26644e-05
Pwp1	d+T-	PWP1 homolog, endonuclein [Source:RGD Symbol;Acc:1310705]	Pwp1	Sensitive-Late	1	0.730613	1.75725e-07
Ctc1	d-T-	CST telomere replication complex component 1 [Source:RGD Symbol;Acc:1563106]	Ctc1	Sensitive-Early	-1	-0.267976	3.40629e-07
Pmm1	d+T+	phosphomannomutase 1 [Source:RGD Symbol;Acc:1310897]	Pmm1	Sensitive-Late	1	0.305071	9.53031e-10
Csrnp3	D+t+	cysteine and serine rich nuclear protein 3 [Source:RGD Symbol;Acc:1306214]	Csrnp3	Sensitive-Early	1	0.506505	9.4098e-12
Dhrs7b	D+T+	dehydrogenase/reductase 7B [Source:RGD Symbol;Acc:1311243]	Dhrs7b	Intermediate-Late	1	0.18944	9.62953e-06
Rab3ip	d+T+	RAB3A interacting protein [Source:RGD Symbol;Acc:620650]	Rab3ip	Sensitive-Middle	1	0.640218	1.98057e-12
Kcnip1	D-t-	potassium voltage-gated channel interacting protein 1 [Source:RGD Symbol;Acc:70886]	Kcnip1	Sensitive-Early	-1	0.198995	1.23488e-07
Slc12a1	d+T-	solute carrier family 12 member 1 [Source:RGD Symbol;Acc:3685]	Slc12a1	Sensitive-Middle	1	-0.25995	2.12984e-07
Kcnj3	d+T-	potassium voltage-gated channel subfamily J member 3 [Source:RGD Symbol;Acc:2958]	Kcnj3	Sensitive-Late	1	-0.222717	1.64459e-12
Klhl29	d+T-	kelch-like family member 29 [Source:RGD Symbol;Acc:1311076]	Klhl29	Sensitive-Early	1	-0.420895	1.80486e-15
Lyar	D+t+	Ly1 antibody reactive [Source:RGD Symbol;Acc:1305352]	Lyar	Sensitive-Late	1	0.429458	2.01879e-20
RGD1564053	D+t+	similar to hypothetical protein [Source:RGD Symbol;Acc:1564053]	RGD1564053	Sensitive-Early	1	0.195754	9.7228e-17
Mad2l1	d+T+	mitotic arrest deficient 2 like 1 [Source:RGD Symbol;Acc:1310889]	Mad2l1	Intermediate-Late	1	0.293303	6.77313e-07
Tmem11	D+T-	transmembrane protein 11 [Source:RGD Symbol;Acc:1309817]	Tmem11	Sensitive-Early	1	0.476559	1.50474e-08
Gna15	d+T+	G protein subunit alpha 15 [Source:RGD Symbol;Acc:619751]	Gna15	Sensitive-Late	1	0.290194	2.08797e-10
Kitlg	D+t-	KIT ligand [Source:RGD Symbol;Acc:3086]	Kitlg	Sensitive-Middle	1	0.336364	4.84824e-11
Rbm3	D+T+	RNA binding motif protein 3 [Source:RGD Symbol;Acc:620145]	Rbm3	Sensitive-Late	1	0.318191	1.20998e-16
Nup210	D+t-	nucleoporin 210 [Source:RGD Symbol;Acc:69339]	Nup210	Sensitive-Middle	1	0.333825	0.0019655
Ngfr	D+t+	nerve growth factor receptor [Source:RGD Symbol;Acc:3177]	Ngfr	Intermediate-Middle	1	0.209728	7.41965e-05
Sertad2	D+T-	SERTA domain containing 2 [Source:RGD Symbol;Acc:1564049]	Sertad2	Sensitive-Early	1	0.305079	2.88852e-10
Maea	D+t-	macrophage erythroblast attacher [Source:RGD Symbol;Acc:1309877]	Maea	Sensitive-Middle	1	0.483104	1.60852e-08
Rasgrp1	D+t-	RAS guanyl releasing protein 1 [Source:RGD Symbol;Acc:3539]	Rasgrp1	Sensitive-Middle	1	0.561333	3.31341e-10
Clint1	D+T-	clathrin interactor 1 [Source:RGD Symbol;Acc:1303328]	Clint1	Intermediate-Early	1	0.191576	7.31513e-08
Cdca7l	D+t-	cell division cycle associated 7 like [Source:RGD Symbol;Acc:1564080]	Cdca7l	Intermediate-Middle	1	0.177142	4.73644e-06
Aftph	D+t-	aftiphilin [Source:RGD Symbol;Acc:1311920]	Aftph	Sensitive-Early	1	0.579485	2.783e-09
Creb3l1	D+t-	cAMP responsive element binding protein 3-like 1 [Source:RGD Symbol;Acc:1359613]	Creb3l1	Resilient-Late	1	0.196521	6.34953e-05
Trap1	d-T-	TNF receptor-associated protein 1 [Source:RGD Symbol;Acc:1359733]	Trap1	Sensitive-Late	-1	-0.19759	3.43066e-06
Abcg8	d-T-	ATP binding cassette subfamily G member 8 [Source:RGD Symbol;Acc:620300]	Abcg8	Sensitive-Middle	-1	-0.597565	1.77873e-08
Snupn	d-T+	snurportin 1 [Source:RGD Symbol;Acc:1303191]	Snupn	Sensitive-Middle	-1	-0.258655	5.14545e-05
Ctbp1	D+t+	C-terminal binding protein 1 [Source:RGD Symbol;Acc:2441]	Ctbp1	Sensitive-Middle	1	0.475804	4.45876e-11
Shq1	D+T+	SHQ1, H/ACA ribonucleoprotein assembly factor [Source:RGD Symbol;Acc:1310610]	Shq1	Intermediate-Middle	1	0.306601	1.84198e-10
Rida	d-T-	reactive intermediate imine deaminase A homolog [Source:RGD Symbol;Acc:70940]	Rida	Sensitive-Middle	-1	-0.238664	3.20191e-11
Pcsk2	D+T+	proprotein convertase subtilisin/kexin type 2 [Source:RGD Symbol;Acc:3273]	Pcsk2	Resilient-Middle	1	0.166432	6.57122e-08
Gna11	d+T+	G protein subunit alpha 11 [Source:RGD Symbol;Acc:619749]	Gna11	Intermediate-Late	1	0.173437	4.5046e-05
Lamp5	D+T-	lysosomal-associated membrane protein family, member 5 [Source:RGD Symbol;Acc:1306991]	Lamp5	Sensitive-Late	1	0.203323	0.00364567
Lgalsl	d+T-	galectin-like [Source:RGD Symbol;Acc:1307414]	Lgalsl	Sensitive-Early	1	0.212977	4.44715e-07
Kcnmb1	d-T-	potassium calcium-activated channel subfamily M regulatory beta subunit 1 [Source:RGD Symbol;Acc:2961]	Kcnmb1	Sensitive-Late	-1	-0.227498	8.55328e-08
Rbm28	D+t-	RNA binding motif protein 28 [Source:RGD Symbol;Acc:1311336]	Rbm28	Intermediate-Early	1	0.212536	1.80569e-07
Atxn3	D+t+	ataxin 3 [Source:RGD Symbol;Acc:621567]	Atxn3	Sensitive-Early	1	0.244548	4.39975e-07
Fkbp9	d-T-	FKBP prolyl isomerase 9 [Source:RGD Symbol;Acc:1549757]	Fkbp9	Sensitive-Late	-1	-0.265409	1.90035e-05
Slc1a2	d-T-	solute carrier family 1 member 2 [Source:RGD Symbol;Acc:3697]	Slc1a2	Sensitive-Early	-1	-0.690352	4.15466e-12
Ybx3	D+t+	Y box binding protein 3 [Source:RGD Symbol;Acc:621056]	Ybx3	Sensitive-Early	1	0.213806	0.000170337
Sap30bp	d-T-	SAP30 binding protein [Source:RGD Symbol;Acc:1565537]	Sap30bp	Resilient-Early	-1	-0.152101	0.000445863
Rpap1	d+T-	RNA polymerase II associated protein 1 [Source:RGD Symbol;Acc:1590891]	Rpap1	Intermediate-Late	1	0.242671	3.20429e-09
Hpcal1	d+T+	hippocalcin-like 1 [Source:RGD Symbol;Acc:708375]	Hpcal1	Intermediate-Late	1	0.352533	2.6912e-08
Ing3	D+T-	inhibitor of growth family, member 3 [Source:RGD Symbol;Acc:1310556]	Ing3	Intermediate-Early	1	0.260772	1.20109e-10
Gcg	d+T+	glucagon [Source:RGD Symbol;Acc:2668]	Gcg	Intermediate-Middle	1	0.22964	1.62615e-06
Ankib1	D+t+	ankyrin repeat and IBR domain containing 1 [Source:RGD Symbol;Acc:1597088]	Ankib1	Sensitive-Early	1	0.269746	7.21414e-05
Rhbdl3	d-T-	rhomboid like 3 [Source:RGD Symbol;Acc:1311901]	Rhbdl3	Sensitive-Late	-1	-0.217606	9.28457e-07
Grm3	d+T-	glutamate metabotropic receptor 3 [Source:RGD Symbol;Acc:2744]	Grm3	Sensitive-Late	1	-0.165012	4.63571e-07
Sh3yl1	d-T-	SH3 and SYLF domain containing 1 [Source:RGD Symbol;Acc:1306440]	Sh3yl1	Resilient-Late	-1	-0.195384	1.75377e-12
Pno1	D+t+	partner of NOB1 homolog [Source:RGD Symbol;Acc:727882]	Pno1	Sensitive-Late	1	0.36403	4.53395e-13
Tbk1	D+t+	TANK-binding kinase 1 [Source:RGD Symbol;Acc:1588588]	Tbk1	Sensitive-Middle	1	0.362005	5.689e-09
Psmd11	d+T+	proteasome 26S subunit, non-ATPase 11 [Source:RGD Symbol;Acc:1306450]	Psmd11	Sensitive-Middle	1	0.394532	7.51071e-12
Thg1l	D+T+	tRNA-histidine guanylyltransferase 1-like [Source:RGD Symbol;Acc:1359513]	Thg1l	Sensitive-Early	1	0.116455	2.1802e-08
Nin	D+T-	ninein [Source:RGD Symbol;Acc:1306492]	Nin	Resilient-Late	1	0.153194	5.43381e-06
Apob	D-T-	apolipoprotein B [Source:RGD Symbol;Acc:2129]	Apob	Sensitive-Early	-1	-0.844181	3.07841e-15
Cst5	d-T-	cystatin D [Source:RGD Symbol;Acc:1310978]	Cst5	Sensitive-Late	-1	-0.207913	1.19989e-08
Lrfn5	D+T-	leucine rich repeat and fibronectin type III domain containing 5 [Source:RGD Symbol;Acc:1309357]	Lrfn5	Resilient-Late	1	0.179909	4.60971e-05
Derl1	D+t+	derlin 1 [Source:RGD Symbol;Acc:1311835]	Derl1	Sensitive-Early	1	0.271832	1.29708e-13
LOC100125367	D+t+	hypothetical protein LOC100125367 [Source:RGD Symbol;Acc:1642423]	LOC100125367	Sensitive-Middle	1	0.323046	7.41026e-08
Brinp1	d+T+	BMP/retinoic acid inducible neural specific 1 [Source:RGD Symbol;Acc:708519]	Brinp1	Resilient-Middle	1	0.165145	3.67284e-08
Traf3ip3	d+T+	TRAF3 interacting protein 3 [Source:RGD Symbol;Acc:1304848]	Traf3ip3	Sensitive-Early	1	0.342663	6.02624e-16
Phospho1	d-T-	phosphoethanolamine/phosphocholine phosphatase 1 [Source:RGD Symbol;Acc:1306182]	Phospho1	Sensitive-Late	-1	-0.173084	0.000131822
Adamts8	D+T+	ADAM metallopeptidase with thrombospondin type 1 motif, 8 [Source:RGD Symbol;Acc:1308511]	Adamts8	Intermediate-Middle	1	0.216449	5.35723e-06
Abi3	D+T+	ABI family, member 3 [Source:RGD Symbol;Acc:1311794]	Abi3	Intermediate-Late	1	0.328809	7.3948e-08
Rpia	D+t+	ribose 5-phosphate isomerase A [Source:RGD Symbol;Acc:1311377]	Rpia	Sensitive-Late	1	0.327825	2.38973e-06
Desi1	D+T+	desumoylating isopeptidase 1 [Source:RGD Symbol;Acc:1305776]	Desi1	Sensitive-Middle	1	0.54536	3.63436e-08
Zbtb44	d+T-	zinc finger and BTB domain containing 44 [Source:RGD Symbol;Acc:1308984]	Zbtb44	Sensitive-Early	1	0.23577	1.14631e-05
Itgb4	d+T-	integrin subunit beta 4 [Source:RGD Symbol;Acc:2928]	Itgb4	Sensitive-Late	1	-0.156766	0.000267984
Suclg1	D-T-	succinate-CoA ligase, alpha subunit [Source:RGD Symbol;Acc:619821]	Suclg1	Resilient-Early	-1	-0.173245	2.12791e-07
Nr4a2	D+t-	nuclear receptor subfamily 4, group A, member 2 [Source:RGD Symbol;Acc:3202]	Nr4a2	Sensitive-Middle	1	0.462197	2.85366e-14
Mthfd1	d-T-	methylenetetrahydrofolate dehydrogenase, cyclohydrolase and formyltetrahydrofolate synthetase 1 [Source:RGD Symbol;Acc:708531]	Mthfd1	Sensitive-Late	-1	0.234944	6.00247e-07
Med1	d+T-	mediator complex subunit 1 [Source:RGD Symbol;Acc:1559552]	Med1	Intermediate-Late	1	0.338779	2.00622e-11
Yipf4	d+T+	Yip1 domain family, member 4 [Source:RGD Symbol;Acc:1310157]	Yipf4	Sensitive-Early	1	0.127747	1.3452e-11
Gadd45a	D+t-	growth arrest and DNA-damage-inducible, alpha [Source:RGD Symbol;Acc:2654]	Gadd45a	Sensitive-Early	1	0.511936	1.15469e-18
Fmc1	d-T-	formation of mitochondrial complex V assembly factor 1 [Source:RGD Symbol;Acc:1559476]	Fmc1	Resilient-Late	-1	-0.181384	1.25133e-11
Misp3	d-T+	MISP family member 3 [Source:RGD Symbol;Acc:1310262]	Misp3	Sensitive-Early	-1	0.265002	9.29745e-11
Lcp2	d+T+	lymphocyte cytosolic protein 2 [Source:RGD Symbol;Acc:619743]	Lcp2	Sensitive-Late	1	0.350618	8.64095e-11
Ankmy2	D-T-	ankyrin repeat and MYND domain containing 2 [Source:RGD Symbol;Acc:1306017]	Ankmy2	Resilient-Early	-1	-0.200587	1.23049e-08
Hoxa1	D+t+	homeobox A1 [Source:RGD Symbol;Acc:11414885]	Hoxa1	Resilient-Late	1	0.179226	0.00900647
Ar	D+T+	androgen receptor [Source:RGD Symbol;Acc:2147]	Ar	Resilient-Late	1	0.222226	3.67316e-07
Fbxl4	d-T-	F-box and leucine-rich repeat protein 4 [Source:RGD Symbol;Acc:1305724]	Fbxl4	Resilient-Early	-1	-0.189839	3.74924e-07
Frs2	D+T+	fibroblast growth factor receptor substrate 2 [Source:RGD Symbol;Acc:1308201]	Frs2	Sensitive-Middle	1	0.629408	1.00748e-15
Pgf	d-T-	placental growth factor [Source:RGD Symbol;Acc:619850]	Pgf	Sensitive-Late	-1	-0.188671	1.06272e-08
Aurkb	D+T-	aurora kinase B [Source:RGD Symbol;Acc:621625]	Aurkb	Intermediate-Early	1	0.180679	7.27451e-05
Grm7	D-t+	glutamate metabotropic receptor 7 [Source:RGD Symbol;Acc:619857]	Grm7	Sensitive-Early	-1	-0.25451	0.000355938
Tas2r105	d+T+	taste receptor, type 2, member 105 [Source:RGD Symbol;Acc:620741]	Tas2r105	Sensitive-Middle	1	0.567592	3.42026e-13
Car8	D+T+	#N/A	Car8	Intermediate-Late	1	0.273345	9.34175e-08
Art4	D+t-	ADP-ribosyltransferase 4 (Dombrock blood group) [Source:RGD Symbol;Acc:1306456]	Art4	Resilient-Early	1	0.144704	1.54408e-05
Lamb1	D+t-	laminin subunit beta 1 [Source:RGD Symbol;Acc:1306311]	Lamb1	Resilient-Middle	1	0.194041	6.99917e-11
Fap	D+T+	fibroblast activation protein, alpha [Source:RGD Symbol;Acc:621253]	Fap	Intermediate-Middle	1	0.190123	0.00819315
Tas2r114	d+T+	taste receptor, type 2, member 114 [Source:RGD Symbol;Acc:620737]	Tas2r114	Sensitive-Early	1	0.151891	0.00219663
Mgp	d+T-	matrix Gla protein [Source:RGD Symbol;Acc:3088]	Mgp	Sensitive-Late	1	0.323485	3.92294e-06
Nsg1	d+T-	neuronal vesicle trafficking associated 1 [Source:RGD Symbol;Acc:2222]	Nsg1	Sensitive-Middle	1	-0.244531	1.36853e-08
Arfgef1	D+t+	ADP ribosylation factor guanine nucleotide exchange factor 1 [Source:RGD Symbol;Acc:1560793]	Arfgef1	Sensitive-Early	1	0.305102	4.13405e-10
Bfsp1	D-t-	beaded filament structural protein 1 [Source:RGD Symbol;Acc:2205]	Bfsp1	Resilient-Early	-1	-0.146407	0.00378072
Mmp16	D+t+	matrix metallopeptidase 16 [Source:RGD Symbol;Acc:620199]	Mmp16	Resilient-Middle	1	0.217057	1.54835e-10
Rbm7	D+t+	RNA binding motif protein 7 [Source:RGD Symbol;Acc:1308017]	Rbm7	Sensitive-Early	1	0.223188	1.34166e-06
Ptprd	d-T-	protein tyrosine phosphatase, receptor type, D [Source:RGD Symbol;Acc:1561090]	Ptprd	Sensitive-Middle	-1	-0.309401	9.46503e-18
Lgr4	d-T-	leucine-rich repeat-containing G protein-coupled receptor 4 [Source:RGD Symbol;Acc:628615]	Lgr4	Intermediate-Early	-1	-0.218558	4.48721e-09
Tas2r121	d-T-	taste receptor, type 2, member 121 [Source:RGD Symbol;Acc:620738]	Tas2r121	Sensitive-Late	-1	-0.167431	0.000907317
Emc4	D+t-	ER membrane protein complex subunit 4 [Source:RGD Symbol;Acc:1310905]	Emc4	Sensitive-Early	1	0.168741	3.76001e-11
Galnt3	d+T+	polypeptide N-acetylgalactosaminyltransferase 3 [Source:RGD Symbol;Acc:1306443]	Galnt3	Resilient-Middle	1	0.166897	2.50509e-11
Pcmtd1	D-T-	protein-L-isoaspartate (D-aspartate) O-methyltransferase domain containing 1 [Source:RGD Symbol;Acc:1586096]	Pcmtd1	Intermediate-Late	-1	-0.260894	4.32664e-17
Birc3	D+t-	baculoviral IAP repeat-containing 3 [Source:RGD Symbol;Acc:621282]	Birc3	Sensitive-Early	1	0.35456	3.18489e-08
Tas2r13	d+T-	taste receptor, type 2, member 13 [Source:RGD Symbol;Acc:620740]	Tas2r13	Sensitive-Late	1	-0.235975	2.17101e-05
Cpsf2	D+t-	cleavage and polyadenylation specific factor 2 [Source:RGD Symbol;Acc:1309687]	Cpsf2	Sensitive-Early	1	0.41057	5.42488e-10
Eif1ax	D+t+	eukaryotic translation initiation factor 1A, X-linked [Source:RGD Symbol;Acc:1560198]	Eif1ax	Sensitive-Middle	1	0.573071	4.12228e-09
Dapl1	D-T+	death associated protein-like 1 [Source:RGD Symbol;Acc:1309610]	Dapl1	Sensitive-Early	-1	0.215096	1.11112e-10
Il27ra	d+T-	interleukin 27 receptor subunit alpha [Source:RGD Symbol;Acc:1305029]	Il27ra	Sensitive-Middle	1	-0.289139	3.39031e-08
Alg13	D+t-	#N/A	Alg13	Sensitive-Middle	1	0.333233	3.29491e-06
Rab22a	D+T-	RAB22A, member RAS oncogene family [Source:RGD Symbol;Acc:1311959]	Rab22a	Sensitive-Middle	1	0.532889	2.53002e-10
Arl1	D+T+	ADP-ribosylation factor like GTPase 1 [Source:RGD Symbol;Acc:621326]	Arl1	Sensitive-Middle	1	0.625254	4.00602e-13
Ap4s1	d+T+	adaptor related protein complex 4 subunit sigma 1 [Source:RGD Symbol;Acc:1311990]	Ap4s1	Sensitive-Middle	1	0.231067	1.32666e-05
Smg8	D+T-	SMG8 nonsense mediated mRNA decay factor [Source:RGD Symbol;Acc:1306862]	Smg8	Resilient-Early	1	0.177062	1.83997e-06
Hacd4	D-T+	3-hydroxyacyl-CoA dehydratase 4 [Source:RGD Symbol;Acc:1310339]	Hacd4	Sensitive-Early	-1	-0.190639	6.60037e-05
Bcl11b	d+T+	BAF chromatin remodeling complex subunit BCL11B [Source:RGD Symbol;Acc:1311128]	Bcl11b	Resilient-Middle	1	0.17857	2.19499e-16
Wnt16	d-T+	Wnt family member 16 [Source:RGD Symbol;Acc:1562253]	Wnt16	Resilient-Middle	-1	-0.168034	2.40819e-09
Erp27	d-T-	endoplasmic reticulum protein 27 [Source:RGD Symbol;Acc:1565381]	Erp27	Sensitive-Early	-1	0.173925	0.00621304
Slc10a1	D-T-	solute carrier family 10 member 1 [Source:RGD Symbol;Acc:3681]	Slc10a1	Intermediate-Late	-1	-0.20387	3.18821e-10
Aasdhppt	d-T-	aminoadipate-semialdehyde dehydrogenase-phosphopantetheinyl transferase [Source:RGD Symbol;Acc:1311360]	Aasdhppt	Sensitive-Early	-1	-0.194829	2.32907e-07
Cav3	d+T-	caveolin 3 [Source:RGD Symbol;Acc:2281]	Cav3	Sensitive-Early	1	0.19041	1.57847e-07
Stx17	d+T+	syntaxin 17 [Source:RGD Symbol;Acc:708499]	Stx17	Sensitive-Middle	1	0.414431	1.12995e-14
Eif3d	d+T-	eukaryotic translation initiation factor 3, subunit D [Source:RGD Symbol;Acc:1303255]	Eif3d	Sensitive-Late	1	0.388278	2.18918e-08
Oxtr	d-T+	oxytocin receptor [Source:RGD Symbol;Acc:3239]	Oxtr	Resilient-Early	-1	-0.167502	0.00162603
Ptpn7	D+T+	protein tyrosine phosphatase, non-receptor type 7 [Source:RGD Symbol;Acc:708516]	Ptpn7	Intermediate-Late	1	0.364287	1.02723e-11
Arhgdib	D+T+	Rho GDP dissociation inhibitor beta [Source:RGD Symbol;Acc:1305383]	Arhgdib	Sensitive-Late	1	0.262837	5.65122e-14
Utp20	d+T+	UTP20 small subunit processome component [Source:RGD Symbol;Acc:1560606]	Utp20	Intermediate-Middle	1	0.395764	9.1907e-07
Fam19a4	d+T-	#N/A	Fam19a4	Intermediate-Late	1	0.300704	1.65026e-05
Erp44	D+t+	endoplasmic reticulum protein 44 [Source:RGD Symbol;Acc:1309176]	Erp44	Intermediate-Middle	1	0.199314	3.07836e-07
Kap	d+T+	kidney androgen regulated protein [Source:RGD Symbol;Acc:2947]	Kap	Resilient-Middle	1	0.167723	8.76732e-10
Hsd11b1	D+t+	hydroxysteroid 11-beta dehydrogenase 1 [Source:RGD Symbol;Acc:2834]	Hsd11b1	Sensitive-Early	1	-0.564577	3.71968e-07
Ssfa2	D+t-	#N/A	Ssfa2	Sensitive-Early	1	0.37313	2.47207e-14
Il1rn	d+T+	interleukin 1 receptor antagonist [Source:RGD Symbol;Acc:621159]	Il1rn	Sensitive-Late	1	0.4685	3.42053e-20
Tle2	d-T-	TLE family member 2, transcriptional corepressor [Source:RGD Symbol;Acc:1306665]	Tle2	Sensitive-Late	-1	0.253675	4.87096e-14
Lrpprc	D-T+	leucine-rich pentatricopeptide repeat containing [Source:RGD Symbol;Acc:1306575]	Lrpprc	Resilient-Middle	-1	-0.154643	4.01188e-05
Zscan20	d-T+	zinc finger and SCAN domain containing 20 [Source:RGD Symbol;Acc:1562996]	Zscan20	Intermediate-Early	-1	-0.186924	9.88454e-06
Serbp1	d-T+	Serpine1 mRNA binding protein 1 [Source:RGD Symbol;Acc:619907]	Serbp1	Resilient-Early	-1	-0.170301	6.45124e-07
Slc2a6	d+T+	solute carrier family 2 member 6 [Source:RGD Symbol;Acc:1309317]	Slc2a6	Sensitive-Late	1	0.261514	2.37366e-09
St14	D+t+	suppression of tumorigenicity 14 [Source:RGD Symbol;Acc:69288]	St14	Sensitive-Early	1	0.447117	6.55321e-10
Cdc27	D+T+	cell division cycle 27 [Source:RGD Symbol;Acc:1304921]	Cdc27	Sensitive-Middle	1	0.480466	4.97993e-09
Pde4b	D+t-	phosphodiesterase 4B [Source:RGD Symbol;Acc:3280]	Pde4b	Sensitive-Middle	1	0.635213	9.49737e-05
Rad18	D+t+	RAD18 E3 ubiquitin protein ligase [Source:RGD Symbol;Acc:1306993]	Rad18	Resilient-Late	1	0.213021	1.51128e-05
Ppm1a	d-T-	protein phosphatase, Mg2+/Mn2+ dependent, 1A [Source:RGD Symbol;Acc:3373]	Ppm1a	Intermediate-Early	-1	-0.214569	3.88462e-06
Pawr	D+t-	pro-apoptotic WT1 regulator [Source:RGD Symbol;Acc:69065]	Pawr	Intermediate-Early	1	0.29336	5.97288e-07
RGD1563941	D-t+	similar to hypothetical protein FLJ20010 [Source:RGD Symbol;Acc:1563941]	RGD1563941	Resilient-Middle	-1	-0.195729	1.52136e-05
Cpsf6	D+T+	cleavage and polyadenylation specific factor 6 [Source:RGD Symbol;Acc:1304640]	Cpsf6	Sensitive-Middle	1	0.440213	3.14424e-09
A3galt2	D+t+	alpha 1,3-galactosyltransferase 2 [Source:RGD Symbol;Acc:727913]	A3galt2	Intermediate-Late	1	0.183998	2.30077e-06
Foxm1	d+T-	forkhead box M1 [Source:RGD Symbol;Acc:61807]	Foxm1	Intermediate-Late	1	0.266292	3.38891e-06
Pde6h	D+t+	phosphodiesterase 6H [Source:RGD Symbol;Acc:70933]	Pde6h	Resilient-Late	1	0.15287	0.00151972
Slc4a7	D+t+	solute carrier family 4 member 7 [Source:RGD Symbol;Acc:621208]	Slc4a7	Resilient-Middle	1	0.188909	3.17693e-05
Rrbp1	D+T+	ribosome binding protein 1 [Source:RGD Symbol;Acc:1306536]	Rrbp1	Sensitive-Early	1	-0.431578	8.36201e-10
Rab2a	d+T-	RAB2A, member RAS oncogene family [Source:RGD Symbol;Acc:68323]	Rab2a	Sensitive-Late	1	0.34931	1.40337e-05
Nr4a3	D+T+	nuclear receptor subfamily 4, group A, member 3 [Source:RGD Symbol;Acc:61882]	Nr4a3	Sensitive-Late	1	0.354079	7.98165e-13
Lrrc1	d+T+	leucine rich repeat containing 1 [Source:RGD Symbol;Acc:1549773]	Lrrc1	Sensitive-Early	1	0.261996	1.36342e-07
Gpr176	D+t+	G protein-coupled receptor 176 [Source:RGD Symbol;Acc:621718]	Gpr176	Resilient-Middle	1	0.13826	8.71984e-06
Nt5c3a	D+t-	5'-nucleotidase, cytosolic IIIA [Source:RGD Symbol;Acc:1312013]	Nt5c3a	Sensitive-Early	1	0.408879	2.50416e-06
C1d	d+T-	C1D nuclear receptor corepressor [Source:RGD Symbol;Acc:1560600]	C1d	Resilient-Late	1	0.196094	1.14791e-06
Etv6	d+T-	ets variant 6 [Source:RGD Symbol;Acc:1559537]	Etv6	Sensitive-Late	1	0.0912476	1.91502e-12
Suox	d-T-	sulfite oxidase [Source:RGD Symbol;Acc:619994]	Suox	Sensitive-Middle	-1	-0.304173	9.95258e-20
Arl8a	D+t+	ADP-ribosylation factor like GTPase 8A [Source:RGD Symbol;Acc:1565940]	Arl8a	Intermediate-Middle	1	0.323745	5.50554e-05
Wdsub1	D-T-	WD repeat, sterile alpha motif and U-box domain containing 1 [Source:RGD Symbol;Acc:1359296]	Wdsub1	Sensitive-Middle	-1	-0.249197	0.00118672
Oxsm	D-t-	3-oxoacyl-ACP synthase, mitochondrial [Source:RGD Symbol;Acc:1311092]	Oxsm	Resilient-Middle	-1	-0.18483	2.50239e-13
Cdk12	D+t+	cyclin-dependent kinase 12 [Source:RGD Symbol;Acc:621111]	Cdk12	Sensitive-Early	1	0.293907	5.0513e-11
Phc2	D+T+	polyhomeotic homolog 2 [Source:RGD Symbol;Acc:1307912]	Phc2	Sensitive-Late	1	0.323461	2.90901e-12
Slc6a20	d+T-	solute carrier family 6 member 20 [Source:RGD Symbol;Acc:621651]	Slc6a20	Sensitive-Late	1	-0.205629	2.18929e-05
G0s2	D-T-	G0/G1switch 2 [Source:RGD Symbol;Acc:1311675]	G0s2	Sensitive-Early	-1	-0.421405	0.00115258
Lamb3	d+T-	laminin subunit beta 3 [Source:RGD Symbol;Acc:1562668]	Lamb3	Sensitive-Early	1	-0.134308	7.51731e-11
Eif2ak4	D-t+	eukaryotic translation initiation factor 2 alpha kinase 4 [Source:RGD Symbol;Acc:1311439]	Eif2ak4	Sensitive-Early	-1	-0.562979	4.20924e-12
Ezh2	D+t+	enhancer of zeste 2 polycomb repressive complex 2 subunit [Source:RGD Symbol;Acc:1595860]	Ezh2	Resilient-Late	1	0.174073	9.38988e-07
Rfx1	D+t+	regulatory factor X1 [Source:RGD Symbol;Acc:1306574]	Rfx1	Sensitive-Early	1	0.220122	4.2811e-08
Med19	d+T-	mediator complex subunit 19 [Source:RGD Symbol;Acc:1311926]	Med19	Sensitive-Early	1	0.184121	1.36057e-05
Sulf2	D-T+	sulfatase 2 [Source:RGD Symbol;Acc:1305078]	Sulf2	Sensitive-Early	-1	-0.37476	9.9184e-06
Hs1bp3	d-T-	HCLS1 binding protein 3 [Source:RGD Symbol;Acc:1311331]	Hs1bp3	Sensitive-Early	-1	-0.311071	4.10974e-06
Phf21a	D+t+	PHD finger protein 21A [Source:RGD Symbol;Acc:1560612]	Phf21a	Sensitive-Middle	1	0.689124	2.11511e-14
Eif2ak3	D+t-	eukaryotic translation initiation factor 2 alpha kinase 3 [Source:RGD Symbol;Acc:70884]	Eif2ak3	Sensitive-Early	1	0.192861	3.12865e-07
Fez1	d+T-	fasciculation and elongation protein zeta 1 [Source:RGD Symbol;Acc:619708]	Fez1	Resilient-Early	1	0.201901	2.78362e-05
Steap2	d+T-	STEAP2 metalloreductase [Source:RGD Symbol;Acc:1307050]	Steap2	Intermediate-Late	1	0.390281	7.91609e-06
Snx5	D+T-	sorting nexin 5 [Source:RGD Symbol;Acc:1310190]	Snx5	Sensitive-Middle	1	0.869519	2.24473e-10
Psd4	d-T-	pleckstrin and Sec7 domain containing 4 [Source:RGD Symbol;Acc:1310289]	Psd4	Resilient-Early	-1	-0.187312	1.86237e-09
Rmdn2	d-T-	regulator of microtubule dynamics 2 [Source:RGD Symbol;Acc:1559836]	Rmdn2	Sensitive-Late	-1	-0.227673	3.77213e-08
Lynx1	d+T-	Ly6/neurotoxin 1 [Source:RGD Symbol;Acc:1312017]	Lynx1	Sensitive-Late	1	-0.231012	3.11265e-06
Rnf20	D+T+	ring finger protein 20 [Source:RGD Symbol;Acc:1311936]	Rnf20	Intermediate-Late	1	0.200335	6.51878e-06
Ucn	D-T+	urocortin [Source:RGD Symbol;Acc:3929]	Ucn	Sensitive-Middle	-1	0.743706	8.45498e-14
LRRTM1	D-t-	leucine rich repeat transmembrane neuronal 1 [Source:RGD Symbol;Acc:1585921]	LRRTM1	Resilient-Late	-1	-0.153041	0.00309442
Cd44	D+T+	CD44 molecule (Indian blood group) [Source:RGD Symbol;Acc:2307]	Cd44	Sensitive-Late	1	0.467317	5.04586e-25
Pole4	D+t-	DNA polymerase epsilon 4, accessory subunit [Source:RGD Symbol;Acc:1307793]	Pole4	Sensitive-Middle	1	0.493867	6.55618e-12
Tbc1d31	D-t-	TBC1 domain family, member 31 [Source:RGD Symbol;Acc:1587370]	Tbc1d31	Sensitive-Early	-1	-0.506998	7.15736e-07
Gngt2	D+T+	G protein subunit gamma transducin 2 [Source:RGD Symbol;Acc:1591007]	Gngt2	Intermediate-Late	1	0.327551	8.82503e-10
Jph1	d+T+	junctophilin 1 [Source:RGD Symbol;Acc:1308789]	Jph1	Resilient-Middle	1	0.180137	4.66018e-05
Hk2	D+T+	hexokinase 2 [Source:RGD Symbol;Acc:2797]	Hk2	Resilient-Middle	1	0.245073	2.61061e-11
Klf10	D+T-	Kruppel-like factor 10 [Source:RGD Symbol;Acc:621652]	Klf10	Sensitive-Early	1	0.737	7.18695e-16
Shh	d+T-	sonic hedgehog signaling molecule [Source:RGD Symbol;Acc:3673]	Shh	Resilient-Late	1	0.151014	6.19668e-05
Nup88	D+t+	nucleoporin 88 [Source:RGD Symbol;Acc:620182]	Nup88	Sensitive-Middle	1	0.557301	6.02192e-13
Rab5b	d-T-	RAB5B, member RAS oncogene family [Source:RGD Symbol;Acc:1306489]	Rab5b	Sensitive-Early	-1	-0.420874	1.15451e-08
Pdpk1	D+t+	3-phosphoinositide dependent protein kinase-1 [Source:RGD Symbol;Acc:620307]	Pdpk1	Intermediate-Late	1	0.187864	3.40155e-05
Arid1a	D+t+	AT-rich interaction domain 1A [Source:RGD Symbol;Acc:1310500]	Arid1a	Sensitive-Middle	1	0.897206	9.99613e-16
Stx18	d+T-	syntaxin 18 [Source:RGD Symbol;Acc:1310058]	Stx18	Intermediate-Early	1	0.241538	2.95155e-17
Mymk	d-T-	myomaker, myoblast fusion factor [Source:RGD Symbol;Acc:1306074]	Mymk	Sensitive-Late	-1	-0.203013	3.16729e-06
Ngly1	d-T-	N-glycanase 1 [Source:RGD Symbol;Acc:1308518]	Ngly1	Intermediate-Late	-1	-0.27845	1.24757e-15
Cntn3	D+T+	contactin 3 [Source:RGD Symbol;Acc:3253]	Cntn3	Resilient-Early	1	0.173056	3.86038e-14
Reg3b	D+t-	regenerating family member 3 beta [Source:RGD Symbol;Acc:3254]	Reg3b	Resilient-Middle	1	0.206582	8.34551e-05
Rasal3	D+t+	RAS protein activator like 3 [Source:RGD Symbol;Acc:1309019]	Rasal3	Sensitive-Middle	1	0.438851	1.90297e-08
Grid2	d-T-	glutamate ionotropic receptor delta type subunit 2 [Source:RGD Symbol;Acc:68368]	Grid2	Intermediate-Late	-1	-0.14534	0.00284491
Pum2	D+t+	pumilio RNA-binding family member 2 [Source:RGD Symbol;Acc:1311024]	Pum2	Sensitive-Early	1	0.39322	1.10729e-08
Calu	D+T-	calumenin [Source:RGD Symbol;Acc:620383]	Calu	Intermediate-Middle	1	0.361682	3.93829e-07
Ispd	d-T-	#N/A	Ispd	Sensitive-Early	-1	-0.322702	1.14503e-06
Slc30a3	d+T-	solute carrier family 30 member 3 [Source:RGD Symbol;Acc:1359689]	Slc30a3	Sensitive-Late	1	0.332128	0.000657088
Wiz	d+T+	WIZ zinc finger [Source:RGD Symbol;Acc:1307771]	Wiz	Sensitive-Middle	1	0.428172	6.41399e-07
Uba3	D+t-	ubiquitin-like modifier activating enzyme 3 [Source:RGD Symbol;Acc:621084]	Uba3	Sensitive-Early	1	0.275362	8.22103e-11
Klhl31	d-T+	kelch-like family member 31 [Source:RGD Symbol;Acc:1560540]	Klhl31	Sensitive-Middle	-1	0.4866	2.61553e-07
Cacng2	D-T-	calcium voltage-gated channel auxiliary subunit gamma 2 [Source:RGD Symbol;Acc:71095]	Cacng2	Sensitive-Late	-1	0.187495	0.00332853
Ifih1	D+t-	interferon induced with helicase C domain 1 [Source:RGD Symbol;Acc:1560496]	Ifih1	Intermediate-Early	1	0.252609	1.14846e-07
Pdia4	d-T-	protein disulfide isomerase family A, member 4 [Source:RGD Symbol;Acc:619835]	Pdia4	Sensitive-Early	-1	-0.665858	1.33728e-10
Ptpro	D+T+	protein tyrosine phosphatase, receptor type, O [Source:RGD Symbol;Acc:62068]	Ptpro	Sensitive-Late	1	0.303631	1.1138e-12
Nell2	d+T-	neural EGFL like 2 [Source:RGD Symbol;Acc:620999]	Nell2	Resilient-Early	1	0.172309	7.34346e-07
Gpr37l1	D+t+	G protein-coupled receptor 37-like 1 [Source:RGD Symbol;Acc:628835]	Gpr37l1	Resilient-Middle	1	0.187382	1.21524e-08
Traf2	D+t+	Tnf receptor-associated factor 2 [Source:RGD Symbol;Acc:1310457]	Traf2	Sensitive-Middle	1	0.32401	1.8538e-05
Lztfl1	d+T+	leucine zipper transcription factor-like 1 [Source:RGD Symbol;Acc:1306628]	Lztfl1	Intermediate-Late	1	0.221787	6.96913e-06
Trim37	D-t-	tripartite motif-containing 37 [Source:RGD Symbol;Acc:1308349]	Trim37	Resilient-Early	-1	-0.148204	2.52624e-05
Papolg	D+T+	poly(A) polymerase gamma [Source:RGD Symbol;Acc:1310337]	Papolg	Sensitive-Middle	1	0.379913	1.77767e-06
Itfg2	D+t+	integrin alpha FG-GAP repeat containing 2 [Source:RGD Symbol;Acc:1311944]	Itfg2	Sensitive-Early	1	0.271402	5.89685e-10
Pcsk9	D+T+	proprotein convertase subtilisin/kexin type 9 [Source:RGD Symbol;Acc:728909]	Pcsk9	Sensitive-Early	1	0.742552	3.64618e-15
Tlk2	D+t-	tousled-like kinase 2 [Source:RGD Symbol;Acc:1310907]	Tlk2	Sensitive-Early	1	0.308907	7.83684e-12
Foxi1	D-t-	forkhead box I1 [Source:RGD Symbol;Acc:1307421]	Foxi1	Resilient-Early	-1	-0.145037	0.00374643
Six6	d+T-	SIX homeobox 6 [Source:RGD Symbol;Acc:1310497]	Six6	Sensitive-Late	1	-0.163336	0.000814491
Gclc	d+T-	glutamate-cysteine ligase, catalytic subunit [Source:RGD Symbol;Acc:619868]	Gclc	Sensitive-Early	1	0.2276	0.000156739
Mdm2	D+T+	MDM2 proto-oncogene [Source:RGD Symbol;Acc:1305332]	Mdm2	Sensitive-Middle	1	0.644162	3.38542e-24
Slc38a2	D+T-	solute carrier family 38, member 2 [Source:RGD Symbol;Acc:69420]	Slc38a2	Intermediate-Early	1	0.262491	7.24248e-14
Gip	D+T+	gastric inhibitory polypeptide [Source:RGD Symbol;Acc:2709]	Gip	Resilient-Middle	1	0.166382	0.000896622
Zbp1	D+t+	Z-DNA binding protein 1 [Source:RGD Symbol;Acc:619956]	Zbp1	Resilient-Late	1	0.176489	0.000652892
Trpc6	D+T+	transient receptor potential cation channel, subfamily C, member 6 [Source:RGD Symbol;Acc:619788]	Trpc6	Sensitive-Early	1	-0.243741	1.06772e-06
Rcc2	D+t-	regulator of chromosome condensation 2 [Source:RGD Symbol;Acc:1309986]	Rcc2	Intermediate-Early	1	0.214381	3.17693e-05
Elf3	D+t+	E74 like ETS transcription factor 3 [Source:RGD Symbol;Acc:1310687]	Elf3	Intermediate-Middle	1	0.242194	2.15097e-07
Fyco1	D-T-	FYVE and coiled-coil domain containing 1 [Source:RGD Symbol;Acc:1309069]	Fyco1	Sensitive-Middle	-1	0.407126	2.16731e-14
Memo1	D+t-	mediator of cell motility 1 [Source:RGD Symbol;Acc:1309929]	Memo1	Sensitive-Middle	1	0.361863	0.000736676
Sec61b	D+t+	Sec61 translocon beta subunit [Source:RGD Symbol;Acc:1304997]	Sec61b	Sensitive-Early	1	0.069015	2.27081e-10
Large2	D-T+	LARGE xylosyl- and glucuronyltransferase 2 [Source:RGD Symbol;Acc:735214]	Large2	Sensitive-Early	-1	-0.0650196	2.49987e-13
Galk1	d-T+	galactokinase 1 [Source:RGD Symbol;Acc:1305375]	Galk1	Intermediate-Middle	-1	-0.188576	0.00218412
Reg3a	d-T+	regenerating islet-derived 3 alpha [Source:RGD Symbol;Acc:621401]	Reg3a	Sensitive-Middle	-1	0.56761	3.78223e-12
Alg2	D+t-	ALG2, alpha-1,3/1,6-mannosyltransferase [Source:RGD Symbol;Acc:1309940]	Alg2	Sensitive-Early	1	0.19375	1.75281e-09
Mga	d+T+	MAX dimerization protein MGA [Source:RGD Symbol;Acc:1561597]	Mga	Sensitive-Middle	1	0.829183	3.01331e-14
Srsf6	D+t+	serine and arginine rich splicing factor 6 [Source:RGD Symbol;Acc:1359241]	Srsf6	Sensitive-Middle	1	0.389674	4.65978e-06
Pygl	d-T-	glycogen phosphorylase L [Source:RGD Symbol;Acc:620687]	Pygl	Intermediate-Late	-1	-0.323966	2.18575e-11
Smarcad1	d-T-	SWI/SNF-related, matrix-associated actin-dependent regulator of chromatin, subfamily a, containing DEAD/H box 1` [Source:RGD Symbol;Acc:1309640]	Smarcad1	Sensitive-Early	-1	-0.527092	3.15079e-05
Xrcc6	d-T+	X-ray repair cross complementing 6 [Source:RGD Symbol;Acc:2643]	Xrcc6	Resilient-Middle	-1	-0.179008	4.44389e-11
Sirt6	d-T+	sirtuin 6 [Source:RGD Symbol;Acc:1305216]	Sirt6	Sensitive-Early	-1	-0.1853	0.00138269
Tbc1d14	d-T-	TBC1 domain family, member 14 [Source:RGD Symbol;Acc:1309993]	Tbc1d14	Sensitive-Early	-1	-0.329413	2.32644e-13
Nectin1	d-T-	nectin cell adhesion molecule 1 [Source:RGD Symbol;Acc:620791]	Nectin1	Sensitive-Middle	-1	-0.349257	1.02658e-10
Akap5	d-T+	A-kinase anchoring protein 5 [Source:RGD Symbol;Acc:620829]	Akap5	Sensitive-Middle	-1	-0.364331	5.83557e-16
Aven	D+t+	apoptosis and caspase activation inhibitor [Source:RGD Symbol;Acc:1309928]	Aven	Sensitive-Middle	1	0.311226	0.000191333
Rbm38	d+T-	RNA binding motif protein 38 [Source:RGD Symbol;Acc:1308503]	Rbm38	Sensitive-Early	1	0.247453	4.15556e-09
Syt1	D+t-	synaptotagmin 1 [Source:RGD Symbol;Acc:3803]	Syt1	Resilient-Middle	1	0.180452	0.000203831
Trnt1	D+T-	tRNA nucleotidyl transferase 1 [Source:RGD Symbol;Acc:1308857]	Trnt1	Intermediate-Early	1	0.23718	6.79663e-09
Tor1b	D+t-	torsin family 1, member B [Source:RGD Symbol;Acc:1308431]	Tor1b	Intermediate-Early	1	0.20446	2.0903e-08
Fkbp4	D+t+	FKBP prolyl isomerase 4 [Source:RGD Symbol;Acc:628729]	Fkbp4	Sensitive-Middle	1	0.484008	5.9534e-05
Amdhd2	D+T+	amidohydrolase domain containing 2 [Source:RGD Symbol;Acc:1304601]	Amdhd2	Sensitive-Middle	1	-0.358232	2.83548e-08
Ero1a	d-T-	endoplasmic reticulum oxidoreductase 1 alpha [Source:RGD Symbol;Acc:621713]	Ero1a	Sensitive-Early	-1	-0.322664	8.1788e-14
Eif2b2	D+T+	eukaryotic translation initiation factor 2B subunit beta [Source:RGD Symbol;Acc:620820]	Eif2b2	Intermediate-Late	1	0.257169	2.24087e-05
Cdk2	D+t-	cyclin dependent kinase 2 [Source:RGD Symbol;Acc:70486]	Cdk2	Sensitive-Late	1	0.284233	0.000367927
Camk1g	D+t-	calcium/calmodulin-dependent protein kinase IG [Source:RGD Symbol;Acc:621800]	Camk1g	Resilient-Middle	1	0.149077	6.39606e-06
Pvalb	d-T-	parvalbumin [Source:RGD Symbol;Acc:3457]	Pvalb	Sensitive-Early	-1	-0.134405	1.62386e-07
Hspa2	D+t-	heat shock protein family A (Hsp70) member 2 [Source:RGD Symbol;Acc:620664]	Hspa2	Sensitive-Early	1	-0.326355	2.45916e-11
Heatr5a	D+T+	HEAT repeat containing 5A [Source:RGD Symbol;Acc:1561116]	Heatr5a	Sensitive-Middle	1	0.402656	1.99375e-08
Topors	D+t-	TOP1 binding arginine/serine rich protein [Source:RGD Symbol;Acc:1305270]	Topors	Sensitive-Early	1	0.135782	1.08711e-05
Reg1a	d+T-	regenerating family member 1 alpha [Source:RGD Symbol;Acc:3552]	Reg1a	Resilient-Late	1	0.19155	6.20034e-08
Casp8ap2	D+T+	caspase 8 associated protein 2 [Source:RGD Symbol;Acc:1305771]	Casp8ap2	Sensitive-Middle	1	0.430331	1.59128e-08
Neo1	d+T+	neogenin 1 [Source:RGD Symbol;Acc:619837]	Neo1	Sensitive-Early	1	0.158679	4.49953e-08
Cops5	D+t-	COP9 signalosome subunit 5 [Source:RGD Symbol;Acc:1310301]	Cops5	Sensitive-Middle	1	0.585815	1.06415e-06
Snf8	D+t+	SNF8 subunit of ESCRT-II [Source:RGD Symbol;Acc:1310144]	Snf8	Sensitive-Early	1	0.299195	9.45326e-09
Thnsl2	d-T-	threonine synthase-like 2 [Source:RGD Symbol;Acc:1309144]	Thnsl2	Sensitive-Late	-1	-0.275799	2.38009e-12
Borcs6	D+T-	BLOC-1 related complex subunit 6 [Source:RGD Symbol;Acc:1563885]	Borcs6	Resilient-Early	1	0.158334	6.02807e-05
Vezt	D+T-	vezatin, adherens junctions transmembrane protein [Source:RGD Symbol;Acc:1359117]	Vezt	Intermediate-Late	1	0.334678	4.37708e-12
Atl2	D+t+	atlastin GTPase 2 [Source:RGD Symbol;Acc:1305125]	Atl2	Sensitive-Early	1	-0.106608	1.41933e-11
Sema3c	D+T-	semaphorin 3C [Source:RGD Symbol;Acc:1309343]	Sema3c	Resilient-Early	1	0.167599	5.17859e-05
H3f3b	D+T-	H3 histone family member 3B [Source:RGD Symbol;Acc:621095]	H3f3b	Sensitive-Early	1	0.5302	7.12109e-25
Crbn	D+t+	cereblon [Source:RGD Symbol;Acc:1310533]	Crbn	Sensitive-Middle	1	0.605522	2.63735e-08
Pex16	d-T-	peroxisomal biogenesis factor 16 [Source:RGD Symbol;Acc:1311372]	Pex16	Sensitive-Early	-1	-0.459211	4.85457e-15
Nup107	D+T+	nucleoporin 107 [Source:RGD Symbol;Acc:621160]	Nup107	Intermediate-Late	1	0.326164	5.23066e-12
Atp6v0c	D+t-	ATPase H+ transporting V0 subunit C [Source:RGD Symbol;Acc:621394]	Atp6v0c	Resilient-Early	1	0.194093	9.5192e-11
Bnc2	D+t-	basonuclin 2 [Source:RGD Symbol;Acc:1310694]	Bnc2	Resilient-Middle	1	0.156248	3.14622e-05
Cyfip2	d-T+	cytoplasmic FMR1 interacting protein 2 [Source:RGD Symbol;Acc:1305048]	Cyfip2	Resilient-Early	-1	-0.173823	0.000485942
Fstl4	d-T-	follistatin-like 4 [Source:RGD Symbol;Acc:1307227]	Fstl4	Sensitive-Early	-1	-0.132108	0.000135857
Bms1	D+T+	BMS1 ribosome biogenesis factor [Source:RGD Symbol;Acc:1308043]	Bms1	Sensitive-Middle	1	0.501526	1.67011e-08
Reg3g	d+T-	regenerating family member 3 gamma [Source:RGD Symbol;Acc:3256]	Reg3g	Sensitive-Late	1	-0.10111	2.51046e-05
Hpgds	d+T-	hematopoietic prostaglandin D synthase [Source:RGD Symbol;Acc:69251]	Hpgds	Sensitive-Early	1	-0.415891	6.85722e-05
Meox2	D-t+	mesenchyme homeobox 2 [Source:RGD Symbol;Acc:3079]	Meox2	Sensitive-Late	-1	-0.329397	0.00104379
Htr3a	d+T-	5-hydroxytryptamine receptor 3A [Source:RGD Symbol;Acc:61818]	Htr3a	Resilient-Early	1	0.154475	2.39195e-07
Nostrin	d+T-	nitric oxide synthase trafficking [Source:RGD Symbol;Acc:727920]	Nostrin	Sensitive-Late	1	0.501194	5.34089e-07
Mtap	D+T+	methylthioadenosine phosphorylase [Source:RGD Symbol;Acc:1310114]	Mtap	Sensitive-Middle	1	0.472039	2.08982e-06
Dnajc9	d+T-	DnaJ heat shock protein family (Hsp40) member C9 [Source:RGD Symbol;Acc:1305009]	Dnajc9	Sensitive-Late	1	0.372738	4.57227e-06
Cry1	d+T-	cryptochrome circadian regulator 1 [Source:RGD Symbol;Acc:735083]	Cry1	Sensitive-Middle	1	-0.261644	3.88304e-14
Cd302	D+T+	CD302 molecule [Source:RGD Symbol;Acc:1307606]	Cd302	Resilient-Middle	1	0.176571	7.20566e-07
Rps6ka3	D+T-	ribosomal protein S6 kinase A3 [Source:RGD Symbol;Acc:1563860]	Rps6ka3	Intermediate-Late	1	0.275176	6.1983e-11
Vopp1	d-T+	VOPP1 WW domain binding protein [Source:RGD Symbol;Acc:1306494]	Vopp1	Resilient-Early	-1	-0.169156	0.00386315
Thrb	D-t+	thyroid hormone receptor beta [Source:RGD Symbol;Acc:3858]	Thrb	Sensitive-Early	-1	-0.193759	8.76972e-13
Ddx1	d+T+	DEAD-box helicase 1 [Source:RGD Symbol;Acc:619903]	Ddx1	Sensitive-Early	1	0.383512	5.55738e-09
Slc38a4	d-T+	solute carrier family 38, member 4 [Source:RGD Symbol;Acc:621836]	Slc38a4	Sensitive-Early	-1	-0.18764	3.85587e-12
Plrg1	D+t+	pleiotropic regulator 1 [Source:RGD Symbol;Acc:621047]	Plrg1	Sensitive-Late	1	0.310307	4.42893e-13
Rad51c	D+T-	RAD51 paralog C [Source:RGD Symbol;Acc:1563765]	Rad51c	Resilient-Early	1	0.148849	0.000134766
Rflnb	D+T-	refilin B [Source:RGD Symbol;Acc:1359691]	Rflnb	Resilient-Early	1	0.144567	5.36568e-07
Fabp1	d-T-	fatty acid binding protein 1 [Source:RGD Symbol;Acc:2590]	Fabp1	Sensitive-Early	-1	-0.0949291	4.40239e-11
Rdh10	d+T+	retinol dehydrogenase 10 [Source:RGD Symbol;Acc:727793]	Rdh10	Sensitive-Early	1	0.392726	4.66952e-14
Chd7	d+T-	chromodomain helicase DNA binding protein 7 [Source:RGD Symbol;Acc:1311921]	Chd7	Resilient-Late	1	0.165262	2.48493e-08
Rbck1	D+t+	RANBP2-type and C3HC4-type zinc finger containing 1 [Source:RGD Symbol;Acc:708404]	Rbck1	Sensitive-Middle	1	0.467603	4.11483e-06
Rab33a	d+T+	RAB33A, member RAS oncogene family [Source:RGD Symbol;Acc:1563280]	Rab33a	Resilient-Middle	1	0.210057	7.59678e-05
Mlh3	D-T-	mutL homolog 3 [Source:RGD Symbol;Acc:1309227]	Mlh3	Resilient-Early	-1	-0.170022	3.3217e-10
Wdyhv1	d+T-	WDYHV motif containing 1 [Source:RGD Symbol;Acc:1311362]	Wdyhv1	Intermediate-Late	1	0.301355	2.34848e-06
Zfp398	D+T+	zinc finger protein 398 [Source:RGD Symbol;Acc:1562129]	Zfp398	Resilient-Middle	1	0.209115	6.4631e-12
Mkks	D+t+	McKusick-Kaufman syndrome [Source:RGD Symbol;Acc:1308814]	Mkks	Sensitive-Early	1	0.384881	1.2559e-08
Ankrd26	d-T-	ankyrin repeat domain 26 [Source:RGD Symbol;Acc:1310736]	Ankrd26	Sensitive-Early	-1	-0.429018	1.67011e-05
Zfp618	d+T-	zinc finger protein 618 [Source:RGD Symbol;Acc:1310743]	Zfp618	Sensitive-Middle	1	-0.329267	1.89987e-10
Rnpep	d+T+	arginyl aminopeptidase [Source:RGD Symbol;Acc:621137]	Rnpep	Sensitive-Middle	1	-0.0650775	2.05441e-13
Dtd2	D-T+	D-aminoacyl-tRNA deacylase 2 [Source:RGD Symbol;Acc:1309138]	Dtd2	Resilient-Middle	-1	-0.201627	5.97802e-07
Slc24a4	D-T-	solute carrier family 24 member 4 [Source:RGD Symbol;Acc:1305926]	Slc24a4	Sensitive-Early	-1	-0.235421	1.10579e-09
Spc25	D+t+	SPC25 component of NDC80 kinetochore complex [Source:RGD Symbol;Acc:1307811]	Spc25	Intermediate-Middle	1	0.214817	5.49562e-09
Spo11	d-T-	SPO11, initiator of meiotic double stranded breaks [Source:RGD Symbol;Acc:1306454]	Spo11	Sensitive-Late	-1	-0.239029	1.78573e-09
Srgap2	D-T-	SLIT-ROBO Rho GTPase activating protein 2 [Source:RGD Symbol;Acc:1566016]	Srgap2	Sensitive-Early	-1	-0.539342	5.9645e-16
Cdkn2b	d+T+	cyclin-dependent kinase inhibitor 2B [Source:RGD Symbol;Acc:2324]	Cdkn2b	Sensitive-Middle	1	0.224186	6.99938e-07
Fbxo32	d+T-	F-box protein 32 [Source:RGD Symbol;Acc:620373]	Fbxo32	Sensitive-Late	1	-0.10885	3.26548e-09
Podnl1	d+T-	podocan-like 1 [Source:RGD Symbol;Acc:1307753]	Podnl1	Intermediate-Late	1	0.171063	2.26983e-07
Acyp1	d+T-	acylphosphatase 1 [Source:RGD Symbol;Acc:1311327]	Acyp1	Sensitive-Late	1	0.400485	0.00264724
Cc2d1a	D-t+	coiled-coil and C2 domain containing 1A [Source:RGD Symbol;Acc:1306108]	Cc2d1a	Sensitive-Early	-1	-0.453518	9.39761e-06
Tmtc3	D+T+	transmembrane and tetratricopeptide repeat containing 3 [Source:RGD Symbol;Acc:1306351]	Tmtc3	Sensitive-Early	1	0.360232	2.04438e-11
Psmd6	D+t+	proteasome 26S subunit, non-ATPase 6 [Source:RGD Symbol;Acc:735127]	Psmd6	Sensitive-Middle	1	0.468134	3.8352e-08
Rbm18	D+t-	RNA binding motif protein 18 [Source:RGD Symbol;Acc:1307411]	Rbm18	Intermediate-Early	1	0.246995	2.87022e-12
Cst7	D+T+	cystatin F [Source:RGD Symbol;Acc:1309154]	Cst7	Sensitive-Late	1	0.692762	2.10299e-29
Brd4	D+t+	bromodomain containing 4 [Source:RGD Symbol;Acc:1307282]	Brd4	Sensitive-Middle	1	0.514385	4.59339e-12
Crot	d-T-	carnitine O-octanoyltransferase [Source:RGD Symbol;Acc:70908]	Crot	Sensitive-Middle	-1	-0.428947	4.21674e-06
Sema4f	d+T-	ssemaphorin 4F [Source:RGD Symbol;Acc:3658]	Sema4f	Sensitive-Late	1	-0.184513	1.07664e-06
Dhcr24	d+T+	24-dehydrocholesterol reductase [Source:RGD Symbol;Acc:1306529]	Dhcr24	Sensitive-Middle	1	0.241654	1.20448e-22
Ddit3	D+t+	DNA-damage inducible transcript 3 [Source:RGD Symbol;Acc:62391]	Ddit3	Sensitive-Early	1	0.522361	5.97645e-30
Apmap	d-T-	adipocyte plasma membrane associated protein [Source:RGD Symbol;Acc:1308874]	Apmap	Sensitive-Late	-1	-0.430103	2.12588e-12
Dnajc10	D+t+	DnaJ heat shock protein family (Hsp40) member C10 [Source:RGD Symbol;Acc:1307813]	Dnajc10	Sensitive-Middle	1	0.28571	2.19725e-06
Setmar	d+T-	SET domain and mariner transposase fusion gene [Source:RGD Symbol;Acc:1565882]	Setmar	Sensitive-Late	1	0.284839	4.93964e-05
Ubr5	d-T-	ubiquitin protein ligase E3 component n-recognin 5 [Source:RGD Symbol;Acc:621236]	Ubr5	Intermediate-Early	-1	-0.242103	2.97371e-15
Arl6ip5	D+T-	ADP-ribosylation factor like GTPase 6 interacting protein 5 [Source:RGD Symbol;Acc:708572]	Arl6ip5	Sensitive-Middle	1	0.416971	6.13683e-08
Hdac11	D-T+	histone deacetylase 11 [Source:RGD Symbol;Acc:1311706]	Hdac11	Sensitive-Middle	-1	-0.42538	3.17744e-12
Baz1a	D+t-	bromodomain adjacent to zinc finger domain, 1A [Source:RGD Symbol;Acc:1306199]	Baz1a	Intermediate-Early	1	0.393584	2.49521e-20
Zdhhc5	D+t+	zinc finger, DHHC-type containing 5 [Source:RGD Symbol;Acc:1589737]	Zdhhc5	Sensitive-Early	1	0.267422	9.63182e-09
Arl5a	D+T+	ADP-ribosylation factor like GTPase 5A [Source:RGD Symbol;Acc:621327]	Arl5a	Sensitive-Early	1	0.214623	4.48109e-12
Dnajc14	D-T-	DnaJ heat shock protein family (Hsp40) member C14 [Source:RGD Symbol;Acc:620489]	Dnajc14	Sensitive-Early	-1	-0.501817	2.60746e-07
En2	d-T-	engrailed homeobox 2 [Source:RGD Symbol;Acc:1561842]	En2	Sensitive-Early	-1	-0.320506	2.81039e-14
Padi4	D+t-	peptidyl arginine deiminase 4 [Source:RGD Symbol;Acc:3290]	Padi4	Resilient-Late	1	0.190872	7.4108e-05
Pigy	d-T-	phosphatidylinositol glycan anchor biosynthesis, class Y [Source:RGD Symbol;Acc:2318067]	Pigy	Intermediate-Early	-1	-0.172741	0.000145588
Scaper	D-T+	S-phase cyclin A-associated protein in the ER [Source:RGD Symbol;Acc:621585]	Scaper	Sensitive-Middle	-1	-0.317157	3.62266e-14
Laptm4a	D+t+	lysosomal protein transmembrane 4 alpha [Source:RGD Symbol;Acc:735179]	Laptm4a	Sensitive-Early	1	0.267723	1.86182e-09
Etv1	d-T+	ets variant 1 [Source:RGD Symbol;Acc:1312007]	Etv1	Sensitive-Middle	-1	0.376343	9.61914e-13
Ube2z	D+t+	ubiquitin-conjugating enzyme E2Z [Source:RGD Symbol;Acc:1308347]	Ube2z	Sensitive-Early	1	0.352327	8.91693e-06
Slc25a14	D+t+	solute carrier family 25 member 14 [Source:RGD Symbol;Acc:621433]	Slc25a14	Sensitive-Early	1	-0.14597	7.83168e-11
Opn1sw	d-T-	opsin 1, short wave sensitive [Source:RGD Symbol;Acc:621033]	Opn1sw	Sensitive-Late	-1	-0.270734	2.21836e-06
Msx1	d+T-	msh homeobox 1 [Source:RGD Symbol;Acc:620929]	Msx1	Sensitive-Early	1	-0.0858563	1.60639e-09
Efnb1	D+t-	ephrin B1 [Source:RGD Symbol;Acc:2540]	Efnb1	Sensitive-Early	1	0.0390409	8.81599e-05
Slc26a3	d-T+	solute carrier family 26 member 3 [Source:RGD Symbol;Acc:620623]	Slc26a3	Sensitive-Early	-1	-0.292225	0.000554657
RGD1563263	d+T-	similar to RIKEN cDNA 1700029I15 [Source:RGD Symbol;Acc:1563263]	RGD1563263	Sensitive-Early	1	-0.0369859	5.53553e-07
Gcfc2	d-T-	GC-rich sequence DNA-binding factor 2 [Source:RGD Symbol;Acc:1304792]	Gcfc2	Sensitive-Early	-1	-0.270337	3.97254e-05
Ambp	d-T-	alpha-1-microglobulin/bikunin precursor [Source:RGD Symbol;Acc:2102]	Ambp	Intermediate-Early	-1	-0.190547	1.68512e-09
Ppm1k	d-T-	protein phosphatase, Mg2+/Mn2+ dependent, 1K [Source:RGD Symbol;Acc:1308501]	Ppm1k	Resilient-Late	-1	-0.227327	7.7616e-05
Tor1a	D+t-	torsin family 1, member A [Source:RGD Symbol;Acc:628863]	Tor1a	Sensitive-Middle	1	0.599148	1.00721e-08
Vps53	d-T-	VPS53 subunit of GARP complex [Source:RGD Symbol;Acc:1311391]	Vps53	Sensitive-Early	-1	-0.379524	1.52374e-05
Cd320	D-T-	CD320 molecule [Source:RGD Symbol;Acc:1305860]	Cd320	Sensitive-Early	-1	-0.326399	0.000859489
Hectd1	d+T+	HECT domain E3 ubiquitin protein ligase 1 [Source:RGD Symbol;Acc:1561653]	Hectd1	Sensitive-Middle	1	0.614326	1.51941e-19
Rpain	d-T+	RPA interacting protein [Source:RGD Symbol;Acc:1308492]	Rpain	Sensitive-Early	-1	-0.263961	0.000169465
Sardh	d-T-	sarcosine dehydrogenase [Source:RGD Symbol;Acc:621125]	Sardh	Sensitive-Early	-1	-0.363342	9.29305e-09
Htr3b	d+T+	5-hydroxytryptamine receptor 3B [Source:RGD Symbol;Acc:61820]	Htr3b	Resilient-Middle	1	0.175629	0.00819264
Eepd1	D+t-	endonuclease/exonuclease/phosphatase family domain containing 1 [Source:RGD Symbol;Acc:1307401]	Eepd1	Sensitive-Middle	1	0.495073	2.59718e-05
Ncf4	D+T+	neutrophil cytosolic factor 4 [Source:RGD Symbol;Acc:1593157]	Ncf4	Intermediate-Late	1	0.619141	2.12073e-13
Thumpd3	D+T+	THUMP domain containing 3 [Source:RGD Symbol;Acc:1560852]	Thumpd3	Sensitive-Early	1	0.454137	1.29649e-07
Arhgap9	D+T+	Rho GTPase activating protein 9 [Source:RGD Symbol;Acc:1305342]	Arhgap9	Sensitive-Late	1	0.334753	5.00246e-19
Pdhx	D+t-	pyruvate dehydrogenase complex, component X [Source:RGD Symbol;Acc:1566332]	Pdhx	Sensitive-Middle	1	0.382602	0.000187713
C1qbp	d+T+	complement C1q binding protein [Source:RGD Symbol;Acc:2230]	C1qbp	Sensitive-Late	1	0.280609	1.37011e-14
Padi3	D+t-	peptidyl arginine deiminase 3 [Source:RGD Symbol;Acc:3289]	Padi3	Resilient-Middle	1	0.217668	2.94479e-13
Snrpb	D+t+	small nuclear ribonucleoprotein polypeptides B and B1 [Source:RGD Symbol;Acc:621301]	Snrpb	Sensitive-Early	1	0.481285	6.89275e-08
Stk32c	d-T+	serine/threonine kinase 32C [Source:RGD Symbol;Acc:1305864]	Stk32c	Sensitive-Late	-1	-0.25898	2.29913e-08
Ctse	D+t-	cathepsin E [Source:RGD Symbol;Acc:2446]	Ctse	Sensitive-Middle	1	0.223005	2.69516e-05
Aff4	D+t-	AF4/FMR2 family, member 4 [Source:RGD Symbol;Acc:1311694]	Aff4	Sensitive-Middle	1	0.560742	5.62353e-11
Nfia	D-t-	nuclear factor I/A [Source:RGD Symbol;Acc:3170]	Nfia	Intermediate-Middle	-1	-0.223688	6.90084e-11
Xiap	D+t+	X-linked inhibitor of apoptosis [Source:RGD Symbol;Acc:620692]	Xiap	Sensitive-Early	1	0.8478	6.27084e-11
Mrpl19	D+t-	mitochondrial ribosomal protein L19 [Source:RGD Symbol;Acc:1587381]	Mrpl19	Sensitive-Middle	1	0.332128	0.00289157
Zfp189	D+T-	zinc finger protein 189 [Source:RGD Symbol;Acc:1306510]	Zfp189	Sensitive-Early	1	0.28184	0.00067377
Wasl	D+t+	WASP like actin nucleation promoting factor [Source:RGD Symbol;Acc:735144]	Wasl	Resilient-Late	1	0.171124	0.00262773
Med6	D+T+	mediator complex subunit 6 [Source:RGD Symbol;Acc:1310296]	Med6	Sensitive-Middle	1	0.604507	4.90757e-09
Mterf2	d-T-	mitochondrial transcription termination factor 2 [Source:RGD Symbol;Acc:1311836]	Mterf2	Sensitive-Late	-1	-0.21914	0.00131656
Hpca	d+T+	hippocalcin [Source:RGD Symbol;Acc:620060]	Hpca	Resilient-Middle	1	0.205063	2.82776e-05
Vcpip1	D+T-	valosin containing protein interacting protein 1 [Source:RGD Symbol;Acc:708520]	Vcpip1	Intermediate-Early	1	0.268354	3.77604e-11
Nr2c1	D-T-	nuclear receptor subfamily 2, group C, member 1 [Source:RGD Symbol;Acc:3200]	Nr2c1	Resilient-Early	-1	-0.164401	8.52107e-10
Mapk11	d+T+	mitogen-activated protein kinase 11 [Source:RGD Symbol;Acc:1309340]	Mapk11	Resilient-Middle	1	0.197084	1.02793e-05
Ccnk	D+t-	cyclin K [Source:RGD Symbol;Acc:1595690]	Ccnk	Sensitive-Early	1	0.294757	1.48572e-15
Tmem263	D+T+	transmembrane protein 263 [Source:RGD Symbol;Acc:1563325]	Tmem263	Sensitive-Middle	1	0.790851	8.98637e-11
Vamp2	D+t+	vesicle-associated membrane protein 2 [Source:RGD Symbol;Acc:3949]	Vamp2	Sensitive-Late	1	0.225999	3.22129e-05
Grb7	d-T+	growth factor receptor bound protein 7 [Source:RGD Symbol;Acc:619759]	Grb7	Intermediate-Middle	-1	-0.212442	2.13902e-09
Spaca3	D+T+	sperm acrosome associated 3 [Source:RGD Symbol;Acc:1306684]	Spaca3	Resilient-Middle	1	0.196605	1.32514e-18
App	D+t-	amyloid beta precursor protein [Source:RGD Symbol;Acc:2139]	App	Sensitive-Early	1	0.0136207	4.36193e-08
Wdr78	d+T-	WD repeat domain 78 [Source:RGD Symbol;Acc:1311027]	Wdr78	Resilient-Early	1	0.147829	6.37047e-06
Slc3a1	D+T-	solute carrier family 3 member 1 [Source:RGD Symbol;Acc:3709]	Slc3a1	Resilient-Late	1	0.158451	0.000165604
Cnksr2	d-T-	connector enhancer of kinase suppressor of Ras 2 [Source:RGD Symbol;Acc:708454]	Cnksr2	Sensitive-Early	-1	-0.016847	1.25343e-07
Mapkbp1	D+t+	mitogen activated protein kinase binding protein 1 [Source:RGD Symbol;Acc:1307578]	Mapkbp1	Intermediate-Middle	1	0.180879	4.6805e-06
Galm	D-T+	galactose mutarotase [Source:RGD Symbol;Acc:1359459]	Galm	Intermediate-Middle	-1	-0.212156	4.81844e-09
Hgf	D+t-	hepatocyte growth factor [Source:RGD Symbol;Acc:2794]	Hgf	Sensitive-Early	1	0.206702	9.92067e-07
Dnaja1	D+t-	DnaJ heat shock protein family (Hsp40) member A1 [Source:RGD Symbol;Acc:620942]	Dnaja1	Sensitive-Early	1	0.427475	1.70079e-13
Trim9	d-T-	tripartite motif-containing 9 [Source:RGD Symbol;Acc:621540]	Trim9	Sensitive-Late	-1	-0.191937	5.55199e-09
Cntn5	d+T-	contactin 5 [Source:RGD Symbol;Acc:621302]	Cntn5	Resilient-Early	1	0.156876	1.09027e-05
Timm17a	D+t+	translocase of inner mitochondrial membrane 17A [Source:RGD Symbol;Acc:3862]	Timm17a	Sensitive-Early	1	0.608492	2.59036e-13
Eps8	D+t+	epidermal growth factor receptor pathway substrate 8 [Source:RGD Symbol;Acc:1310590]	Eps8	Resilient-Middle	1	0.199882	3.81422e-05
Rraga	D+T-	Ras-related GTP binding A [Source:RGD Symbol;Acc:619804]	Rraga	Intermediate-Early	1	0.201449	1.04286e-08
Med7	D+t-	mediator complex subunit 7 [Source:RGD Symbol;Acc:6494481]	Med7	Sensitive-Early	1	0.337753	2.08755e-08
Atp1b4	d-T-	ATPase Na+/K+ transporting family member beta 4 [Source:RGD Symbol;Acc:620994]	Atp1b4	Resilient-Late	-1	-0.161363	4.63634e-05
Plin2	D+t-	perilipin 2 [Source:RGD Symbol;Acc:728889]	Plin2	Sensitive-Early	1	0.721826	2.19457e-27
Zfp746	D+t-	zinc finger protein 746 [Source:RGD Symbol;Acc:1306209]	Zfp746	Sensitive-Early	1	0.176592	2.55193e-09
Htr5a	d+T+	5-hydroxytryptamine receptor 5A [Source:RGD Symbol;Acc:2851]	Htr5a	Sensitive-Late	1	0.20737	0.00240151
Padi1	D+T+	peptidyl arginine deiminase 1 [Source:RGD Symbol;Acc:3287]	Padi1	Resilient-Middle	1	0.206168	2.22102e-08
Fem1b	D+T+	fem-1 homolog B [Source:RGD Symbol;Acc:1304569]	Fem1b	Sensitive-Middle	1	0.32375	5.9303e-09
Kif12	d+T-	kinesin family member 12 [Source:RGD Symbol;Acc:1308487]	Kif12	Resilient-Early	1	0.177742	1.63949e-05
Xdh	D+t+	xanthine dehydrogenase [Source:RGD Symbol;Acc:62043]	Xdh	Resilient-Middle	1	0.172139	0.000373416
Gpn2	D+t+	GPN-loop GTPase 2 [Source:RGD Symbol;Acc:1311749]	Gpn2	Sensitive-Middle	1	0.599126	1.06828e-11
March10	d-T-	membrane associated ring-CH-type finger 10 [Source:RGD Symbol;Acc:1311692]	March10	Sensitive-Middle	-1	-0.236245	9.86454e-08
Xpot	D+t-	exportin for tRNA [Source:RGD Symbol;Acc:1305562]	Xpot	Sensitive-Middle	1	0.460082	3.63122e-06
Lgmn	d+T+	legumain [Source:RGD Symbol;Acc:619832]	Lgmn	Intermediate-Late	1	0.220231	4.53293e-12
Cacna1c	D+T+	calcium voltage-gated channel subunit alpha1 C [Source:RGD Symbol;Acc:2245]	Cacna1c	Intermediate-Middle	1	0.189059	5.03929e-11
Ly6e	D+t+	lymphocyte antigen 6 family member E [Source:RGD Symbol;Acc:1565342]	Ly6e	Resilient-Late	1	0.198375	2.31044e-07
Fgb	d+T-	fibrinogen beta chain [Source:RGD Symbol;Acc:2604]	Fgb	Sensitive-Early	1	0.202045	5.99364e-05
Gtpbp10	D-T-	GTP binding protein 10 [Source:RGD Symbol;Acc:1305878]	Gtpbp10	Resilient-Early	-1	-0.177102	7.92105e-10
S100pbp	D+T+	S100P binding protein [Source:RGD Symbol;Acc:1564943]	S100pbp	Sensitive-Middle	1	0.32947	5.83876e-06
Itpr1	D+T+	inositol 1,4,5-trisphosphate receptor, type 1 [Source:RGD Symbol;Acc:2933]	Itpr1	Sensitive-Early	1	-0.49727	2.25754e-08
Sos1	D+t-	SOS Ras/Rac guanine nucleotide exchange factor 1 [Source:RGD Symbol;Acc:1310949]	Sos1	Sensitive-Early	1	0.363215	8.15732e-12
Ankrd6	d+T+	ankyrin repeat domain 6 [Source:RGD Symbol;Acc:1583731]	Ankrd6	Intermediate-Middle	1	0.204693	2.26611e-10
Cluap1	D-T-	clusterin associated protein 1 [Source:RGD Symbol;Acc:1359189]	Cluap1	Sensitive-Early	-1	-0.479618	0.000373416
Eva1a	d+T-	eva-1 homolog A, regulator of programmed cell death [Source:RGD Symbol;Acc:1559797]	Eva1a	Intermediate-Late	1	0.298691	2.84893e-06
Mtmr3	D+t-	myotubularin related protein 3 [Source:RGD Symbol;Acc:1310972]	Mtmr3	Sensitive-Middle	1	0.500431	1.61953e-08
Krcc1	D-t-	lysine-rich coiled-coil 1 [Source:RGD Symbol;Acc:1306495]	Krcc1	Resilient-Early	-1	-0.174211	1.67487e-11
Vps54	d+T+	VPS54 subunit of GARP complex [Source:RGD Symbol;Acc:628718]	Vps54	Sensitive-Middle	1	0.647165	2.8647e-15
Gpr19	d+T+	G protein-coupled receptor 19 [Source:RGD Symbol;Acc:71045]	Gpr19	Resilient-Late	1	0.231403	7.93937e-07
Bbs5	D-t-	Bardet-Biedl syndrome 5 [Source:RGD Symbol;Acc:1310718]	Bbs5	Intermediate-Early	-1	-0.215122	0.000208292
Nop56	D+T+	NOP56 ribonucleoprotein [Source:RGD Symbol;Acc:1308892]	Nop56	Sensitive-Late	1	0.433889	3.47406e-16
Cd8b	D+t+	CD8b molecule [Source:RGD Symbol;Acc:2317]	Cd8b	Intermediate-Middle	1	0.23325	8.04817e-06
Paxip1	d+T+	PAX interacting protein 1 [Source:RGD Symbol;Acc:1307547]	Paxip1	Intermediate-Late	1	0.172511	0.000495915
Plxnb2	D-t+	plexin B2 [Source:RGD Symbol;Acc:1305495]	Plxnb2	Sensitive-Early	-1	-0.214256	2.19707e-09
Strap	D+t-	serine/threonine kinase receptor associated protein [Source:RGD Symbol;Acc:1311114]	Strap	Sensitive-Early	1	0.68413	1.30228e-11
Anxa7	d+T+	annexin A7 [Source:RGD Symbol;Acc:621173]	Anxa7	Intermediate-Late	1	0.329331	1.23163e-05
Preb	D+T+	prolactin regulatory element binding [Source:RGD Symbol;Acc:61929]	Preb	Sensitive-Middle	1	0.343706	1.2481e-07
Cyp46a1	D-t+	cytochrome P450, family 46, subfamily a, polypeptide 1 [Source:RGD Symbol;Acc:1306605]	Cyp46a1	Resilient-Early	-1	-0.143839	0.00379297
Bhlhe40	d+T-	basic helix-loop-helix family, member e40 [Source:RGD Symbol;Acc:68439]	Bhlhe40	Sensitive-Early	1	0.0562239	2.62168e-12
Qtrt1	D+T+	queuine tRNA-ribosyltransferase catalytic subunit 1 [Source:RGD Symbol;Acc:620996]	Qtrt1	Sensitive-Late	1	0.310995	2.3616e-08
Ccl2	D+t+	C-C motif chemokine ligand 2 [Source:RGD Symbol;Acc:3645]	Ccl2	Sensitive-Late	1	0.768062	3.6997e-26
Kat14	D+t+	lysine acetyltransferase 14 [Source:RGD Symbol;Acc:1309538]	Kat14	Sensitive-Middle	1	0.580053	5.36875e-08
Map4k3	D+T+	mitogen-activated protein kinase kinase kinase kinase 3 [Source:RGD Symbol;Acc:621280]	Map4k3	Sensitive-Middle	1	0.621464	1.27113e-17
Utp11	d+T+	UTP11, small subunit processome component [Source:RGD Symbol;Acc:621412]	Utp11	Sensitive-Middle	1	0.822363	1.28771e-12
Mier1	D+T-	MIER1 transcriptional regulator [Source:RGD Symbol;Acc:1562337]	Mier1	Intermediate-Early	1	0.173479	1.83407e-06
Kdelc2	D+T-	#N/A	Kdelc2	Sensitive-Middle	1	0.566611	1.3375e-11
Cd8a	D+T+	CD8a molecule [Source:RGD Symbol;Acc:2316]	Cd8a	Intermediate-Late	1	0.987607	6.4459e-29
Nr1h4	D-T-	nuclear receptor subfamily 1, group H, member 4 [Source:RGD Symbol;Acc:628831]	Nr1h4	Resilient-Late	-1	-0.248808	2.83447e-11
Sema3d	d+T+	semaphorin 3D [Source:RGD Symbol;Acc:727939]	Sema3d	Sensitive-Early	1	-0.526871	5.43517e-16
Psmc6	d-T-	proteasome 26S subunit, ATPase 6 [Source:RGD Symbol;Acc:1308825]	Psmc6	Resilient-Early	-1	-0.200846	8.63508e-10
Yars	D+T-	tyrosyl-tRNA synthetase [Source:RGD Symbol;Acc:1307616]	Yars	Intermediate-Early	1	0.214082	2.02682e-07
Oma1	d-T-	OMA1 zinc metallopeptidase [Source:RGD Symbol;Acc:1304821]	Oma1	Resilient-Early	-1	-0.204911	0.000271751
Nr0b2	d-T+	nuclear receptor subfamily 0, group B, member 2 [Source:RGD Symbol;Acc:621032]	Nr0b2	Sensitive-Early	-1	-0.410938	5.91455e-07
Kank3	D+t-	KN motif and ankyrin repeat domains 3 [Source:RGD Symbol;Acc:1308853]	Kank3	Sensitive-Early	1	0.0856105	5.31362e-06
Spam1	d-T-	sperm adhesion molecule 1 [Source:RGD Symbol;Acc:620547]	Spam1	Sensitive-Late	-1	-0.267307	2.68055e-11
Lao1	d-T-	L-amino acid oxidase 1 [Source:RGD Symbol;Acc:1310787]	Lao1	Sensitive-Late	-1	-0.183743	0.00026667
Id2	d+T+	inhibitor of DNA binding 2 [Source:RGD Symbol;Acc:2859]	Id2	Sensitive-Middle	1	1.01949	2.16787e-15
Fnbp4	D+T+	formin binding protein 4 [Source:RGD Symbol;Acc:1309238]	Fnbp4	Intermediate-Middle	1	0.283274	1.64082e-18
Havcr1	d+T+	hepatitis A virus cellular receptor 1 [Source:RGD Symbol;Acc:708425]	Havcr1	Sensitive-Late	1	0.208667	1.36493e-05
Cdkn1b	d+T-	cyclin-dependent kinase inhibitor 1B [Source:RGD Symbol;Acc:69062]	Cdkn1b	Sensitive-Middle	1	-0.249912	2.90187e-05
Cbll1	D+t-	Cbl proto-oncogene like 1 [Source:RGD Symbol;Acc:1310703]	Cbll1	Intermediate-Early	1	0.294888	2.19469e-08
Zpbp2	d-T-	zona pellucida binding protein 2 [Source:RGD Symbol;Acc:1549726]	Zpbp2	Sensitive-Middle	-1	-0.259924	1.84652e-08
Necab1	D+T+	N-terminal EF-hand calcium binding protein 1 [Source:RGD Symbol;Acc:708548]	Necab1	Sensitive-Early	1	-0.125074	6.36661e-15
Sbspon	d-T-	somatomedin B and thrombospondin, type 1 domain containing [Source:RGD Symbol;Acc:1559717]	Sbspon	Sensitive-Late	-1	-0.210989	4.08946e-06
RGD1311251	d-T-	similar to RIKEN cDNA 4930550C14 [Source:RGD Symbol;Acc:1311251]	RGD1311251	Resilient-Early	-1	-0.194864	4.59136e-15
Rnf103	D+t+	ring finger protein 103 [Source:RGD Symbol;Acc:620586]	Rnf103	Sensitive-Early	1	0.268568	7.13236e-15
Naa60	d-T-	N(alpha)-acetyltransferase 60, NatF catalytic subunit [Source:RGD Symbol;Acc:1308915]	Naa60	Sensitive-Early	-1	-0.235233	0.00114043
Erlec1	d-T-	endoplasmic reticulum lectin 1 [Source:RGD Symbol;Acc:1306508]	Erlec1	Sensitive-Early	-1	-0.434484	6.06924e-15
Slc2a1	d+T+	solute carrier family 2 member 1 [Source:RGD Symbol;Acc:3704]	Slc2a1	Intermediate-Late	1	0.34157	7.23783e-10
Tp53rk	D+t-	TP53 regulating kinase [Source:RGD Symbol;Acc:1304911]	Tp53rk	Intermediate-Early	1	0.290148	2.10299e-12
Mdm1	d+T-	Mdm1 nuclear protein [Source:RGD Symbol;Acc:1561092]	Mdm1	Intermediate-Late	1	0.243844	0.00225389
Atp1a2	d-T-	ATPase Na+/K+ transporting subunit alpha 2 [Source:RGD Symbol;Acc:2168]	Atp1a2	Sensitive-Late	-1	-0.156112	0.00195143
Terf1	d-T-	telomeric repeat binding factor 1 [Source:RGD Symbol;Acc:1311574]	Terf1	Sensitive-Early	-1	-0.255614	1.39206e-08
Spdl1	D-T-	spindle apparatus coiled-coil protein 1 [Source:RGD Symbol;Acc:1306908]	Spdl1	Resilient-Early	-1	-0.195605	8.66605e-05
Caap1	D+t+	caspase activity and apoptosis inhibitor 1 [Source:RGD Symbol;Acc:1560251]	Caap1	Sensitive-Middle	1	0.493904	4.20822e-07
C1qtnf6	d-T-	C1q and TNF related 6 [Source:RGD Symbol;Acc:1307057]	C1qtnf6	Sensitive-Early	-1	-0.289212	8.99945e-13
Herc3	d-T-	HECT and RLD domain containing E3 ubiquitin protein ligase 3 [Source:RGD Symbol;Acc:1307803]	Herc3	Sensitive-Middle	-1	-0.261513	0.000301129
Idh3B	d-T-	#N/A	Idh3B	Intermediate-Early	-1	-0.190133	2.89233e-10
Trib3	D+t-	tribbles pseudokinase 3 [Source:RGD Symbol;Acc:708432]	Trib3	Intermediate-Early	1	0.365667	2.99803e-10
Fam3d	d-T+	family with sequence similarity 3, member D [Source:RGD Symbol;Acc:1305512]	Fam3d	Resilient-Middle	-1	-0.156588	0.00122472
Plxna2	d+T+	plexin A2 [Source:RGD Symbol;Acc:1305325]	Plxna2	Sensitive-Early	1	-0.245372	2.25828e-15
Usp28	d-T-	ubiquitin specific peptidase 28 [Source:RGD Symbol;Acc:1311555]	Usp28	Sensitive-Early	-1	-0.351642	1.7723e-06
Prepl	d+T+	prolyl endopeptidase-like [Source:RGD Symbol;Acc:1310143]	Prepl	Sensitive-Middle	1	0.332052	6.61821e-07
Frmd6	D+t+	FERM domain containing 6 [Source:RGD Symbol;Acc:727810]	Frmd6	Intermediate-Late	1	0.340121	1.04849e-11
Capzb	D+T-	capping actin protein of muscle Z-line subunit beta [Source:RGD Symbol;Acc:1359099]	Capzb	Sensitive-Middle	1	0.602285	8.07712e-10
Rragd	d-T+	Ras-related GTP binding D [Source:RGD Symbol;Acc:1310007]	Rragd	Intermediate-Late	-1	-0.180513	7.41191e-05
Sstr3	d+T-	somatostatin receptor 3 [Source:RGD Symbol;Acc:620308]	Sstr3	Intermediate-Early	1	0.156842	0.00323495
Wdr20	d+T+	WD repeat domain 20 [Source:RGD Symbol;Acc:1306499]	Wdr20	Sensitive-Early	1	-0.0458035	2.68982e-09
Ly6h	D-T-	lymphocyte antigen 6 family member H [Source:RGD Symbol;Acc:1311896]	Ly6h	Sensitive-Middle	-1	0.205704	0.000236745
Fbln2	D-t-	fibulin 2 [Source:RGD Symbol;Acc:628685]	Fbln2	Intermediate-Middle	-1	-0.189887	1.51861e-10
Dcp1b	D+t+	decapping mRNA 1B [Source:RGD Symbol;Acc:1562214]	Dcp1b	Sensitive-Middle	1	0.607633	1.14368e-09
Mroh8	d-T-	maestro heat-like repeat family member 8 [Source:RGD Symbol;Acc:2321481]	Mroh8	Intermediate-Late	-1	-0.164355	0.000249868
Amot	d-T-	angiomotin [Source:RGD Symbol;Acc:1564027]	Amot	Intermediate-Early	-1	-0.205773	1.11112e-10
Grasp	d+T-	general receptor for phosphoinositides 1 associated scaffold protein [Source:RGD Symbol;Acc:70554]	Grasp	Sensitive-Early	1	0.187733	3.34115e-06
Rac2	d+T+	Rac family small GTPase 2 [Source:RGD Symbol;Acc:1307568]	Rac2	Sensitive-Late	1	0.462571	9.95606e-18
Rab15	D+T-	RAB15, member RAS oncogene family [Source:RGD Symbol;Acc:735172]	Rab15	Resilient-Late	1	0.169581	4.12027e-07
Rnf144a	d-T-	ring finger protein 144A [Source:RGD Symbol;Acc:1561737]	Rnf144a	Intermediate-Late	-1	-0.262776	1.0601e-15
Casp1	D+T+	caspase 1 [Source:RGD Symbol;Acc:2274]	Casp1	Sensitive-Late	1	0.38866	3.22476e-16
Ccdc105	d-T-	coiled-coil domain containing 105 [Source:RGD Symbol;Acc:1594374]	Ccdc105	Sensitive-Late	-1	-0.208697	1.98341e-05
Acox2	d-T+	acyl-CoA oxidase 2 [Source:RGD Symbol;Acc:628684]	Acox2	Sensitive-Middle	-1	0.25333	5.84761e-06
Nfkbia	D+T+	NFKB inhibitor alpha [Source:RGD Symbol;Acc:3171]	Nfkbia	Sensitive-Late	1	0.281108	4.45211e-14
Atp6v1f	D+T+	ATPase H+ transporting V1 subunit F [Source:RGD Symbol;Acc:621552]	Atp6v1f	Intermediate-Late	1	0.174114	1.83626e-06
Ndrg1	d+T+	N-myc downstream regulated 1 [Source:RGD Symbol;Acc:1307303]	Ndrg1	Intermediate-Late	1	0.36888	2.91759e-13
Srebf2	d+T-	sterol regulatory element binding transcription factor 2 [Source:RGD Symbol;Acc:1307751]	Srebf2	Sensitive-Late	1	0.215855	1.30572e-23
Krba1	d-T+	KRAB-A domain containing 1 [Source:RGD Symbol;Acc:1306967]	Krba1	Sensitive-Early	-1	-0.157791	2.7821e-07
Dab1	d-T-	DAB adaptor protein 1 [Source:RGD Symbol;Acc:628770]	Dab1	Sensitive-Middle	-1	-0.370893	1.8861e-15
Dok1	d+T-	docking protein 1 [Source:RGD Symbol;Acc:1309499]	Dok1	Intermediate-Late	1	0.539706	8.69587e-09
Ptgs1	d+T-	prostaglandin-endoperoxide synthase 1 [Source:RGD Symbol;Acc:3439]	Ptgs1	Sensitive-Late	1	0.428646	6.32446e-05
Clp1	D+t-	cleavage and polyadenylation factor I subunit 1 [Source:RGD Symbol;Acc:1307679]	Clp1	Intermediate-Early	1	0.344859	2.30628e-14
Pank3	d+T+	pantothenate kinase 3 [Source:RGD Symbol;Acc:1310531]	Pank3	Sensitive-Early	1	-0.0280019	1.39125e-15
Hrh1	d+T+	histamine receptor H 1 [Source:RGD Symbol;Acc:2830]	Hrh1	Sensitive-Middle	1	0.296981	4.63295e-05
Vav2	D-T-	vav guanine nucleotide exchange factor 2 [Source:RGD Symbol;Acc:1306285]	Vav2	Sensitive-Early	-1	-0.585756	2.76913e-10
Slx4ip	d+T+	SLX4 interacting protein [Source:RGD Symbol;Acc:1563120]	Slx4ip	Resilient-Late	1	0.167693	0.00255911
Shroom1	d-T-	shroom family member 1 [Source:RGD Symbol;Acc:1308066]	Shroom1	Sensitive-Late	-1	0.600465	7.49522e-17
Polr3b	D+t+	RNA polymerase III subunit B [Source:RGD Symbol;Acc:1565311]	Polr3b	Resilient-Middle	1	0.175151	0.000390299
Cyb561	D+T+	cytochrome b-561 [Source:RGD Symbol;Acc:1310987]	Cyb561	Resilient-Late	1	0.221239	0.00114375
Ube2j1	D+t-	ubiquitin-conjugating enzyme E2, J1 [Source:RGD Symbol;Acc:1305067]	Ube2j1	Sensitive-Middle	1	0.824444	6.76907e-14
Ubl7	D+t+	ubiquitin-like 7 [Source:RGD Symbol;Acc:1303055]	Ubl7	Sensitive-Middle	1	0.269391	1.42558e-06
Jag1	d-T-	jagged canonical Notch ligand 1 [Source:RGD Symbol;Acc:2937]	Jag1	Resilient-Early	-1	-0.183747	1.66672e-08
Asph	D-T-	aspartate-beta-hydroxylase [Source:RGD Symbol;Acc:1312000]	Asph	Resilient-Early	-1	-0.163091	4.53076e-11
Apip	d-T-	APAF1 interacting protein [Source:RGD Symbol;Acc:1564562]	Apip	Resilient-Early	-1	-0.187511	0.000401396
Aloxe3	D+t+	arachidonate lipoxygenase 3 [Source:RGD Symbol;Acc:1306252]	Aloxe3	Resilient-Middle	1	0.185673	4.99185e-05
Serping1	D+t-	serpin family G member 1 [Source:RGD Symbol;Acc:735225]	Serping1	Sensitive-Early	1	-0.0447955	2.13902e-09
Ifng	D+t+	interferon gamma [Source:RGD Symbol;Acc:2866]	Ifng	Resilient-Middle	1	0.146025	4.97217e-09
Setd5	D+t+	SET domain containing 5 [Source:RGD Symbol;Acc:1310433]	Setd5	Sensitive-Early	1	0.205662	1.70136e-07
Edn3	D+t+	endothelin 3 [Source:RGD Symbol;Acc:2534]	Edn3	Resilient-Middle	1	0.185444	0.00399228
Cry2	D-T+	cryptochrome circadian regulator 2 [Source:RGD Symbol;Acc:620935]	Cry2	Sensitive-Middle	-1	-0.247282	5.26819e-09
Ccnf	D+t-	cyclin F [Source:RGD Symbol;Acc:67401]	Ccnf	Sensitive-Middle	1	0.296917	7.7554e-07
Arfgef2	d+T+	ADP ribosylation factor guanine nucleotide exchange factor 2 [Source:RGD Symbol;Acc:631430]	Arfgef2	Sensitive-Middle	1	0.0175165	6.39669e-17
Atg7	D-t-	autophagy related 7 [Source:RGD Symbol;Acc:1304817]	Atg7	Sensitive-Early	-1	-0.36595	4.05518e-05
Hoxb13	d+T-	homeo box B13 [Source:RGD Symbol;Acc:1309113]	Hoxb13	Sensitive-Early	1	-0.0247301	1.1635e-09
Rpn2	d-T-	ribophorin II [Source:RGD Symbol;Acc:62075]	Rpn2	Sensitive-Late	-1	-0.388078	1.72445e-09
Smpx	d-T-	small muscle protein, X-linked [Source:RGD Symbol;Acc:69233]	Smpx	Sensitive-Middle	-1	-0.260403	6.60262e-09
Mtmr4	D-t-	myotubularin related protein 4 [Source:RGD Symbol;Acc:1310306]	Mtmr4	Sensitive-Early	-1	-0.259006	3.54824e-13
Actr10	D+t+	actin related protein 10 [Source:RGD Symbol;Acc:1306515]	Actr10	Sensitive-Early	1	0.528191	3.34057e-10
Ndufaf4	D+t-	NADH:ubiquinone oxidoreductase complex assembly factor 4 [Source:RGD Symbol;Acc:735162]	Ndufaf4	Intermediate-Early	1	0.410392	4.31515e-13
Lrtm2	D+t-	leucine-rich repeats and transmembrane domains 2 [Source:RGD Symbol;Acc:1587001]	Lrtm2	Sensitive-Early	1	-0.649664	1.31227e-05
Slc1a6	d-T-	solute carrier family 1 member 6 [Source:RGD Symbol;Acc:620340]	Slc1a6	Sensitive-Middle	-1	-0.238383	8.30817e-06
Bbs12	d+T-	Bardet-Biedl syndrome 12 [Source:RGD Symbol;Acc:1561608]	Bbs12	Intermediate-Late	1	0.184811	4.67772e-06
Kif3a	D-T-	kinesin family member 3a [Source:RGD Symbol;Acc:621536]	Kif3a	Resilient-Early	-1	-0.153352	1.34266e-10
Smtnl1	d+T-	smoothelin-like 1 [Source:RGD Symbol;Acc:1311701]	Smtnl1	Sensitive-Early	1	-0.0828413	1.3511e-08
Nckap1	d+T+	NCK-associated protein 1 [Source:RGD Symbol;Acc:61939]	Nckap1	Sensitive-Early	1	0.211343	1.22308e-11
Tmem43	D+t+	transmembrane protein 43 [Source:RGD Symbol;Acc:1549711]	Tmem43	Intermediate-Late	1	0.238701	1.90869e-11
Zcchc3	D+t-	zinc finger CCHC-type containing 3 [Source:RGD Symbol;Acc:1585203]	Zcchc3	Sensitive-Middle	1	0.790288	1.80829e-10
Tm2d1	D+t+	TM2 domain containing 1 [Source:RGD Symbol;Acc:1305442]	Tm2d1	Sensitive-Early	1	0.304401	4.66204e-06
Kcnh7	d+T+	potassium voltage-gated channel subfamily H member 7 [Source:RGD Symbol;Acc:621112]	Kcnh7	Resilient-Middle	1	0.192545	1.41617e-10
Bmf	D-t-	Bcl2 modifying factor [Source:RGD Symbol;Acc:628658]	Bmf	Sensitive-Early	-1	-0.708098	2.18992e-10
RGD1305178	D+t+	similar to Hypothetical protein MGC11690 [Source:RGD Symbol;Acc:1305178]	RGD1305178	Resilient-Late	1	0.201363	5.00045e-09
Rsad2	D+t+	radical S-adenosyl methionine domain containing 2 [Source:RGD Symbol;Acc:620495]	Rsad2	Resilient-Middle	1	0.249846	7.48678e-05
Fhl3	D+t+	four and a half LIM domains 3 [Source:RGD Symbol;Acc:1307180]	Fhl3	Intermediate-Late	1	0.201946	3.02481e-12
Scg5	D+t+	secretogranin V [Source:RGD Symbol;Acc:3669]	Scg5	Resilient-Early	1	0.141015	6.53395e-12
Asns	d+T+	asparagine synthetase (glutamine-hydrolyzing) [Source:RGD Symbol;Acc:2162]	Asns	Intermediate-Late	1	0.384444	2.45058e-05
Polr3f	D+t-	RNA polymerase III subunit F [Source:RGD Symbol;Acc:1306428]	Polr3f	Resilient-Late	1	0.186416	1.59507e-08
Patj	d-T-	PATJ, crumbs cell polarity complex component [Source:RGD Symbol;Acc:1565362]	Patj	Intermediate-Early	-1	-0.268899	4.98184e-11
Evc	d+T+	EvC ciliary complex subunit 1 [Source:RGD Symbol;Acc:735186]	Evc	Sensitive-Early	1	0.284021	3.91497e-07
Spata6	D+t+	spermatogenesis associated 6 [Source:RGD Symbol;Acc:628657]	Spata6	Resilient-Late	1	0.162251	0.00504563
Dera	d-T-	deoxyribose-phosphate aldolase [Source:RGD Symbol;Acc:1589836]	Dera	Sensitive-Early	-1	-0.325268	1.06039e-06
Padi2	D+t-	peptidyl arginine deiminase 2 [Source:RGD Symbol;Acc:3288]	Padi2	Resilient-Middle	1	0.168581	3.30941e-06
Plppr1	d-T-	phospholipid phosphatase related 1 [Source:RGD Symbol;Acc:1303116]	Plppr1	Sensitive-Early	-1	-0.25368	1.84692e-08
Zfp830	D+t-	zinc finger protein 830 [Source:RGD Symbol;Acc:1562573]	Zfp830	Sensitive-Middle	1	0.39468	0.0026372
Ehd4	D+t+	EH-domain containing 4 [Source:RGD Symbol;Acc:628883]	Ehd4	Intermediate-Late	1	0.207599	1.7484e-11
Tcp11l2	d+T+	t-complex 11 like 2 [Source:RGD Symbol;Acc:1307494]	Tcp11l2	Sensitive-Early	1	0.213201	0.00731305
Slc45a3	d-T-	solute carrier family 45, member 3 [Source:RGD Symbol;Acc:1309764]	Slc45a3	Sensitive-Late	-1	-0.226938	0.0001526
Rffl	D+t-	ring finger and FYVE-like domain containing E3 ubiquitin protein ligase [Source:RGD Symbol;Acc:727916]	Rffl	Sensitive-Early	1	0.582041	6.47837e-09
[truncated: 6,437 more rows]
