# Supplementary material for: TinderMIX: Time-dose integrated modelling of toxicogenomics data
Source: Gigascience. 2020 May 25;9(5):giaa055. doi: 10.1093/gigascience/giaa055 (PMC7247400; doi:10.1093/gigascience/giaa055)
Supplement: giaa055_Supplemental_Files [file giaa055_supplemental_files.zip › S5_cyclosporineA_kegg.xlsx]

## Sheet: Middle
	Middle
1	Aldosterone synthesis and secretion
2	Oxidative phosphorylation
3	Pyrimidine metabolism
4	Other types of O-glycan biosynthesis
5	Drug metabolism - other enzymes
6	Platinum drug resistance
7	Ribosome
8	Fanconi anemia pathway
9	cAMP signaling pathway
10	Phosphatidylinositol signaling system
11	Autophagy - other
12	Apelin signaling pathway
13	B cell receptor signaling pathway
14	Circadian rhythm
15	Long-term potentiation
16	Long-term depression
17	Inflammatory mediator regulation of TRP channels
18	Prolactin signaling pathway
19	Aldosterone-regulated sodium reabsorption
20	Carbohydrate digestion and absorption
21	Alzheimer's disease
22	Parkinson's disease
23	Huntington's disease
24	Choline metabolism in cancer

## Sheet: Early
	Early
1	Pentose and glucuronate interconversions
2	Galactose metabolism
3	Fatty acid elongation
4	Fatty acid degradation
5	Steroid biosynthesis
6	Glycine, serine and threonine metabolism
7	Valine, leucine and isoleucine degradation
8	Lysine degradation
9	Arginine and proline metabolism
10	Histidine metabolism
11	Tyrosine metabolism
12	Tryptophan metabolism
13	beta-Alanine metabolism
14	Glutathione metabolism
15	Starch and sucrose metabolism
16	Other glycan degradation
17	Amino sugar and nucleotide sugar metabolism
18	Glycerolipid metabolism
19	Glycerophospholipid metabolism
20	Ether lipid metabolism
21	Arachidonic acid metabolism
22	alpha-Linolenic acid metabolism
23	Sphingolipid metabolism
24	Propanoate metabolism
25	Butanoate metabolism
26	Vitamin B6 metabolism
27	Nicotinate and nicotinamide metabolism
28	Pantothenate and CoA biosynthesis
29	Retinol metabolism
30	Porphyrin and chlorophyll metabolism
31	Terpenoid backbone biosynthesis
32	Metabolism of xenobiotics by cytochrome P450
33	Drug metabolism - cytochrome P450
34	Biosynthesis of unsaturated fatty acids
35	Endocrine resistance
36	PPAR signaling pathway
37	NF-kappa B signaling pathway
38	FoxO signaling pathway
39	SNARE interactions in vesicular transport
40	Mitophagy - animal
41	Phagosome
42	Peroxisome
43	Ferroptosis
44	Necroptosis
45	Vascular smooth muscle contraction
46	Wnt signaling pathway
47	Notch signaling pathway
48	Cell adhesion molecules (CAMs)
49	Adherens junction
50	Tight junction
51	Signaling pathways regulating pluripotency of stem cells
52	Complement and coagulation cascades
53	Antigen processing and presentation
54	NOD-like receptor signaling pathway
55	Jak-STAT signaling pathway
56	Hematopoietic cell lineage
57	Natural killer cell mediated cytotoxicity
58	IL-17 signaling pathway
59	Th1 and Th2 cell differentiation
60	Th17 cell differentiation
61	Leukocyte transendothelial migration
62	Regulation of lipolysis in adipocytes
63	Renin secretion
64	Parathyroid hormone synthesis, secretion and action
65	Non-alcoholic fatty liver disease (NAFLD)
66	AGE-RAGE signaling pathway in diabetic complications
67	Cushing's syndrome
68	Type I diabetes mellitus
69	Maturity onset diabetes of the young
70	Pancreatic secretion
71	Fat digestion and absorption
72	Bile secretion
73	Prion diseases
74	Pertussis
75	Legionellosis
76	Leishmaniasis
77	Malaria
78	Toxoplasmosis
79	Amoebiasis
80	Staphylococcus aureus infection
81	Influenza A
82	MicroRNAs in cancer
83	Pancreatic cancer
84	Glioma
85	Basal cell carcinoma
86	Bladder cancer
87	Chronic myeloid leukemia
88	Small cell lung cancer
89	Breast cancer
90	Hepatocellular carcinoma
91	Gastric cancer
92	Inflammatory bowel disease (IBD)
93	Systemic lupus erythematosus
94	Rheumatoid arthritis
95	Graft-versus-host disease
96	Primary immunodeficiency
97	Arrhythmogenic right ventricular cardiomyopathy (ARVC)
98	Viral myocarditis
99	Fluid shear stress and atherosclerosis
100	Bacterial invasion of epithelial cells
101	Citrate cycle (TCA cycle)
102	Carbon metabolism
103	Neuroactive ligand-receptor interaction
104	Glutamatergic synapse
105	Insulin secretion
106	Oxytocin signaling pathway
107	Vasopressin-regulated water reabsorption
108	Renal cell carcinoma

## Sheet: Late
	Late
1	DNA replication
2	VEGF signaling pathway
3	Toll-like receptor signaling pathway
4	Amyotrophic lateral sclerosis (ALS)

## Sheet: Early_Middle_Late
	Early.Middle.Late
1	Metabolic pathways
2	cGMP-PKG signaling pathway
3	Cell cycle
4	PI3K-Akt signaling pathway
5	AMPK signaling pathway
6	TNF signaling pathway
7	Insulin resistance
8	Cholesterol metabolism
9	Salmonella infection
10	Hepatitis C
11	Human papillomavirus infection
12	Nucleotide excision repair
13	Ubiquitin mediated proteolysis
14	Adrenergic signaling in cardiomyocytes
15	Synaptic vesicle cycle

## Sheet: Early_Middle
	Early.Middle
1	Fructose and mannose metabolism
2	N-Glycan biosynthesis
3	Aminoacyl-tRNA biosynthesis
4	EGFR tyrosine kinase inhibitor resistance
5	Protein export
6	MAPK signaling pathway
7	Ras signaling pathway
8	Rap1 signaling pathway
9	Sphingolipid signaling pathway
10	p53 signaling pathway
11	Protein processing in endoplasmic reticulum
12	Endocytosis
13	mTOR signaling pathway
14	Apoptosis
15	Longevity regulating pathway
16	Cellular senescence
17	TGF-beta signaling pathway
18	Axon guidance
19	Hippo signaling pathway
20	Focal adhesion
21	Platelet activation
22	Cytosolic DNA-sensing pathway
23	C-type lectin receptor signaling pathway
24	T cell receptor signaling pathway
25	Fc epsilon RI signaling pathway
26	Fc gamma R-mediated phagocytosis
27	Regulation of actin cytoskeleton
28	Thyroid hormone synthesis
29	Thyroid hormone signaling pathway
30	Measles
31	HTLV-I infection
32	Herpes simplex infection
33	Epstein-Barr virus infection
34	Pathways in cancer
35	Transcriptional misregulation in cancer
36	Viral carcinogenesis
37	Proteoglycans in cancer
38	Colorectal cancer
39	Endometrial cancer
40	Prostate cancer
41	Thyroid cancer
42	Melanoma
43	Acute myeloid leukemia
44	Non-small cell lung cancer
45	RNA transport
46	RNA polymerase
47	Spliceosome
48	Ribosome biogenesis in eukaryotes
49	RNA degradation
50	Basal transcription factors
51	Proteasome
52	HIF-1 signaling pathway
53	Phospholipase D signaling pathway
54	Longevity regulating pathway - multiple species
55	Cardiac muscle contraction
56	Thermogenesis
57	Dopaminergic synapse
58	Glucagon signaling pathway
59	Central carbon metabolism in cancer

## Sheet: Middle_Late
	Middle.Late
1	Alanine, aspartate and glutamate metabolism
2	Purine metabolism
3	mRNA surveillance pathway
4	Calcium signaling pathway
5	Oocyte meiosis
6	Autophagy - animal
7	Insulin signaling pathway
8	Progesterone-mediated oocyte maturation

## Sheet: Early_Late
	Early.Late
1	Cytokine-cytokine receptor interaction
2	Chemokine signaling pathway
3	Lysosome
4	Osteoclast differentiation
5	Adipocytokine signaling pathway
6	Chagas disease (American trypanosomiasis)
7	Tuberculosis
8	Hepatitis B
9	Kaposi's sarcoma-associated herpesvirus infection
10	Inositol phosphate metabolism
11	Biosynthesis of amino acids

## Sheet: Sensitive-Early
	ID	gID	pValue	pValueAdj	Description	Level1	Level2	Pathway
1	00040	GUSB,CRYL1,AKR1B1,AKR1B7,XYLB,SORD,UGT1A1	0.000262	0.000262	Pentose and glucuronate interconversions	Metabolism	Carbohydrate metabolism	Pentose and glucuronate interconversions
2	00051	AKR1B1,FPGT,AKR1B7,SORD,TKFC,GMPPB	0.0156	0.0156	Fructose and mannose metabolism	Metabolism	Carbohydrate metabolism	Fructose and mannose metabolism
3	00052	GALK1,AKR1B1,AKR1B7,PGM1,GAA	0.0201	0.0201	Galactose metabolism	Metabolism	Carbohydrate metabolism	Galactose metabolism
4	00062	ACOT2,ELOVL2,HADHA,ACOT4,ACOT3	0.0453	0.0453	Fatty acid elongation	Metabolism	Lipid metabolism	Fatty acid elongation
5	00071	EHHADH,ALDH3A2,CYP4A1,ACSBG1,HADHA,ADH7	0.0382	0.0382	Fatty acid degradation	Metabolism	Lipid metabolism	Fatty acid degradation
6	00100	HSD17B7,CYP51,SC5D,LIPA,DHCR7,TM7SF2,MSMO1,NSDHL	2.18e-05	2.18e-05	Steroid biosynthesis	Metabolism	Lipid metabolism	Steroid biosynthesis
7	00260	ALAS2,SDS,MAOA,SARDH,PSAT1,CHDH,GLYCTK,DAO	0.00242	0.00242	Glycine, serine and threonine metabolism	Metabolism	Amino acid metabolism	Glycine, serine and threonine metabolism
8	00280	AACS,EHHADH,ALDH3A2,BCKDHB,AUH,AOX1,HMGCS1,HMGCS2,BCKDHA,HADHA	0.0011	0.0011	Valine, leucine and isoleucine degradation	Metabolism	Amino acid metabolism	Valine, leucine and isoleucine degradation
9	00310	EHHADH,ALDH3A2,SETD3,NSD3,KMT5C,COLGALT1,HADHA	0.046	0.046	Lysine degradation	Metabolism	Amino acid metabolism	Lysine degradation
10	00330	PRODH1,ALDH3A2,MAOA,L3HYPDH,CKB,CNDP1,DAO	0.0223	0.0223	Arginine and proline metabolism	Metabolism	Amino acid metabolism	Arginine and proline metabolism
11	00340	ALDH3A2,MAOA,CNDP1,ALDH1A3	0.0456	0.0456	Histidine metabolism	Metabolism	Amino acid metabolism	Histidine metabolism
12	00350	COMT,MAOA,DDC,AOX1,ADH7,ALDH1A3	0.0192	0.0192	Tyrosine metabolism	Metabolism	Amino acid metabolism	Tyrosine metabolism
13	00380	EHHADH,ALDH3A2,MAOA,KMO,DDC,INMT,AOX1,HADHA	0.0052	0.0052	Tryptophan metabolism	Metabolism	Amino acid metabolism	Tryptophan metabolism
14	00410	EHHADH,ALDH3A2,DPYS,HADHA,CNDP1,ALDH1A3	0.00878	0.00878	beta-Alanine metabolism	Metabolism	Metabolism of other amino acids	beta-Alanine metabolism
15	00480	GCLC,HPGDS,GPX7,CHAC1,GSR,GSS,GPX1,GSTT2,GSTA3	0.0106	0.0106	Glutathione metabolism	Metabolism	Metabolism of other amino acids	Glutathione metabolism
16	00500	PGM1,ENPP1,GPI,GAA,TREH	0.0179	0.0179	Starch and sucrose metabolism	Metabolism	Carbohydrate metabolism	Starch and sucrose metabolism
17	00510	MAN1A1,ST6GAL1,MGAT2,RPN2,FUT8,STT3B,TUSC3,MGAT4A,MGAT1	0.00232	0.00232	N-Glycan biosynthesis	Metabolism	Glycan biosynthesis and metabolism	N-Glycan biosynthesis
18	00511	FUCA1,NEU2,MAN2B1,GBA	0.0256	0.0256	Other glycan degradation	Metabolism	Glycan biosynthesis and metabolism	Other glycan degradation
19	00520	NPL,GALK1,NANP,GNPNAT1,FPGT,CYB5R3,PGM1,GNE,GFPT1,GPI,GMPPB	9e-05	9e-05	Amino sugar and nucleotide sugar metabolism	Metabolism	Carbohydrate metabolism	Amino sugar and nucleotide sugar metabolism
20	00561	PLPP2,AGPAT3,ALDH3A2,PLPP3,AKR1B1,AKR1B7,LPL,MGLL,PLPP5,DGAT2,TKFC,GLYCTK	0.000221	0.000221	Glycerolipid metabolism	Metabolism	Lipid metabolism	Glycerolipid metabolism
21	00564	PLPP2,AGPAT3,PCYT1A,LPGAT1,PLPP3,LPCAT3,PLPP5,PLA2G2D,PLA2G5,PLA2G2A,LPCAT1,PLA2G15,PLA2G16,PLD4,PCYT2,PEMT	0.000138	0.000138	Glycerophospholipid metabolism	Metabolism	Lipid metabolism	Glycerophospholipid metabolism
22	00565	PLPP2,PLPP3,PLA2G2D,PLA2G5,PLA2G2A,LPCAT1,PLA2G16,PLD4	0.0052	0.0052	Ether lipid metabolism	Metabolism	Lipid metabolism	Ether lipid metabolism
23	00590	LTA4H,HPGDS,PTGS1,TBXAS1,CYP4A1,GPX7,FAM213B,PTGES2,PLA2G2D,PLA2G5,PLA2G2A,ALOX15,PLA2G16,GPX1	0.000129	0.000129	Arachidonic acid metabolism	Metabolism	Lipid metabolism	Arachidonic acid metabolism
24	00592	PLA2G2D,PLA2G5,PLA2G2A,FADS2,PLA2G16	0.0122	0.0122	alpha-Linolenic acid metabolism	Metabolism	Lipid metabolism	alpha-Linolenic acid metabolism
25	00600	PLPP2,PLPP3,ASAH1,SGMS1,ARSA,B4GALT6,NEU2,SMPD1,GBA	0.00232	0.00232	Sphingolipid metabolism	Metabolism	Lipid metabolism	Sphingolipid metabolism
26	00640	ACACB,EHHADH,SUCLG2,BCKDHB,ACSS2,BCKDHA,HADHA	0.00243	0.00243	Propanoate metabolism	Metabolism	Carbohydrate metabolism	Propanoate metabolism
27	00650	AACS,EHHADH,HMGCS1,HMGCS2,HADHA,ACSM5	0.00377	0.00377	Butanoate metabolism	Metabolism	Carbohydrate metabolism	Butanoate metabolism
28	00750	PSAT1,AOX1,PNPO	0.0182	0.0182	Vitamin B6 metabolism	Metabolism	Metabolism of cofactors and vitamins	Vitamin B6 metabolism
29	00760	NAPRT,ENPP1,AOX1,QPRT,ART2B,NT5C2,NNT,NADK2	0.000633	0.000633	Nicotinate and nicotinamide metabolism	Metabolism	Metabolism of cofactors and vitamins	Nicotinate and nicotinamide metabolism
30	00770	DPYS,PANK3,ENPP1,PANK1	0.0185	0.0185	Pantothenate and CoA biosynthesis	Metabolism	Metabolism of cofactors and vitamins	Pantothenate and CoA biosynthesis
31	00830	RDH10,SDR16C5,CYP4A1,BCO1,RETSAT,AOX1,ALDH1A1,DHRS4,UGT1A1,ADH7,RDH11	0.0011	0.0011	Retinol metabolism	Metabolism	Metabolism of cofactors and vitamins	Retinol metabolism
32	00860	ALAS2,GUSB,CP,HMOX1,UGT1A1	0.0256	0.0256	Porphyrin and chlorophyll metabolism	Metabolism	Metabolism of cofactors and vitamins	Porphyrin and chlorophyll metabolism
33	00900	NUS1,HMGCR,HMGCS1,IDI1,HMGCS2	0.0105	0.0105	Terpenoid backbone biosynthesis	Metabolism	Metabolism of terpenoids and polyketides	Terpenoid backbone biosynthesis
34	00970	YARS,RARS,FARSB,NARS,AARS,CARS,MARS,HARS,GATB	0.00148	0.00148	Aminoacyl-tRNA biosynthesis	Genetic Information Processing	Translation	Aminoacyl-tRNA biosynthesis
35	00980	HPGDS,UGT1A1,ADH7,SULT2A6,ALDH1A3,GSTT2,GSTA3	0.0374	0.0374	Metabolism of xenobiotics by cytochrome P450	Metabolism	Xenobiotics biodegradation and metabolism	Metabolism of xenobiotics by cytochrome P450
36	00982	MAOA,HPGDS,AOX1,UGT1A1,ADH7,ALDH1A3,GSTT2,GSTA3	0.014	0.014	Drug metabolism - cytochrome P450	Metabolism	Xenobiotics biodegradation and metabolism	Drug metabolism - cytochrome P450
37	01040	ACOT2,SCD,ELOVL2,FADS2,HADHA,ACOT4,ACOT3	0.00143	0.00143	Biosynthesis of unsaturated fatty acids	Metabolism	Lipid metabolism	Biosynthesis of unsaturated fatty acids
38	01100	PIGV,ALAS2,PLPP2,PRODH1,REV3L,ACACB,MAN1A1,GUSB,AGPAT3,SDS,ST3GAL6,PCYT1A,EHHADH,ST6GAL1,COMT,ATP6V1A,ALDH3A2,C1GALT1C1,HSD17B7,MAOA,KMO,MGAT2,DPYS,DDC,LTA4H,B4GALNT1,ITPKA,SUCLG2,ACO1,A3GALT2,POLE4,GCLC,GALK1,HPGDS,RDH10,SARDH,CYP51,PTGS1,PANK3,RPN2,TBXAS1,NAPRT,PLPP3,SC5D,NANP,FUT8,EXT2,CRYL1,PTS,B3GNT2,AKR1B1,FPGT,CYP4A1,AKR1B7,PGM1,BCKDHB,SLC33A1,POLR3D,ASAH1,ACOT2,ADA,CKB,PAPSS2,ACSBG1,MTMR7…	5.69e-26	5.69e-26	Metabolic pathways	Metabolism	Global and overview maps	Metabolic pathways
39	01521	ERBB3,ARAF,FGFR2,FGFR3,GAS6,AXL,PTEN,KDR,EIF4E,JAK2	0.0132	0.0132	EGFR tyrosine kinase inhibitor resistance	Human Diseases	Drug resistance: Antineoplastic	EGFR tyrosine kinase inhibitor resistance
40	01522	CDKN1A,ESR2,ARAF,MMP2,NOTCH2,DLL3,CCND1,CARM1,E2F2,ADCY6,CDKN2A	0.015	0.015	Endocrine resistance	Human Diseases	Drug resistance: Antineoplastic	Endocrine resistance
41	03060	SRP68,SPCS2,HSPA5,SRP19,SPCS3	0.0122	0.0122	Protein export	Genetic Information Processing	Folding, sorting and degradation	Protein export
42	03320	EHHADH,RXRG,PLIN2,ANGPTL4,PPARG,CYP4A1,ACSBG1,LPL,SCD,PLTP,HMGCS2,CYP8B1,SLC27A5,FADS2,FABP2,CD36,FABP5		4.73e-06	PPAR signaling pathway	Organismal Systems	Endocrine system	PPAR signaling pathway
43	04010	EREG,DUSP1,RPS6KA5,MYC,IL1A,IL1B,ERBB3,GADD45A,RAC2,ARAF,VEGFC,MECOM,MAP3K1,DUSP5,FGFR2,FGFR3,FGF8,CSF1R,CSF1,MAP4K1,RPS6KA4,CHUK,DUSP6,PAK1,INSR,MEF2C,RELB,KDR,PPP3CB	0.0014	0.0014	MAPK signaling pathway	Environmental Information Processing	Signal transduction	MAPK signaling pathway
44	04014	RASSF5,GNGT2,RASAL3,RAC2,VEGFC,SHOC2,FGFR2,FGFR3,PLA2G2D,PLA2G5,PLA2G2A,FGF8,CSF1R,CSF1,PLA2G16,CHUK,GNG10,PAK1,INSR,KDR,RHOA	0.0131	0.0131	Ras signaling pathway	Environmental Information Processing	Signal transduction	Ras signaling pathway
45	04015	ITGB2,LPAR4,ADORA2B,RASSF5,LCP2,RAC2,PRKCI,ITGB1,VEGFC,MAGI2,P2RY1,FGFR2,FGFR3,FGF8,APBB1IP,CSF1R,CSF1,CDH1,MAGI1,INSR,ACTB,KDR,F2R,RHOA,ADCY6	0.000185	0.000185	Rap1 signaling pathway	Environmental Information Processing	Signal transduction	Rap1 signaling pathway
46	04022	GTF2IRD1,ROCK2,GUCY1B2,EDNRA,IRS1,AGTR1A,PDE2A,IRS2,INSR,CREB3L3,MEF2C,MEF2A,RHOA,ITPR3,ADCY6,PPP3CB	0.0151	0.0151	cGMP-PKG signaling pathway	Environmental Information Processing	Signal transduction	cGMP-PKG signaling pathway
47	04060	CSF2RB,EPO,PPBP,IL15,IL2RG,IL1A,IL1B,ACVR1C,ACVR1,IL13,IL18,CCL5,IL17RA,IL16,IL7,TNFSF10,CXCL12,IL11RA1,IL4R,CD4,IL33,IL2,CSF1R,CSF1,IL17B,BMP2,BMPR2,CXCL11,PF4,CCL6,CCL24,IL13RA2,IL36B,IL2RA,IL2RB,CCR5,PRLR	4.33e-07	4.33e-07	Cytokine-cytokine receptor interaction	Environmental Information Processing	Signaling molecules and interaction	Cytokine-cytokine receptor interaction
48	04062	PPBP,ROCK2,GNGT2,RAC2,LYN,HCK,FGR,CCL5,GRK5,CXCL12,STAT1,GRK6,JAK3,CXCL11,CHUK,GNG10,PF4,PAK1,CCL6,CCL24,CCR5,RHOA,ADCY6,JAK2	6.39e-05	6.39e-05	Chemokine signaling pathway	Organismal Systems	Immune system	Chemokine signaling pathway
49	04064	TRIM25,IL1B,CSNK2A1,LYN,TLR4,CXCL12,BLNK,VCAM1,CHUK,RELB,BCL2A1	0.0128	0.0128	NF-kappa B signaling pathway	Environmental Information Processing	Signal transduction	NF-kappa B signaling pathway
50	04068	CDKN1A,CCNG2,GADD45A,PRKAG2,ARAF,PLK2,TNFSF10,IRS1,PTEN,CCND1,CHUK,IRS2,INSR	0.0178	0.0178	FoxO signaling pathway	Environmental Information Processing	Signal transduction	FoxO signaling pathway
51	04071	FYN,ROCK2,RAC2,ASAH1,PPP2R1B,BID,SGMS1,SMPD1,PPP2R2B,PTEN,FCER1G,RHOA	0.0332	0.0332	Sphingolipid signaling pathway	Environmental Information Processing	Signal transduction	Sphingolipid signaling pathway
52	04110	CDKN1A,HDAC2,MAD1L1,MYC,GADD45A,CDC27,CCNE2,CDK7,CCND1,ANAPC11,CHEK2,E2F2,CDKN2A	0.0169	0.0169	Cell cycle	Cellular Processes	Cell growth and death	Cell cycle
53	04115	SESN1,CDKN1A,CCNG2,GADD45A,CCNE2,CASP8,BID,PTEN,CCND1,CHEK2,STEAP3,AIFM2,CDKN2A	0.000228	0.000228	p53 signaling pathway	Cellular Processes	Cell growth and death	p53 signaling pathway
54	04130	STX2,VAMP5,VAMP8,SEC22B,STX5	0.0373	0.0373	SNARE interactions in vesicular transport	Genetic Information Processing	Folding, sorting and degradation	SNARE interactions in vesicular transport
55	04137	SQSTM1,FUNDC1,CSNK2A1,EIF2AK3,USP8,PINK1,USP15,USP30	0.0222	0.0222	Mitophagy - animal	Cellular Processes	Transport and catabolism	Mitophagy - animal
56	04141	MAN1A1,HSPH1,NFE2L2,DNAJB11,CALR,WFS1,RRBP1,EIF2AK3,PREB,UBE2J1,RPN2,PLAA,SEC23B,DNAJC3,HYOU1,MARCH6,STT3B,TUSC3,PRKCSH,PDIA3,HSPA5,SIL1,DNAJB1,ATF6,HSP90B1,CASP12,SVIP,SSR4,EDEM1,DERL2	1.63e-08	1.63e-08	Protein processing in endoplasmic reticulum	Genetic Information Processing	Folding, sorting and degradation	Protein processing in endoplasmic reticulum
57	04142	LAMP2,PSAP,GUSB,SUMF1,CTSE,FUCA1,SLC17A5,ASAH1,AP3B1,LAPTM5,ARSA,SMPD1,AP3D1,LIPA,TPP1,PLA2G15,DNASE2,MAN2B1,CD68,ACP5,GAA,GBA,CTSZ	7.26e-07	7.26e-07	Lysosome	Cellular Processes	Transport and catabolism	Lysosome
58	04144	RT1-M3-1,ARPC1B,IL2RG,RABEP1,ARFGEF2,WASHC4,PRKCI,EPS15,USP8,GRK5,WASHC2C,SPART,GRK6,SMURF2,SPG21,FGFR2,FGFR3,WIPF1,CBLC,FOLR2,EEA1,RAB35,ZFYVE9,RT1-N2,CYTH1,ARFGAP3,IL2RA,IL2RB,CCR5,RT1-CE10,RHOA,ARAP2,NEDD4	7.32e-06	7.32e-06	Endocytosis	Cellular Processes	Transport and catabolism	Endocytosis
59	04145	LAMP2,RT1-M3-1,SCARB1,ITGB2,ATP6V1A,CALR,CYBB,TLR2,TLR4,ITGB1,C1R,ATP6V1B2,CYBA,COLEC12,MRC1,SEC22B,CORO1A,FCGR1A,EEA1,FCGR3A,RT1-N2,ACTB,CD36,RT1-CE10,SFTPD	1.36e-05	1.36e-05	Phagosome	Cellular Processes	Transport and catabolism	Phagosome
60	04146	EHHADH,NUDT7,FAR1,DHRS4,HACL1,ECH1,PEX1,DAO,NUDT19	0.0437	0.0437	Peroxisome	Cellular Processes	Transport and catabolism	Peroxisome
61	04150	ATP6V1A,RRAGD,ATP6V1B2,IRS1,FZD1,FZD4,WNT6,SLC7A5,PTEN,FZD2,CHUK,FNIP2,INSR,RHOA,EIF4E	0.0183	0.0183	mTOR signaling pathway	Environmental Information Processing	Signal transduction	mTOR signaling pathway
62	04151	CDKN1A,EPO,LPAR4,EREG,PHLPP1,IL2RG,MYC,ERBB3,LAMB1,LAMB3,GNGT2,CCNE2,TLR2,TLR4,PPP2R1B,ITGB1,VEGFC,IL7,ITGB7,MAGI2,IRS1,IL4R,FGFR2,FGFR3,IL2,FGF8,CHRM1,CSF1R,CSF1,JAK3,PPP2R2B,COL4A5,PTEN,CCND1,MAGI1,CHUK,GNG10,HSP90B1,INSR,CREB3L3,KDR,IL2RA,F2R,IL2RB,EIF4E,ITGA1,PRLR,JAK2	2.18e-09	2.18e-09	PI3K-Akt signaling pathway	Environmental Information Processing	Signal transduction	PI3K-Akt signaling pathway
63	04152	ACACB,ELAVL1,ADIPOR1,ADIPOR2,PPARG,PRKAG2,PPP2R1B,SCD,IRS1,HMGCR,PPP2R2B,CCND1,IRS2,INSR,CREB3L3,CD36	0.00139	0.00139	AMPK signaling pathway	Environmental Information Processing	Signal transduction	AMPK signaling pathway
64	04210	CSF2RB,GADD45A,EIF2AK3,PARP2,CASP8,BID,TNFSF10,CHUK,CASP12,ACTB,BCL2A1,GZMB,CTSZ,ITPR3,DAB2IP,CASP7	0.00311	0.00311	Apoptosis	Cellular Processes	Cell growth and death	Apoptosis
65	04211	SESN1,ADIPOR1,ADIPOR2,PPARG,PRKAG2,IRS1,IRS2,INSR,CREB3L3,EIF4E,ADCY6	0.00904	0.00904	Longevity regulating pathway	Organismal Systems	Aging	Longevity regulating pathway
66	04216	CYBB,GCLC,CP,LPCAT3,HMOX1,GSS,ALOX15,STEAP3	0.00242	0.00242	Ferroptosis	Cellular Processes	Cell growth and death	Ferroptosis
67	04217	DNM1L,SQSTM1,CYBB,IL1A,IL1B,CASP1,PARP2,TLR4,CAMK2D,CASP8,BID,TNFSF10,STAT1,IL33,SMPD1,JAK3,ALOX15,PYCARD,TYK2,USP21,HIST1H4B,LOC100910554,JAK2	3.82e-05	3.82e-05	Necroptosis	Cellular Processes	Cell growth and death	Necroptosis
68	04218	CDKN1A,RT1-M3-1,SQSTM1,MYC,IL1A,RASSF5,GADD45A,CCNE2,NBN,PTEN,CCND1,RT1-N2,CHEK2,E2F2,RT1-CE10,ITPR3,PPP3CB,ZFP36L1,CDKN2A	0.00257	0.00257	Cellular senescence	Cellular Processes	Cell growth and death	Cellular senescence
69	04270	ADORA2B,AVPR1A,ROCK2,GUCY1B2,CYP4A1,CALD1,ARAF,EDNRA,PLA2G2D,PLA2G5,PLA2G2A,AGTR1A,RHOA,ITPR3,ADCY6	0.00319	0.00319	Vascular smooth muscle contraction	Organismal Systems	Circulatory system	Vascular smooth muscle contraction
70	04310	TBL1X,ROCK2,MYC,CSNK2A1,RAC2,PSEN1,TBL1XR1,CAMK2D,TCF7L1,FZD1,FZD4,CSNK1A1,WNT6,CCND1,FZD2,SOX17,RHOA,PPP3CB	0.00117	0.00117	Wnt signaling pathway	Environmental Information Processing	Signal transduction	Wnt signaling pathway
71	04330	HDAC2,NCSTN,PSEN1,NUMB,KAT2A,NOTCH2,DLL3,DTX4	0.00588	0.00588	Notch signaling pathway	Environmental Information Processing	Signal transduction	Notch signaling pathway
72	04350	MYC,ACVR1C,ACVR1,ID2,PPP2R1B,SMURF2,ID4,SMAD1,BMP2,BMPR2,ID3,ZFYVE9,RHOA	0.00129	0.00129	TGF-beta signaling pathway	Environmental Information Processing	Signal transduction	TGF-beta signaling pathway
73	04360	FYN,ROCK2,SRGAP2,PLXNA2,RAC2,NRP1,ITGB1,CAMK2D,CXCL12,EFNB2,SEMA4A,BMPR2,PAK1,EPHB4,RHOA,PPP3CB	0.024	0.024	Axon guidance	Organismal Systems	Development	Axon guidance
74	04380	FYN,TEC,SQSTM1,IL1A,IL1B,SIRPA,LCP2,PPARG,CYBA,BLNK,STAT1,CSF1R,CSF1,TYROBP,FCGR1A,CHUK,FCGR3A,LILRA5,LILRB4,TYK2,RELB,JUNB,ACP5,PPP3CB	3.88e-07	3.88e-07	Osteoclast differentiation	Organismal Systems	Development	Osteoclast differentiation
75	04390	ITGB2,MYC,ID2,FRMD6,WWC1,PRKCI,PPP2R1B,TCF7L1,CTGF,FZD1,FZD4,WNT6,SMAD1,PPP2R2B,CDH1,CCND1,BMP2,FZD2,BMPR2,DLG2,ACTB,CSNK1D,SNAI2	1.88e-05	1.88e-05	Hippo signaling pathway	Environmental Information Processing	Signal transduction	Hippo signaling pathway
76	04510	FYN,ROCK2,LAMB1,LAMB3,RAC2,ITGB1,VEGFC,ITGB7,COL4A5,PTEN,CCND1,PAK1,ACTB,KDR,RHOA,ITGA1,ACTN1	0.0337	0.0337	Focal adhesion	Cellular Processes	Cellular community - eukaryotes	Focal adhesion
77	04514	PTPRC,RT1-M3-1,ITGB2,CLDN1,ALCAM,CD8A,ITGB1,ITGB7,CDH5,VCAM1,CDH2,CD4,CLDN7,CDH1,NEGR1,RT1-N2,SPN,RT1-CE10,CLDN2,SDC1	0.000342	0.000342	Cell adhesion molecules (CAMs)	Environmental Information Processing	Signaling molecules and interaction	Cell adhesion molecules (CAMs)
78	04520	FYN,CSNK2A1,RAC2,WASF2,IQGAP1,TCF7L1,CDH1,INSR,ACTB,SNAI2,RHOA,ACTN1	0.000633	0.000633	Adherens junction	Cellular Processes	Cellular community - eukaryotes	Adherens junction
79	04530	CLDN1,ROCK2,MPDZ,PRKAG2,PRKCI,PPP2R1B,ITGB1,MAP3K1,ARHGAP17,CLDN7,PPP2R2B,TJAP1,CCND1,MAGI1,DLG2,MSN,ACTB,RHOA,MARVELD2,CLDN2,ACTN1,NEDD4	0.000152	0.000152	Tight junction	Cellular Processes	Cellular community - eukaryotes	Tight junction
80	04550	MYC,MEIS1,ACVR1C,ACVR1,ID2,ZFHX3,ID4,FZD1,KLF4,FGFR2,FGFR3,FZD4,WNT6,SMAD1,JAK3,PCGF6,FZD2,BMPR2,ID3,JAK2	0.000108	0.000108	Signaling pathways regulating pluripotency of stem cells	Cellular Processes	Cellular community - eukaryotes	Signaling pathways regulating pluripotency of stem cells
81	04610	ITGB2,F9,C4BPB,TFPI,C8A,C3AR1,C1R,C1QB,C1QC,C1QA,KLKB1,C5AR1,F2R,F5	0.000205	0.000205	Complement and coagulation cascades	Organismal Systems	Immune system	Complement and coagulation cascades
82	04611	FYN,COL3A1,ROCK2,LCP2,PTGS1,TBXAS1,LYN,GUCY1B2,PRKCI,ITGB1,VAMP8,P2RY1,APBB1IP,STIM1,FERMT3,FCER1G,ACTB,F2R,RHOA,ITPR3,ADCY6	1.49e-05	1.49e-05	Platelet activation	Organismal Systems	Immune system	Platelet activation
83	04612	RT1-M3-1,CALR,CD8A,PDIA3,CD4,B2M,HSPA5,RT1-N2,RT1-CE10,KLRD1	0.014	0.014	Antigen processing and presentation	Organismal Systems	Immune system	Antigen processing and presentation
84	04621	DNM1L,CYBB,IL1B,CASP1,TANK,RIPK2,IL18,TLR4,NOD1,CCL5,CASP8,SUGT1,CYBA,STAT1,PYCARD,CHUK,GBP4,GBP2,TYK2,OAS1B,CASP12,RHOA,CARD9,ITPR3	1.03e-05	1.03e-05	NOD-like receptor signaling pathway	Organismal Systems	Immune system	NOD-like receptor signaling pathway
85	04623	IL1B,CASP1,IL18,POLR3D,CCL5,IL33,PYCARD,CHUK	0.0111	0.0111	Cytosolic DNA-sensing pathway	Organismal Systems	Immune system	Cytosolic DNA-sensing pathway
86	04625	IL1B,CASP1,CASP8,STAT1,IL2,PYCARD,CHUK,FCER1G,PAK1,RELB,RHOA,CARD9,ITPR3,PPP3CB,CLEC1B	0.00129	0.00129	C-type lectin receptor signaling pathway	Organismal Systems	Immune system	C-type lectin receptor signaling pathway
87	04630	CSF2RB,CDKN1A,EPO,IL15,IL2RG,MYC,IL13,IL7,STAT1,IL11RA1,AOX1,IL4R,IL2,JAK3,CCND1,TYK2,IL13RA2,IL2RA,IL2RB,PRLR,JAK2	0.000129	0.000129	JAK-STAT signaling pathway	Environmental Information Processing	Signal transduction	Jak-STAT signaling pathway
88	04640	EPO,IL1A,IL1B,CD8A,IL7,IL11RA1,IL4R,CD4,CSF1R,CSF1,CD37,MS4A1,FCGR1A,CD36,IL2RA,ITGA1	6.43e-05	6.43e-05	Hematopoietic cell lineage	Organismal Systems	Immune system	Hematopoietic cell lineage
89	04650	FYN,ITGB2,CD244,CD48,LCP2,RAC2,ARAF,BID,TNFSF10,TYROBP,HCST,FCER1G,FCGR3A,PAK1,GZMB,PPP3CB,KLRD1	3.48e-05	3.48e-05	Natural killer cell mediated cytotoxicity	Organismal Systems	Immune system	Natural killer cell mediated cytotoxicity
90	04657	ELAVL1,IL1B,IL13,IL17RA,S100A9,S100A8,CASP8,TRAF4,IL17B,CHUK,HSP90B1	0.0135	0.0135	IL-17 signaling pathway	Organismal Systems	Immune system	IL-17 signaling pathway
91	04658	IL2RG,IL13,STAT1,IL4R,CD4,IL2,JAK3,NOTCH2,DLL3,CHUK,TYK2,IL2RA,IL2RB,PPP3CB,JAK2	0.000156	0.000156	Th1 and Th2 cell differentiation	Organismal Systems	Immune system	Th1 and Th2 cell differentiation
92	04659	IL2RG,RXRG,IL1B,STAT1,IL4R,CD4,IL2,JAK3,CHUK,TYK2,IL2RA,IL2RB,PPP3CB,JAK2	0.00241	0.00241	Th17 cell differentiation	Organismal Systems	Immune system	Th17 cell differentiation
93	04660	FYN,PTPRC,TEC,LCP2,CD8A,CD4,IL2,CHUK,PAK1,RHOA,PPP3CB	0.0248	0.0248	T cell receptor signaling pathway	Organismal Systems	Immune system	T cell receptor signaling pathway
94	04664	FYN,ALOX5AP,LCP2,RAC2,IL13,LYN,INPP5D,FCER1G	0.0331	0.0331	Fc epsilon RI signaling pathway	Organismal Systems	Immune system	Fc epsilon RI signaling pathway
95	04666	PLPP2,PTPRC,ARPC1B,RAC2,PLPP3,LYN,HCK,WASF2,INPP5D,FCGR1A,PAK1	0.00668	0.00668	Fc gamma R-mediated phagocytosis	Organismal Systems	Immune system	Fc gamma R-mediated phagocytosis
96	04668	DNM1L,IL15,RPS6KA5,IL1B,CCL5,CASP8,VCAM1,CSF1,RPS6KA4,CHUK,CREB3L3,JUNB,DAB2IP,CASP7	0.00311	0.00311	TNF signaling pathway	Environmental Information Processing	Signal transduction	TNF signaling pathway
97	04670	ITGB2,CLDN1,RHOH,CYBB,ROCK2,RASSF5,RAC2,ITGB1,CYBA,CDH5,CXCL12,VCAM1,MMP2,CLDN7,MSN,ACTB,RHOA,CLDN2,ACTN1	2.38e-05	2.38e-05	Leukocyte transendothelial migration	Organismal Systems	Immune system	Leukocyte transendothelial migration
98	04810	ARPC1B,ITGB2,LPAR4,ROCK2,RAC2,WASF2,ARAF,ITGB1,IQGAP1,ITGB7,CXCL12,FGFR2,FGFR3,FGF8,CHRM1,PAK1,MSN,ACTB,NCKAP1L,ITGAE,F2R,RHOA,ITGA1,ACTN1	0.000567	0.000567	Regulation of actin cytoskeleton	Cellular Processes	Cell motility	Regulation of actin cytoskeleton
99	04918	TG,GPX7,GSR,IYD,HSPA5,HSP90B1,CREB3L3,GPX1,ITPR3,ADCY6	0.00862	0.00862	Thyroid hormone synthesis	Organismal Systems	Endocrine system	Thyroid hormone synthesis
100	04919	HDAC2,MYC,RXRG,THRB,STAT1,MED4,KAT2A,NOTCH2,CCND1,MYH6,ACTB	0.0406	0.0406	Thyroid hormone signaling pathway	Organismal Systems	Endocrine system	Thyroid hormone signaling pathway
101	04920	ACACB,ADIPOR1,RXRG,ADIPOR2,PRKAG2,ACSBG1,IRS1,CHUK,IRS2,CD36,JAK2	0.00233	0.00233	Adipocytokine signaling pathway	Organismal Systems	Endocrine system	Adipocytokine signaling pathway
102	04923	PTGS1,PTGER3,MGLL,IRS1,PLA2G16,IRS2,INSR,ADCY6	0.014	0.014	Regulation of lipolysis in adipocytes	Organismal Systems	Endocrine system	Regulation of lipolysis in adipocytes
103	04924	GUCY1B2,EDNRA,CLCA5,AGTR1A,ITPR3,PDE1A,ADCY6,PPP3CB	0.0353	0.0353	Renin secretion	Organismal Systems	Endocrine system	Renin secretion
104	04928	CDKN1A,RXRG,MMP16,GCM1,ARAF,AKAP13,MMP15,MAFB,CREB3L3,MEF2C,MEF2A,RHOA,ITPR3,ADCY6	0.00252	0.00252	Parathyroid hormone synthesis, secretion and action	Organismal Systems	Endocrine system	Parathyroid hormone synthesis, secretion and action
105	04931	ACACB,PRKAG2,PPP1R3B,IRS1,PPARGC1B,GFPT1,SLC27A5,PTEN,IRS2,INSR,CREB3L3,CD36	0.0128	0.0128	Insulin resistance	Human Diseases	Endocrine and metabolic diseases	Insulin resistance
106	04932	ADIPOR1,IL1A,IL1B,EIF2AK3,ADIPOR2,PRKAG2,CEBPA,CASP8,BID,IRS1,IRS2,INSR,NDUFA11,CASP7	0.0405	0.0405	Non-alcoholic fatty liver disease (NAFLD)	Human Diseases	Endocrine and metabolic diseases	Non-alcoholic fatty liver disease (NAFLD)
107	04933	COL3A1,CYBB,IL1A,IL1B,VEGFC,STAT1,VCAM1,MMP2,AGTR1A,COL4A5,CCND1,JAK2	0.0106	0.0106	AGE-RAGE signaling pathway in diabetic complications	Human Diseases	Endocrine and metabolic diseases	AGE-RAGE signaling pathway in diabetic complications
108	04934	CDKN1A,SCARB1,CCNE2,USP8,CAMK2D,TCF7L1,FZD1,FZD4,WNT6,AGTR1A,CCND1,MEN1,FZD2,CREB3L3,E2F2,ITPR3,ADCY6,CDKN2A	0.00241	0.00241	Cushing syndrome	Human Diseases	Endocrine and metabolic diseases	Cushing's syndrome
109	04940	RT1-M3-1,IL1A,IL1B,IL2,RT1-N2,GZMB,RT1-CE10	0.0496	0.0496	Type I diabetes mellitus	Human Diseases	Endocrine and metabolic diseases	Type I diabetes mellitus
110	04950	NR5A2,FOXA2,FOXA3,HHEX,BHLHA15	0.0201	0.0201	Maturity onset diabetes of the young	Human Diseases	Endocrine and metabolic diseases	Maturity onset diabetes of the young
111	04972	SLC4A4,CAR2,CLCA5,SLC12A2,PLA2G2D,PLA2G5,PLA2G2A,CPA2,CPB1,RHOA,ITPR3,ADCY6	0.00924	0.00924	Pancreatic secretion	Organismal Systems	Digestive system	Pancreatic secretion
112	04975	PLPP2,SCARB1,PLPP3,MTTP,DGAT2,PLA2G2D,PLA2G5,PLA2G2A,FABP2,CD36	0.000108	0.000108	Fat digestion and absorption	Organismal Systems	Digestive system	Fat digestion and absorption
113	04976	SCARB1,SLC4A4,ABCG2,NR1H4,NR0B2,ABCB1B,CAR2,HMGCR,KCNN2,SLC27A5,SLCO1B2,SULT2A6,ADCY6,AQP9	6.71e-05	6.71e-05	Bile secretion	Organismal Systems	Digestive system	Bile secretion
114	04979	SCARB1,PCSK9,ANGPTL4,LPL,PLTP,MYLIP,LIPA,CD36,STARD3	0.00232	0.00232	Cholesterol metabolism	Organismal Systems	Digestive system	Cholesterol metabolism
115	05020	FYN,IL1A,IL1B,C8A,CCL5,C1QB,C1QC,C1QA,HSPA5,CASP12	3.82e-05	3.82e-05	Prion diseases	Human Diseases	Neurodegenerative diseases	Prion diseases
116	05132	ARPC1B,ROCK2,IL1A,IL1B,CASP1,WASF2,IL18,TLR4,PYCARD,ACTB	0.014	0.014	Salmonella infection	Human Diseases	Infectious diseases: Bacterial	Salmonella infection
117	05133	ITGB2,C4BPB,IL1A,IL1B,CASP1,TLR4,NOD1,ITGB1,C1R,C1QB,C1QC,C1QA,PYCARD,RHOA,CASP7	1.88e-05	1.88e-05	Pertussis	Human Diseases	Infectious diseases: Bacterial	Pertussis
118	05134	ITGB2,IL1B,CASP1,TLR2,IL18,TLR4,CASP8,SEC22B,PYCARD,RAB1B,CASP7	0.000307	0.000307	Legionellosis	Human Diseases	Infectious diseases: Bacterial	Legionellosis
119	05140	ITGB2,CYBB,IL1A,IL1B,TLR2,TLR4,ITGB1,CYBA,STAT1,FCGR1A,FCGR3A,JAK2	0.000633	0.000633	Leishmaniasis	Human Diseases	Infectious diseases: Parasitic	Leishmaniasis
120	05142	CALR,IL1B,TLR2,TLR4,CCL5,PPP2R1B,CASP8,C1QB,C1QC,C1QA,IL2,PPP2R2B,CHUK	0.0054	0.0054	Chagas disease (American trypanosomiasis)	Human Diseases	Infectious diseases: Parasitic	Chagas disease (American trypanosomiasis)
121	05144	ITGB2,IL1B,TLR2,IL18,TLR4,VCAM1,CD36,HBB-B1,SDC1	0.00276	0.00276	Malaria	Human Diseases	Infectious diseases: Parasitic	Malaria
122	05145	LAMB1,LAMB3,TLR2,TLR4,ITGB1,CASP8,STAT1,CHUK,TYK2,CCR5,JAK2	0.0406	0.0406	Toxoplasmosis	Human Diseases	Infectious diseases: Parasitic	Toxoplasmosis
123	05146	ITGB2,COL3A1,IL1B,LAMB1,LAMB3,C8A,TLR2,TLR4,SERPINB6B,SERPINB6A,COL4A5,ACTN1	0.00705	0.00705	Amoebiasis	Human Diseases	Infectious diseases: Parasitic	Amoebiasis
124	05150	ITGB2,C3AR1,C1R,C1QB,C1QC,C1QA,FCGR1A,FCGR3A,KRT10,C5AR1	0.000812	0.000812	Staphylococcus aureus infection	Human Diseases	Infectious diseases: Bacterial	Staphylococcus aureus infection
125	05152	LAMP2,ITGB2,IL1A,IL1B,RIPK2,TLR2,IL18,TLR4,CAMK2D,CASP8,BID,STAT1,MRC1,CORO1A,CEBPG,FCGR1A,EEA1,IRAK2,FCER1G,FCGR3A,RHOA,CARD9,PPP3CB,JAK2	3.44e-05	3.44e-05	Tuberculosis	Human Diseases	Infectious diseases: Bacterial	Tuberculosis
126	05160	CDKN1A,SCARB1,CLDN1,EIF2AK3,ARAF,PPP2R1B,STAT1,CLDN7,PPP2R2B,CHUK,TYK2,OAS1B,CLDN2	0.0202	0.0202	Hepatitis C	Human Diseases	Infectious diseases: Viral	Hepatitis C
127	05161	CDKN1A,MYC,CCNE2,TLR2,TLR4,CASP8,MAP3K1,STAT1,PTEN,CCND1,CHUK,CREB3L3,CASP12,E2F2	0.0147	0.0147	Hepatitis B	Human Diseases	Infectious diseases: Viral	Hepatitis B
128	05162	FYN,MX2,IL2RG,IL1A,IL1B,CSNK2A1,EIF2AK3,IL13,CCNE2,TLR2,TLR4,TNFSF10,STAT1,IL2,JAK3,CCND1,CHUK,MSN,TYK2,OAS1B,IL2RA,IL2RB,JAK2	2.24e-06	2.24e-06	Measles	Human Diseases	Infectious diseases: Viral	Measles
129	05164	MX2,TRIM25,IVNS1ABP,IL1A,IL1B,EIF2AK3,CASP1,RSAD2,IL18,DNAJC3,TLR4,CCL5,TNFSF10,STAT1,AGFG1,IL33,NXT2,PYCARD,DNAJB1,TYK2,OAS1B,ACTB,JAK2	4.89e-05	4.89e-05	Influenza A	Human Diseases	Infectious diseases: Viral	Influenza A
130	05165	CDKN1A,HDAC2,RT1-M3-1,OASL,MX2,ATP6V1A,PSMC1,LAMB1,LAMB3,CCNE2,NFX1,PSEN1,PRKCI,PPP2R1B,ITGB1,ATP6V1B2,ITGB7,CASP8,STAT1,TCF7L1,FZD1,FZD4,CSNK1A1,WNT6,CHD4,NOTCH2,PPP2R2B,COL4A5,PTEN,CCND1,FZD2,MAGI1,CHUK,DLG2,RT1-N2,CREB3L3,TYK2,RT1-CE10,ITGA1	1.88e-05	1.88e-05	Human papillomavirus infection	Human Diseases	Infectious diseases: Viral	Human papillomavirus infection
131	05166	CDKN1A,RT1-M3-1,ITGB2,CALR,IL15,IL2RG,MYC,CDC27,POLE4,NRP1,MAP3K1,VCAM1,FZD1,FZD4,IL2,WNT6,KAT2A,JAK3,CCND1,FZD2,CHUK,RT1-N2,RELB,ANAPC11,CHEK2,IL2RA,E2F2,IL2RB,RT1-CE10,ADCY6,PPP3CB,CDKN2A	3.82e-05	3.82e-05	Human T-cell leukemia virus 1 infection	Human Diseases	Infectious diseases: Viral	HTLV-I infection
132	05167	CDKN1A,RT1-M3-1,MYC,GNGT2,LYN,HCK,CASP8,BID,STAT1,CCND1,CHUK,GNG10,RT1-N2,TYK2,E2F2,CCR5,RT1-CE10,ITPR3,PPP3CB,JAK2	0.00406	0.00406	Kaposi sarcoma-associated herpesvirus infection	Human Diseases	Infectious diseases: Viral	Kaposi's sarcoma-associated herpesvirus infection
133	05168	SRSF2,RT1-M3-1,GTF2IRD1,IL15,IL1B,CSNK2A1,EIF2AK3,TLR2,CCL5,CASP8,STAT1,CHUK,CFP,RT1-N2,TYK2,OAS1B,ALYREF,RT1-CE10,HCFC2,JAK2	0.00428	0.00428	Herpes simplex infection	Human Diseases	Infectious diseases: Viral	Herpes simplex infection
134	05169	CDKN1A,HDAC2,RT1-M3-1,PSMC1,MYC,CSNK2A1,EIF2AK3,LYN,FGR,POLR3D,JAK3,PSMD4,CHUK,RT1-N2,SND1,TYK2,RELB,SPN,RT1-CE10,NEDD4	0.00878	0.00878	Epstein-Barr virus infection	Human Diseases	Infectious diseases: Viral	Epstein-Barr virus infection
135	05200	CSF2RB,CDKN1A,HDAC2,EPO,NFE2L2,TFG,LPAR4,IL15,IL2RG,RPS6KA5,ROCK2,MYC,RXRG,RASSF5,ESR2,GADD45A,LAMB1,LAMB3,GNGT2,RAC2,IL13,CCNE2,PPARG,PTGER3,ARAF,CEBPA,ITGB1,VEGFC,CAMK2D,IL7,CASP8,BID,MECOM,EDNRA,NQO1,TRAF4,CXCL12,MSH3,STAT1,HMOX1,TCF7L1,IL4R,FZD1,FGFR2,MMP2,FGFR3,FZD4,IL2,WNT6,FGF8,HHIP,AGTR1A,CSF1R,JAK3,NOTCH2,COL4A5,DLL3,CDH1,PTEN,CCND1,BMP2,FZD2,CHUK,RARB,GNG10,HSP90B1,CKS1B,IL2RA,E2F2,F2R,…	4.35e-17	4.35e-17	Pathways in cancer	Human Diseases	Cancers: Overview	Pathways in cancer
136	05202	CDKN1A,HDAC2,MYC,RXRG,MEIS1,GADD45A,ID2,FUT8,PPARG,LMO2,CEBPA,ITGB7,HHEX,CSF1R,SMAD1,MEN1,FCGR1A,DUSP6,NFKBIZ,MEF2C,HMGA2,BCL2A1,IL2RB,GZMB,KDM6A,TAF15	1.88e-05	1.88e-05	Transcriptional misregulation in cancer	Human Diseases	Cancers: Overview	Transcriptional misregulation in cancer
137	05203	CDKN1A,HDAC2,RT1-M3-1,MRPS18B,GTF2H3,MAD1L1,DNAJA3,PSMC1,CCNE2,LYN,CASP8,CHD4,KAT2A,JAK3,CCND1,RT1-N2,SND1,CREB3L3,HIST3H2BA,HIST1H4B,CCR5,RT1-CE10,RHOA,HIST1H2BK,ACTN1,CDKN2A	0.000156	0.000156	Viral carcinogenesis	Human Diseases	Cancers: Overview	Viral carcinogenesis
138	05205	CDKN1A,ROCK2,MYC,ERBB3,TLR2,TLR4,ARAF,ITGB1,CAMK2D,IQGAP1,PDCD4,FZD1,MMP2,FZD4,WNT6,CCND1,FZD2,PAK1,MSN,ACTB,KDR,RHOA,ITPR3,SDC1	0.000249	0.000249	Proteoglycans in cancer	Human Diseases	Cancers: Overview	Proteoglycans in cancer
139	05206	CDKN1A,RPS6KA5,MYC,ERBB3,MMP16,ST14,BMF,ABCB1B,CCNE2,HMOX1,IRS1,PDCD4,FGFR3,NOTCH2,PTEN,CCND1,BMPR2,IRS2,DNMT1,HMGA2,E2F2,RHOA,CDKN2A	5.26e-06	5.26e-06	MicroRNAs in cancer	Human Diseases	Cancers: Overview	MicroRNAs in cancer
140	05210	CDKN1A,EREG,MYC,GADD45A,RAC2,ARAF,MSH3,TCF7L1,CCND1,RHOA	0.0201	0.0201	Colorectal cancer	Human Diseases	Cancers: Specific types	Colorectal cancer
141	05212	CDKN1A,GADD45A,RAC2,ARAF,STAT1,CCND1,CHUK,E2F2,CDKN2A	0.0213	0.0213	Pancreatic cancer	Human Diseases	Cancers: Specific types	Pancreatic cancer
142	05213	CDKN1A,MYC,GADD45A,ARAF,TCF7L1,CDH1,PTEN,CCND1	0.014	0.014	Endometrial cancer	Human Diseases	Cancers: Specific types	Endometrial cancer
143	05214	CDKN1A,GADD45A,ARAF,CAMK2D,PTEN,CCND1,E2F2,CDKN2A	0.0375	0.0375	Glioma	Human Diseases	Cancers: Specific types	Glioma
144	05215	CDKN1A,CCNE2,ARAF,TCF7L1,FGFR2,PTEN,CCND1,CHUK,HSP90B1,CREB3L3,E2F2	0.0157	0.0157	Prostate cancer	Human Diseases	Cancers: Specific types	Prostate cancer
145	05216	CDKN1A,TFG,MYC,RXRG,GADD45A,PPARG,TCF7L1,CDH1,CCND1	0.000335	0.000335	Thyroid cancer	Human Diseases	Cancers: Specific types	Thyroid cancer
146	05217	CDKN1A,GADD45A,TCF7L1,FZD1,FZD4,WNT6,HHIP,BMP2,FZD2	0.00901	0.00901	Basal cell carcinoma	Human Diseases	Cancers: Specific types	Basal cell carcinoma
147	05218	CDKN1A,GADD45A,ARAF,FGF8,CDH1,PTEN,CCND1,E2F2,CDKN2A	0.0177	0.0177	Melanoma	Human Diseases	Cancers: Specific types	Melanoma
148	05219	CDKN1A,RPS6KA5,MYC,ARAF,MMP2,FGFR3,CDH1,CCND1,E2F2,CDKN2A	0.000108	0.000108	Bladder cancer	Human Diseases	Cancers: Specific types	Bladder cancer
149	05220	CDKN1A,HDAC2,MYC,GADD45A,ARAF,MECOM,CCND1,CHUK,E2F2,CDKN2A	0.0115	0.0115	Chronic myeloid leukemia	Human Diseases	Cancers: Specific types	Chronic myeloid leukemia
150	05221	MYC,ARAF,CEBPA,TCF7L1,CSF1R,CCND1,FCGR1A,CHUK,DUSP6,BCL2A1	0.00437	0.00437	Acute myeloid leukemia	Human Diseases	Cancers: Specific types	Acute myeloid leukemia
151	05222	CDKN1A,MYC,RXRG,GADD45A,LAMB1,LAMB3,CCNE2,ITGB1,TRAF4,COL4A5,PTEN,CCND1,CHUK,RARB,CKS1B,E2F2	5.9e-05	5.9e-05	Small cell lung cancer	Human Diseases	Cancers: Specific types	Small cell lung cancer
152	05223	CDKN1A,RXRG,RASSF5,GADD45A,ARAF,JAK3,CCND1,RARB,E2F2,CDKN2A	0.004	0.004	Non-small cell lung cancer	Human Diseases	Cancers: Specific types	Non-small cell lung cancer
153	05224	CDKN1A,MYC,ESR2,GADD45A,ARAF,TCF7L1,FZD1,FZD4,CSNK1A1,WNT6,FGF8,NOTCH2,DLL3,PTEN,CCND1,FZD2,E2F2	0.00294	0.00294	Breast cancer	Human Diseases	Cancers: Specific types	Breast cancer
154	05225	CDKN1A,NFE2L2,MYC,GADD45A,ARAF,NQO1,HMOX1,TCF7L1,FZD1,FZD4,CSNK1A1,WNT6,PTEN,CCND1,FZD2,ACTB,E2F2,GSTT2,GSTA3,CDKN2A	0.00138	0.00138	Hepatocellular carcinoma	Human Diseases	Cancers: Specific types	Hepatocellular carcinoma
155	05226	CDKN1A,MYC,RXRG,GADD45A,ABCB1B,CCNE2,ARAF,TCF7L1,FZD1,FGFR2,FZD4,CSNK1A1,WNT6,FGF8,CDH1,CCND1,FZD2,RARB,E2F2	0.000449	0.000449	Gastric cancer	Human Diseases	Cancers: Specific types	Gastric cancer
156	05321	IL2RG,IL1A,IL1B,IL13,TLR2,IL18,TLR4,STAT1,IL4R,IL2	0.00264	0.00264	Inflammatory bowel disease (IBD)	Human Diseases	Immune diseases	Inflammatory bowel disease (IBD)
157	05322	TROVE2,C8A,C1R,C1QB,C1QC,C1QA,SNRPD1,FCGR1A,FCGR3A,HIST3H2BA,HIST1H4B,LOC100910554,HIST1H2BK,ACTN1	0.00728	0.00728	Systemic lupus erythematosus	Human Diseases	Immune diseases	Systemic lupus erythematosus
158	05323	ITGB2,ATP6V1A,IL15,IL1A,IL1B,TLR2,IL18,TLR4,CCL5,ATP6V1B2,CXCL12,CSF1,ACP5	0.00117	0.00117	Rheumatoid arthritis	Human Diseases	Immune diseases	Rheumatoid arthritis
159	05332	RT1-M3-1,IL1A,IL1B,IL2,RT1-N2,GZMB,RT1-CE10,KLRD1	0.00909	0.00909	Graft-versus-host disease	Human Diseases	Immune diseases	Graft-versus-host disease
160	05340	PTPRC,IL2RG,CD8A,ADA,BLNK,CD4,JAK3	0.0069	0.0069	Primary immunodeficiency	Human Diseases	Immune diseases	Primary immunodeficiency
161	05412	GJA1,ITGB1,ITGB7,TCF7L1,CDH2,DSG2,ACTB,DSC2,ITGA1	0.0151	0.0151	Arrhythmogenic right ventricular cardiomyopathy (ARVC)	Human Diseases	Cardiovascular diseases	Arrhythmogenic right ventricular cardiomyopathy (ARVC)
162	05416	FYN,RT1-M3-1,ITGB2,RAC2,CASP8,BID,CCND1,MYH6,RT1-N2,ACTB,RT1-CE10	0.00319	0.00319	Viral myocarditis	Human Diseases	Cardiovascular diseases	Viral myocarditis
163	05418	NFE2L2,SQSTM1,DUSP1,IL1A,IL1B,ACVR1,RAC2,NQO1,CYBA,CDH5,HMOX1,VCAM1,MMP2,BMPR2,CHUK,HSP90B1,MEF2C,ACTB,KDR,MEF2A,RHOA,GSTT2,GSTA3,SDC1	4.55e-06	4.55e-06	Fluid shear stress and atherosclerosis	Human Diseases	Cardiovascular diseases	Fluid shear stress and atherosclerosis

## Sheet: Intermediate-Early
	ID	gID	pValue	pValueAdj	Description	Level1	Level2	Pathway
1	00562	MTMR1,PI4K2B,MTMR14,ALDH6A1	0.0352	0.0352	Inositol phosphate metabolism	Metabolism	Carbohydrate metabolism	Inositol phosphate metabolism
2	01100	ZNRD1,MTMR1,PYCR2,PI4K2B,NNMT,MTMR14,PHOSPHO2,SHMT2,GALE,POLR3A,ALDH6A1,ALG14,TDO2,POLR2D,GOT1,LIPT2,PHGDH,CYP17A1,PIGU,GGCT	0.0208	0.0208	Metabolic pathways	Metabolism	Global and overview maps	Metabolic pathways
3	01230	PYCR2,SHMT2,GOT1,PHGDH	0.0461	0.0461	Biosynthesis of amino acids	Metabolism	Global and overview maps	Biosynthesis of amino acids
4	03013	EIF2B1,EIF2S1,SEC13,EIF4EBP1,MAGOH,EIF2S2,EIF3G,RBM8A,EIF4EBP3	0.000185	0.000185	RNA transport	Genetic Information Processing	Translation	RNA transport
5	03020	ZNRD1,POLR3A,POLR2D	0.0268	0.0268	RNA polymerase	Genetic Information Processing	Transcription	RNA polymerase
6	03040	XAB2,BUD31,PLRG1,DDX42,MAGOH,SF3B1,RBM8A,LSM8	0.000282	0.000282	Spliceosome	Genetic Information Processing	Transcription	Spliceosome
7	04130	GOSR2,STX18,BET1L,BNIP1	0.00249	0.00249	SNARE interactions in vesicular transport	Genetic Information Processing	Folding, sorting and degradation	SNARE interactions in vesicular transport
8	04141	CANX,ATXN3,DERL1,EIF2S1,SEC13,LMAN2,ATF4,UFD1	0.000848	0.000848	Protein processing in endoplasmic reticulum	Genetic Information Processing	Folding, sorting and degradation	Protein processing in endoplasmic reticulum
9	05100	CLTC,ARPC5L,SHC1,CTNNB1	0.0352	0.0352	Bacterial invasion of epithelial cells	Human Diseases	Infectious diseases: Bacterial	Bacterial invasion of epithelial cells

## Sheet: Resilient-Early
	ID	gID	pValue	pValueAdj	Description	Level1	Level2	Pathway
1	00020	DLD,PDHB,MDH1,IDH2,IDH3G	0.0357	0.0357	Citrate cycle (TCA cycle)	Metabolism	Carbohydrate metabolism	Citrate cycle (TCA cycle)
2	00561	AGPAT1,DGKE,PLPP1,CEL,GPAM,AKR1A1,PNLIPRP1,GPAT4,DGKB	0.00727	0.00727	Glycerolipid metabolism	Metabolism	Lipid metabolism	Glycerolipid metabolism
3	00564	AGPAT1,DGKE,PGS1,LPCAT4,PLA2G4B,PLPP1,LYPLA2,GPAM,GPAT4,PLA2G4E,DGKB	0.0138	0.0138	Glycerophospholipid metabolism	Metabolism	Lipid metabolism	Glycerophospholipid metabolism
4	01100	AGPAT1,PSPH,PFKL,ENOPH1,DGKE,PMM2,GFPT2,PGS1,PLCD3,B4GALT3,SAT1,POLR3H,LPCAT4,NDUFA5,ALG13,LARGE2,DLD,DBH,PLA2G4B,ACER2,PIGM,PDHB,NAGA,MDH1,PLPP1,CEL,CHPF2,DNMT3B,COQ6,GLDC,DEGS2,ATP6V1E1,CYC1,PGAM2,CPS1,ITPKC,IDH2,GPAM,BCAT1,POLR2C,TKT,GBA2,NT5C3B,AKR1A1,GGPS1,CKM,UQCR11,SYNJ2,H6PD,PNLIPRP1,GPAT4,SEPHS1,GGT7,ADSL,NDST1,ELOVL3,HAO2,ACADSB,NME6,PLCB3,PLA2G4E,COX2,ND1,DGKB,ATP6V1H,ND2,CYTB,CHEK1,CY…	0.00251	0.00251	Metabolic pathways	Metabolism	Global and overview maps	Metabolic pathways
5	01200	PSPH,PFKL,DLD,PDHB,MDH1,GLDC,PGAM2,CPS1,IDH2,TKT,H6PD,HAO2,IDH3G	0.00982	0.00982	Carbon metabolism	Metabolism	Global and overview maps	Carbon metabolism
6	03008	SBDS,LSG1,GNL3L,RBM28,NAT10,NOL6,RIOK2,IMP4,RPP40,NOB1,TCOF1,WDR43,RPP25L	0.00123	0.00123	Ribosome biogenesis in eukaryotes	Genetic Information Processing	Translation	Ribosome biogenesis in eukaryotes
7	03013	ELAC1,EIF3B,THOC6,PNN,GEMIN2,TRNT1,THOC5,NUPL2,DDX20,RPP40,UPF3A,NUP98,EIF1,EIF2B5,FMR1,PAIP1,RPP25L	0.00508	0.00508	RNA transport	Genetic Information Processing	Translation	RNA transport
8	03018	PFKL,DCPS,EXOSC10,CNOT7,EXOSC4,EDC3,PATL1,PNLDC1,EDC4,MPHOSPH6	0.0138	0.0138	RNA degradation	Genetic Information Processing	Folding, sorting and degradation	RNA degradation
9	03022	TAF6,TBP,ERCC3,GTF2H2,TAF5,TAF7L,TAF2,GTF2A2	0.00522	0.00522	Basal transcription factors	Genetic Information Processing	Transcription	Basal transcription factors
10	03040	CDC40,SNRPA,EFTUD2,PQBP1,SRSF10,TRA2A,SRSF4,SNRNP40,CHERP,DHX38,PPIE,PRPF4,TCERG1,SF3A2,SF3B2,PHF5A,PRPF3,SRSF1,PRPF6	0.000172	0.000172	Spliceosome	Genetic Information Processing	Transcription	Spliceosome
11	03050	PSMD2,PSMA3,PSMB2,PSMA1,PSMD13,PSMC4,PSMA5,PSMD3,PSMD8	0.00251	0.00251	Proteasome	Genetic Information Processing	Folding, sorting and degradation	Proteasome
12	03420	RPA3,XPA,ERCC8,RPA2,ERCC3,RAD23B,GTF2H2,POLE3	0.00508	0.00508	Nucleotide excision repair	Genetic Information Processing	Replication and repair	Nucleotide excision repair
13	04010	MAPK14,FLT4,MAPK9,CACNG4,TRAF2,PLA2G4B,ELK4,MAP3K6,INS1,TGFBR2,TAOK1,AKT2,IGF2,FGF4,PLA2G4E,CRK,RAP1A,MAPK8IP3,RASGRP4,MET,CACNB3,CACNG6	0.0217	0.0217	MAPK signaling pathway	Environmental Information Processing	Signal transduction	MAPK signaling pathway
14	04022	PRKG2,INS1,CREB3L2,ADRA2B,AKT2,NFATC4,PLCB3,ADRA1D,PDE3A,GUCY1A2,CNGB1,ADCY2,RSA-14-44,ADRA2A,KCNMB4	0.0169	0.0169	cGMP-PKG signaling pathway	Environmental Information Processing	Signal transduction	cGMP-PKG signaling pathway
15	04066	PFKL,CDKN1B,PDHB,MTOR,TIMP1,INS1,AKT2,EGLN2,ARNT,ELOC,CAMK2B	0.0173	0.0173	HIF-1 signaling pathway	Environmental Information Processing	Signal transduction	HIF-1 signaling pathway
16	04068	ATG12,MAPK14,PRKAB1,MAPK9,CDKN1B,INS1,TGFBR2,FOXO1,BCL2L11,AKT2,AGAP2,PRKAG1	0.0232	0.0232	FoxO signaling pathway	Environmental Information Processing	Signal transduction	FoxO signaling pathway
17	04072	GRM6,AGPAT1,DGKE,RALB,PLA2G4B,DNM2,MTOR,PLPP1,INS1,CXCR2,AKT2,PLCB3,PLA2G4E,DGKB,ADCY2,RSA-14-44,AVPR2	0.00251	0.00251	Phospholipase D signaling pathway	Environmental Information Processing	Signal transduction	Phospholipase D signaling pathway
18	04080	GRM6,GRIK2,GRIK1,GABRG1,APLNR,HCRTR2,GHRHR,ADCYAP1R1,ADRA2B,CYSLTR2,OPRL1,DRD4,SSTR5,MCHR1,GRIK5,ADRA1D,GRIK4,PTGDRL,ADRA2A,MCPT8L2,CHRM3,HTR6,PTGER2,AVPR2	0.006	0.006	Neuroactive ligand-receptor interaction	Environmental Information Processing	Signaling molecules and interaction	Neuroactive ligand-receptor interaction
19	04120	FBXW8,RCHY1,SOCS1,ERCC8,PIAS2,NEDD4L,ANAPC10,UBE2J2,STUB1,UBE4A,UBE2K,ELOC,RFWD2,HERC1	0.0108	0.0108	Ubiquitin mediated proteolysis	Genetic Information Processing	Folding, sorting and degradation	Ubiquitin mediated proteolysis
20	04141	SEC63,MAPK9,SAR1B,TRAF2,HSPA4L,BAG2,RAD23B,RNF185,DNAJB2,UBE2J2,STUB1,PPP1R15A,SEC24B,DNAJB12,CHEK1,UBXN6	0.00766	0.00766	Protein processing in endoplasmic reticulum	Genetic Information Processing	Folding, sorting and degradation	Protein processing in endoplasmic reticulum
21	04144	CHMP6,KIF5C,WASL,DNM2,WASHC5,PARD6B,RBSN,BIN1,TGFBR2,EPS15L1,CXCR2,ZFYVE27,KIF5B,NEDD4L,IZUMO1R,AGAP2,HGS,RSA-14-44,SMAP1,SH3GL1,RAB11FIP1,IQSEC2	0.006	0.006	Endocytosis	Cellular Processes	Transport and catabolism	Endocytosis
22	04152	PRKAB1,PFKL,CAMKK2,MTOR,INS1,CREB3L2,FOXO1,AKT2,PPP2R3B,CRTC2,PRKAG1	0.0499	0.0499	AMPK signaling pathway	Environmental Information Processing	Signal transduction	AMPK signaling pathway
23	04211	PRKAB1,CAMKK2,RB1CC1,MTOR,INS1,CREB3L2,FOXO1,AKT2,ADCY2,PRKAG1	0.0169	0.0169	Longevity regulating pathway	Organismal Systems	Aging	Longevity regulating pathway
24	04213	PRKAB1,MTOR,INS1,FOXO1,AKT2,CLPB,ADCY2,PRKAG1	0.0187	0.0187	Longevity regulating pathway - multiple species	Organismal Systems	Aging	Longevity regulating pathway - multiple species
25	04260	CACNG4,COX7A2L,ACTC1,CYC1,UQCR11,COX2,CYTB,COX1,MYL4,CACNB3,CACNG6	0.00508	0.00508	Cardiac muscle contraction	Organismal Systems	Circulatory system	Cardiac muscle contraction
26	04261	MAPK14,CACNG4,ACTC1,CREB3L2,CREM,AKT2,PLCB3,ADRA1D,ADCY2,PPP2R3B,MYL4,CAMK2B,CACNB3,CACNG6	0.0138	0.0138	Adrenergic signaling in cardiomyocytes	Organismal Systems	Circulatory system	Adrenergic signaling in cardiomyocytes
27	04270	PLA2G4B,RAMP1,PLCB3,ADRA1D,PLA2G4E,ACTG2,GUCY1A2,ADCY2,RSA-14-44,PPP1R12B,RAMP3,KCNMB4	0.0213	0.0213	Vascular smooth muscle contraction	Organismal Systems	Circulatory system	Vascular smooth muscle contraction
28	04310	MAPK9,WIF1,WNT5B,WNT4,WNT2B,CTNNBIP1,SFRP1,NFATC4,PLCB3,RSA-14-44,WNT7A,CAMK2B,SFRP4	0.0286	0.0286	Wnt signaling pathway	Environmental Information Processing	Signal transduction	Wnt signaling pathway
29	04360	LIMK1,EPHA5,EPHA7,SLIT3,ABLIM2,PAK6,WNT5B,PARD6B,TRPC4,WNT4,SEMA3G,NFATC4,SEMA4B,PLXNB1,ROBO3,RSA-14-44,SEMA6B,CAMK2B,MET	0.00251	0.00251	Axon guidance	Organismal Systems	Development	Axon guidance
30	04550	MAPK14,SMARCAD1,WNT5B,DLX5,LIFR,WNT4,WNT2B,AKT2,NEUROG1,SMAD5,WNT7A,TCF3	0.0486	0.0486	Signaling pathways regulating pluripotency of stem cells	Cellular Processes	Cellular community - eukaryotes	Signaling pathways regulating pluripotency of stem cells
31	04611	MAPK14,PRKG2,FGB,PLA2G4B,TLN1,AKT2,PLCB3,FGA,PLA2G4E,FGG,GUCY1A2,ADCY2,RAP1A,RSA-14-44	0.006	0.006	Platelet activation	Organismal Systems	Immune system	Platelet activation
32	04714	MAPK14,PRKAB1,PRKG2,SLC25A29,COX7A2L,NDUFA5,SIRT6,MTOR,SMARCD2,COA7,SMARCE1,CYC1,CREB3L2,UQCR11,NDUFAF3,KDM1A,COX2,ND1,ND2,CYTB,ADCY2,COX1,PRKAG1	0.00251	0.00251	Thermogenesis	Organismal Systems	Environmental adaptation	Thermogenesis
33	04721	NAPA,VAMP2,DNM2,SLC18A2,ATP6V1E1,SLC18A1,RAB3A,ATP6V1H	0.0187	0.0187	Synaptic vesicle cycle	Organismal Systems	Nervous system	Synaptic vesicle cycle
34	04724	GRM6,GRIK2,GRIK1,KCNJ3,PLA2G4B,GNG8,GRIK5,PLCB3,PLA2G4E,GRIK4,ADCY2	0.0351	0.0351	Glutamatergic synapse	Organismal Systems	Nervous system	Glutamatergic synapse
35	04728	MAPK14,MAPK9,KIF5C,KCNJ3,KCNJ9,SLC18A2,SLC18A1,CREB3L2,GNG8,KIF5B,DRD4,AKT2,GSK3A,PLCB3,PPP2R3B,CAMK2B	0.00251	0.00251	Dopaminergic synapse	Organismal Systems	Nervous system	Dopaminergic synapse
36	04911	VAMP2,INS1,ADCYAP1R1,CREB3L2,RAB3A,PLCB3,ADCY2,CHRM3,CAMK2B,KCNMB4	0.0151	0.0151	Insulin secretion	Organismal Systems	Endocrine system	Insulin secretion
37	04921	PRKAB1,CAMKK2,CACNG4,KCNJ3,PLA2G4B,KCNJ9,NFATC4,PLCB3,PLA2G4E,GUCY1A2,ADCY2,RSA-14-44,PPP1R12B,CAMK2B,CACNB3,CACNG6,PRKAG1	0.0026	0.0026	Oxytocin signaling pathway	Organismal Systems	Endocrine system	Oxytocin signaling pathway
38	04922	PRKAB1,PFKL,PDHB,CREB3L2,FOXO1,PGAM2,AKT2,PLCB3,ADCY2,CAMK2B,CRTC2,PRKAG1	0.00508	0.00508	Glucagon signaling pathway	Organismal Systems	Endocrine system	Glucagon signaling pathway
39	04931	PRKAB1,GFPT2,MAPK9,MTOR,INS1,CREB3L2,FOXO1,AKT2,MLX,CRTC2,PRKAG1	0.0187	0.0187	Insulin resistance	Human Diseases	Endocrine and metabolic diseases	Insulin resistance
40	04932	PRKAB1,MAPK9,COX7A2L,NDUFA5,TRAF2,INS1,CYC1,BCL2L11,UQCR11,AKT2,MLX,GSK3A,COX2,CYTB,COX1,PRKAG1	0.006	0.006	Non-alcoholic fatty liver disease (NAFLD)	Human Diseases	Endocrine and metabolic diseases	Non-alcoholic fatty liver disease (NAFLD)
41	04933	AGER,MAPK14,MAPK9,PLCD3,CDKN1B,F3,TGFBR2,FOXO1,AKT2,PLCB3,CDK4	0.0169	0.0169	AGE-RAGE signaling pathway in diabetic complications	Human Diseases	Endocrine and metabolic diseases	AGE-RAGE signaling pathway in diabetic complications
42	04934	CDKN1B,AIPL1,WNT5B,WDR5,CREB3L2,WNT4,WNT2B,PLCB3,RBBP5,CDK4,ARNT,ADCY2,RAP1A,WNT7A,CAMK2B,PRKAG1	0.006	0.006	Cushing syndrome	Human Diseases	Endocrine and metabolic diseases	Cushing's syndrome
43	04962	VAMP2,CREB3L2,DCTN6,DCTN5,ARHGDIA,AVPR2	0.0353	0.0353	Vasopressin-regulated water reabsorption	Organismal Systems	Excretory system	Vasopressin-regulated water reabsorption
44	05166	EGR2,TBP,MSX1,ELK4,WNT5B,WNT4,TGFBR2,WNT2B,CREM,TLN1,VAC14,ANAPC10,AKT2,NFATC4,CDK4,CHEK1,ADCY2,RT1-DA,WNT7A,RANBP3,TCF3,POLE3,CRTC2	0.006	0.006	Human T-cell leukemia virus 1 infection	Human Diseases	Infectious diseases: Viral	HTLV-I infection
45	05200	IL3RA,RALB,FLT4,MAPK9,IL23A,TRAF2,CDKN1B,MGST1,IL5,WNT5B,MTOR,ARNT2,WNT4,TGFBR2,FOXO1,WNT2B,BCL2L11,GNG8,AKT2,IGF2,FGF4,EGLN2,PLCB3,CDK4,CRK,IL3,ARNT,ELOC,ADCY2,RASGRP4,RSA-14-44,WNT7A,PTGER2,CAMK2B,MET	0.012	0.012	Pathways in cancer	Human Diseases	Cancers: Overview	Pathways in cancer
46	05205	MAPK14,TFAP4,WNT5B,MTOR,RDX,WNT4,SDC4,WNT2B,ANK1,AKT2,TWIST2,IGF2,RSA-14-44,WNT7A,PPP1R12B,CAMK2B,MET	0.0171	0.0171	Proteoglycans in cancer	Human Diseases	Cancers: Overview	Proteoglycans in cancer
47	05211	PAK6,PRCC,ARNT2,AKT2,EGLN2,CRK,ARNT,ELOC,RAP1A,MET	0.00537	0.00537	Renal cell carcinoma	Human Diseases	Cancers: Specific types	Renal cell carcinoma
48	05230	PFKL,SIRT6,PDHB,MTOR,PGAM2,SLC1A5,AKT2,MET	0.0202	0.0202	Central carbon metabolism in cancer	Human Diseases	Cancers: Overview	Central carbon metabolism in cancer

[truncated: 6 more sheets: Sensitive-Middle, Intermediate-Middle, Resilient-Middle, Sensitive-Late, Intermediate-Late, Resilient-Late]
