# Supplementary material for: TinderMIX: Time-dose integrated modelling of toxicogenomics data
Source: Gigascience. 2020 May 25;9(5):giaa055. doi: 10.1093/gigascience/giaa055 (PMC7247400; doi:10.1093/gigascience/giaa055)
Supplement: giaa055_Supplemental_Files [file giaa055_supplemental_files.zip › S6_thioacetamide_kegg.xlsx]

## Sheet: Middle
	Middle
1	Glycolysis / Gluconeogenesis
2	Citrate cycle (TCA cycle)
3	D-Glutamine and D-glutamate metabolism
4	Amino sugar and nucleotide sugar metabolism
5	Inositol phosphate metabolism
6	Glyoxylate and dicarboxylate metabolism
7	Nitrogen metabolism
8	Aminoacyl-tRNA biosynthesis
9	Complement and coagulation cascades
10	Hematopoietic cell lineage
11	Thyroid hormone synthesis
12	Amphetamine addiction
13	Autoimmune thyroid disease
14	Thiamine metabolism
15	Circadian entrainment
16	Type II diabetes mellitus
17	Carbohydrate digestion and absorption

## Sheet: Early
	Early
1	Primary bile acid biosynthesis
2	Glycine, serine and threonine metabolism
3	Mannose type O-glycan biosynthesis
4	Glycerophospholipid metabolism
5	Pantothenate and CoA biosynthesis
6	Retinol metabolism
7	Porphyrin and chlorophyll metabolism
8	Metabolism of xenobiotics by cytochrome P450
9	Drug metabolism - cytochrome P450
10	Biosynthesis of unsaturated fatty acids
11	Fatty acid metabolism
12	Antifolate resistance
13	Platinum drug resistance
14	Homologous recombination
15	Longevity regulating pathway - multiple species
16	Cardiac muscle contraction
17	Vascular smooth muscle contraction
18	Notch signaling pathway
19	VEGF signaling pathway
20	Hippo signaling pathway - multiple species
21	Gap junction
22	RIG-I-like receptor signaling pathway
23	Thermogenesis
24	Long-term potentiation
25	GnRH signaling pathway
26	Melanogenesis
27	Prolactin signaling pathway
28	Regulation of lipolysis in adipocytes
29	Renin secretion
30	Maturity onset diabetes of the young
31	Alzheimer's disease
32	African trypanosomiasis
33	Chemical carcinogenesis
34	Glioma
35	Basal cell carcinoma
36	Hypertrophic cardiomyopathy (HCM)
37	Glycosaminoglycan biosynthesis - keratan sulfate

## Sheet: Late
	Late
1	Fatty acid biosynthesis
2	Cysteine and methionine metabolism
3	Valine, leucine and isoleucine degradation
4	Arachidonic acid metabolism
5	Propanoate metabolism
6	Lipoic acid metabolism
7	Sulfur metabolism
8	2-Oxocarboxylic acid metabolism
9	Biosynthesis of amino acids
10	DNA replication
11	Apelin signaling pathway
12	ECM-receptor interaction
13	Renin-angiotensin system
14	Cytosolic DNA-sensing pathway
15	Intestinal immune network for IgA production
16	GABAergic synapse
17	Protein digestion and absorption
18	Morphine addiction
19	Leishmaniasis
20	Malaria
21	Staphylococcus aureus infection
22	Bladder cancer
23	Inflammatory bowel disease (IBD)
24	Rheumatoid arthritis
25	Fructose and mannose metabolism
26	Arginine and proline metabolism
27	alpha-Linolenic acid metabolism
28	Fat digestion and absorption

## Sheet: Early_Middle_Late
	Early.Middle.Late
1	Purine metabolism
2	Glycerolipid metabolism
3	Metabolic pathways
4	Endocrine resistance
5	RNA transport
6	mRNA surveillance pathway
7	RNA degradation
8	Spliceosome
9	PPAR signaling pathway
10	MAPK signaling pathway
11	Ras signaling pathway
12	Rap1 signaling pathway
13	Calcium signaling pathway
14	cGMP-PKG signaling pathway
15	cAMP signaling pathway
16	Cytokine-cytokine receptor interaction
17	Chemokine signaling pathway
18	NF-kappa B signaling pathway
19	HIF-1 signaling pathway
20	Sphingolipid signaling pathway
21	Neuroactive ligand-receptor interaction
22	Cell cycle
23	p53 signaling pathway
24	Ubiquitin mediated proteolysis
25	SNARE interactions in vesicular transport
26	Autophagy - animal
27	mTOR signaling pathway
28	PI3K-Akt signaling pathway
29	AMPK signaling pathway
30	Cellular senescence
31	Adrenergic signaling in cardiomyocytes
32	Wnt signaling pathway
33	Axon guidance
34	Osteoclast differentiation
35	Hippo signaling pathway
36	Focal adhesion
37	Adherens junction
38	Tight junction
39	Platelet activation
40	NOD-like receptor signaling pathway
41	Jak-STAT signaling pathway
42	Th1 and Th2 cell differentiation
43	Th17 cell differentiation
44	Fc gamma R-mediated phagocytosis
45	TNF signaling pathway
46	Neurotrophin signaling pathway
47	Regulation of actin cytoskeleton
48	Thyroid hormone signaling pathway
49	Adipocytokine signaling pathway
50	Relaxin signaling pathway
51	Parathyroid hormone synthesis, secretion and action
52	AGE-RAGE signaling pathway in diabetic complications
53	Vasopressin-regulated water reabsorption
54	Pancreatic secretion
55	Cholesterol metabolism
56	Salmonella infection
57	Pertussis
58	Chagas disease (American trypanosomiasis)
59	Toxoplasmosis
60	Amoebiasis
61	Tuberculosis
62	Hepatitis C
63	Hepatitis B
64	Influenza A
65	Human papillomavirus infection
66	HTLV-I infection
67	Herpes simplex infection
68	Epstein-Barr virus infection
69	Pathways in cancer
70	Viral carcinogenesis
71	Proteoglycans in cancer
72	MicroRNAs in cancer
73	Colorectal cancer
74	Pancreatic cancer
75	Prostate cancer
76	Chronic myeloid leukemia
77	Acute myeloid leukemia
78	Small cell lung cancer
79	Non-small cell lung cancer
80	Choline metabolism in cancer
81	Nucleotide excision repair
82	Transcriptional misregulation in cancer

## Sheet: Early_Middle
	Early.Middle
1	N-Glycan biosynthesis
2	Terpenoid backbone biosynthesis
3	EGFR tyrosine kinase inhibitor resistance
4	ErbB signaling pathway
5	FoxO signaling pathway
6	Phosphatidylinositol signaling system
7	Autophagy - other
8	Protein processing in endoplasmic reticulum
9	Endocytosis
10	Peroxisome
11	Longevity regulating pathway
12	TGF-beta signaling pathway
13	Signaling pathways regulating pluripotency of stem cells
14	Fc epsilon RI signaling pathway
15	Circadian rhythm
16	Insulin signaling pathway
17	Estrogen signaling pathway
18	Oxytocin signaling pathway
19	Glucagon signaling pathway
20	Insulin resistance
21	Non-alcoholic fatty liver disease (NAFLD)
22	Vitamin digestion and absorption
23	Cocaine addiction
24	Renal cell carcinoma
25	Endometrial cancer
26	Breast cancer
27	Hepatocellular carcinoma
28	Gastric cancer
29	Central carbon metabolism in cancer
30	Basal transcription factors
31	Proteasome
32	Bacterial invasion of epithelial cells

## Sheet: Middle_Late
	Middle.Late
1	Other glycan degradation
2	Pyruvate metabolism
3	Carbon metabolism
4	Ribosome biogenesis in eukaryotes
5	Base excision repair
6	Lysosome
7	Ferroptosis
8	Hedgehog signaling pathway
9	Dopaminergic synapse
10	Bile secretion
11	Thyroid cancer
12	Apoptosis - multiple species
13	Necroptosis
14	Cell adhesion molecules (CAMs)
15	Insulin secretion
16	Aldosterone synthesis and secretion
17	Cortisol synthesis and secretion
18	Synaptic vesicle cycle
19	Retrograde endocannabinoid signaling
20	Glutamatergic synapse
21	Cholinergic synapse
22	Serotonergic synapse

## Sheet: Early_Late
	Early.Late
1	Steroid hormone biosynthesis
2	Pyrimidine metabolism
3	Alanine, aspartate and glutamate metabolism
4	Starch and sucrose metabolism
5	Nicotinate and nicotinamide metabolism
6	RNA polymerase
7	Fanconi anemia pathway
8	Phospholipase D signaling pathway
9	Oocyte meiosis
10	Mitophagy - animal
11	Phagosome
12	Apoptosis
13	Toll-like receptor signaling pathway
14	C-type lectin receptor signaling pathway
15	Natural killer cell mediated cytotoxicity
16	IL-17 signaling pathway
17	T cell receptor signaling pathway
18	B cell receptor signaling pathway
19	Leukocyte transendothelial migration
20	Inflammatory mediator regulation of TRP channels
21	Progesterone-mediated oocyte maturation
22	Cushing's syndrome
23	Salivary secretion
24	Gastric acid secretion
25	Amyotrophic lateral sclerosis (ALS)
26	Legionellosis
27	Measles
28	Kaposi's sarcoma-associated herpesvirus infection
29	Melanoma
30	Arrhythmogenic right ventricular cardiomyopathy (ARVC)
31	Dilated cardiomyopathy (DCM)
32	Fluid shear stress and atherosclerosis
33	Mismatch repair
34	Ether lipid metabolism
35	Sphingolipid metabolism

## Sheet: Sensitive-Early
	ID	gID	pValue	pValueAdj	Description	Level1	Level2	Pathway
1	00120	ACOT8,CYP27A1,AMACR,CYP8B1	0.0395	0.0395	Primary bile acid biosynthesis	Metabolism	Lipid metabolism	Primary bile acid biosynthesis
2	00140	SULT1E1,UGT2B1,HSD11B1,HSD17B2,SRD5A1,UGT1A1,STS,CYP3A23/3A1,CYP1B1,CYP2C13	0.0235	0.0235	Steroid hormone biosynthesis	Metabolism	Lipid metabolism	Steroid hormone biosynthesis
3	00230	PPAT,GUK1,ADCY3,PFAS,NT5C3A,GUCY1B2,POLR1A,ENPP4,ADA,TWISTNB,NT5E,PDE10A,GUCY1B3,ADK,NUDT16,NUDT2,ENPP3,NPR1,POLR2D,POLR3E,PDE6A,POLR3K,AMPD1,POLD4,POLR2A,ADSSL1,DECR2,GMPS,ADCY6	0.000131	0.000131	Purine metabolism	Metabolism	Nucleotide metabolism	Purine metabolism
4	00240	NT5C3A,POLR1A,CTPS1,TWISTNB,NT5E,NUDT2,ENPP3,POLR2D,POLR3E,POLR3K,POLD4,POLR2A,UCKL1,DECR2	0.0208	0.0208	Pyrimidine metabolism	Metabolism	Nucleotide metabolism	Pyrimidine metabolism
5	00250	PPAT,GFPT1,ASPA,NIT2,ADSSL1,GPT2,IFFO2	0.0206	0.0206	Alanine, aspartate and glutamate metabolism	Metabolism	Amino acid metabolism	Alanine, aspartate and glutamate metabolism
6	00260	ALAS2,SHMT1,SARDH,BPGM,CTH,CHDH,ALAS1	0.036	0.036	Glycine, serine and threonine metabolism	Metabolism	Amino acid metabolism	Glycine, serine and threonine metabolism
7	00500	ENPP3,AGL,PGM2L1,G6PC3,GYS2,GCK	0.0176	0.0176	Starch and sucrose metabolism	Metabolism	Carbohydrate metabolism	Starch and sucrose metabolism
8	00510	ALG3,MGAT4B,MGAT2,ALG2,DPM1,ALG11,MAN1A2,DOLK,DOLPP1,MGAT5B,CHEK1,RPN1,B4GALT1	0.00016	0.00016	N-Glycan biosynthesis	Metabolism	Glycan biosynthesis and metabolism	N-Glycan biosynthesis
9	00515	TMEM5,ISPD,LARGE2,LARGE1,POMK,FKRP,MGAT5B,FKTN,B4GALT1	0.000111	0.000111	Mannose type O-glycan biosynthesis	Metabolism	Glycan biosynthesis and metabolism	Mannose type O-glycan biosynthesis
10	00561	DGKE,PLPP3,LPIN2,GPAM,DGKZ,GPAT4,PNPLA3,DGKD,GK	0.0444	0.0444	Glycerolipid metabolism	Metabolism	Lipid metabolism	Glycerolipid metabolism
11	00564	DGKE,LPGAT1,PLPP3,ETNK1,LPIN2,GPAM,PTDSS2,CHKA,DGKZ,GPAT4,DGKD,ETNK2,GPD1,PLA2G12A	0.0169	0.0169	Glycerophospholipid metabolism	Metabolism	Lipid metabolism	Glycerophospholipid metabolism
12	00760	NT5C3A,NT5E,NMRK1,ENPP3,NADSYN1,NADK2	0.0394	0.0394	Nicotinate and nicotinamide metabolism	Metabolism	Metabolism of cofactors and vitamins	Nicotinate and nicotinamide metabolism
13	00770	AASDHPPT,PANK3,ENPP3,PANK4,PANK2	0.0121	0.0121	Pantothenate and CoA biosynthesis	Metabolism	Metabolism of cofactors and vitamins	Pantothenate and CoA biosynthesis
14	00830	UGT2B1,RDH10,DHRS3,CYP26A1,ALDH1A1,UGT1A1,RDH16,CYP3A23/3A1,ADH7,CYP2C13	0.0235	0.0235	Retinol metabolism	Metabolism	Metabolism of cofactors and vitamins	Retinol metabolism
15	00860	ALAS2,CPOX,UGT2B1,UROS,FECH,UGT1A1,ALAS1	0.00861	0.00861	Porphyrin and chlorophyll metabolism	Metabolism	Metabolism of cofactors and vitamins	Porphyrin and chlorophyll metabolism
16	00900	MVD,FNTA,HMGCS2,PMVK,PDSS2	0.0303	0.0303	Terpenoid backbone biosynthesis	Metabolism	Metabolism of terpenoids and polyketides	Terpenoid backbone biosynthesis
17	00980	UGT2B1,HSD11B1,HPGDS,MGST1,AKR7A2,UGT1A1,RGD1562107,ADH7,CYP1B1,SULT2A6,GSTM5,ALDH1A3,GSTA3	0.000515	0.000515	Metabolism of xenobiotics by cytochrome P450	Metabolism	Xenobiotics biodegradation and metabolism	Metabolism of xenobiotics by cytochrome P450
18	00982	UGT2B1,FMO2,HPGDS,MGST1,UGT1A1,RGD1562107,ADH7,GSTM5,ALDH1A3,GSTA3	0.0121	0.0121	Drug metabolism - cytochrome P450	Metabolism	Xenobiotics biodegradation and metabolism	Drug metabolism - cytochrome P450
19	01040	HACD4,ACOT7,ELOVL2,FADS1,HACD1,SCD2	0.0235	0.0235	Biosynthesis of unsaturated fatty acids	Metabolism	Lipid metabolism	Biosynthesis of unsaturated fatty acids
20	01100	ALAS2,SMPD3,SMPD2,B3GALT4,AMD1,IPMK,FTCD,HPD,MDH2,CPOX,ALG3,UGT2B1,ATP6V1A,PPAT,ENOPH1,DGKE,PRDX6,GUK1,ITPKB,DEGS1,MGAT4B,GCDH,MGAT2,TMEM5,B4GALNT1,PFAS,SHMT1,HACD4,HSD11B1,NT5C3A,ISPD,GCLC,LARGE2,ALG2,HPGDS,RDH10,SARDH,PANK3,MTMR4,C1GALT1,PLPP3,GALNT11,SC5D,NANP,PTS,NOS3,POLR1A,FPGT,CTPS1,BPGM,ADA,CTH,TWISTNB,LALBA,TRAK2,DPM1,GCH1,NT5E,ALDOC,TDO2,ASAH2,ADK,NMRK1,ALG11,MTHFS,SDHA,MVD,LARGE1,ENPP3…	2.25e-15	2.25e-15	Metabolic pathways	Metabolism	Global and overview maps	Metabolic pathways
21	01212	HACD4,CPT1A,ELOVL2,ACSL3,FADS1,ACADSB,MECR,HACD1,FASN,SCD2	0.00886	0.00886	Fatty acid metabolism	Metabolism	Global and overview maps	Fatty acid metabolism
22	01521	SOS2,ERBB3,HGF,SOS1,MTOR,MAP2K1,NRG1,TGFA,PDGFRB,PIK3R1,BAD,PLCG2,PIK3CA	0.00856	0.00856	EGFR tyrosine kinase inhibitor resistance	Human Diseases	Drug resistance: Antineoplastic	EGFR tyrosine kinase inhibitor resistance
23	01522	MAPK14,CDKN1A,ADCY3,SOS2,ESR2,SOS1,MTOR,MAP2K1,PIK3R1,BAD,JUN,CARM1,ADCY6,PIK3CA,DLL1	0.00675	0.00675	Endocrine resistance	Human Diseases	Drug resistance: Antineoplastic	Endocrine resistance
24	01523	SLC19A1,SHMT1,ABCC4,FOLR2,CHUK,NFKB1,RELA	0.012	0.012	Antifolate resistance	Human Diseases	Drug resistance: Antineoplastic	Antifolate resistance
25	01524	CDKN1A,BIRC3,XIAP,MGST1,BID,PIK3R1,FAS,POLH,BRCA1,BAD,RGD1562107,MLH1,FADD,GSTM5,PIK3CA,GSTA3	0.000515	0.000515	Platinum drug resistance	Human Diseases	Drug resistance: Antineoplastic	Platinum drug resistance
26	03013	NUP153,GEMIN5,PNN,POP1,STRAP,TGS1,THOC5,KPNB1,AAAS,EIF4G3,EIF3F,UPF3A,EIF2B3,NXF1,XPO5,NUP98,POP7,EIF1,RPP38,EIF2B5,EIF4EBP2	0.011	0.011	RNA transport	Genetic Information Processing	Translation	RNA transport
27	03015	PNN,PPP1CB,PPP2R5C,PPP2R5E,CPSF2,PCF11,WDR33,HBS1L,UPF3A,SSU72,NXF1,SMG5,PPP2R5B,CPSF1,CSTF2T,CPSF3	0.00183	0.00183	mRNA surveillance pathway	Genetic Information Processing	Translation	mRNA surveillance pathway
28	03018	BTG2,LSM3,CNOT4,CNOT7,NUDT16,DCP1A,PFKP,PATL1,PAN2,TTC37,MPHOSPH6	0.0475	0.0475	RNA degradation	Genetic Information Processing	Folding, sorting and degradation	RNA degradation
29	03020	POLR1A,TWISTNB,POLR2D,POLR3E,POLR3K,POLR2A	0.0262	0.0262	RNA polymerase	Genetic Information Processing	Transcription	RNA polymerase
30	03040	SRSF3,RBMX,BUD31,PRPF8,PRPF40A,SNRPB2,HSPA2,SNRPB,LSM3,TRA2A,DDX42,PUF60,SNRNP40,GMCL1,PRPF38B,DHX8,SF3B4,PRPF3,DDX5,HNRNPA1	0.00354	0.00354	Spliceosome	Genetic Information Processing	Transcription	Spliceosome
31	03320	FABP1,PLIN2,CPT1A,ACSL3,CYP27A1,HMGCS2,CYP8B1,PPARA,PCK1,GK,SCD2,FABP5,UBC	0.00783	0.00783	PPAR signaling pathway	Organismal Systems	Endocrine system	PPAR signaling pathway
32	03440	TOP3B,SYCP3,SEM1,UIMC1,POLD4,MUS81,BRCA1,RAD50	0.0121	0.0121	Homologous recombination	Genetic Information Processing	Replication and repair	Homologous recombination
33	03460	HES1,TOP3B,TELO2,WDR48,POLH,MUS81,ATRIP,BRCA1,FANCL,MLH1	0.0031	0.0031	Fanconi anemia pathway	Genetic Information Processing	Replication and repair	Fanconi anemia pathway
34	04010	MAPK14,RAC1,TAOK3,MAPKAPK5,ATF2,KIT,MAP3K14,MYC,TRAF6,SOS2,ERBB3,GADD45A,HSPA2,DDIT3,HGF,SOS1,EPHA2,PPP3CC,MAP2K1,DUSP7,CACNG3,PTPN5,MAP4K4,DUSP5,MAP3K12,TRADD,TAOK1,TGFA,TAB1,PDGFRB,FAS,JUND,FGF4,FGF21,CDC25B,CHUK,NFKB1,DUSP6,JUN,MKNK2,RELA,CACNA1S,BDNF,CACNB3,PPP3CB,DUSP9,CACNG7	4.64e-06	4.64e-06	MAPK signaling pathway	Environmental Information Processing	Signal transduction	MAPK signaling pathway
35	04012	CDKN1A,CBLB,MYC,PAK3,SOS2,ERBB3,SOS1,MTOR,MAP2K1,NRG1,NCK1,TGFA,PIK3R1,BAD,JUN,PLCG2,PIK3CA	0.000415	0.000415	ErbB signaling pathway	Environmental Information Processing	Signal transduction	ErbB signaling pathway
36	04014	RAC1,ETS2,KIT,RGL1,PAK3,ARF6,SOS2,RAB5B,HGF,SOS1,ETS1,EPHA2,MAP2K1,GAB2,SHOC2,TGFA,ZAP70,PDGFRB,PIK3R1,FGF4,FGF21,BAD,RASSF1,CHUK,NFKB1,PTPN11,RELA,GRIN2A,CALML4,BDNF,PLCG2,PIK3CA,PLA2G12A,EXOC2	0.000233	0.000233	Ras signaling pathway	Environmental Information Processing	Signal transduction	Ras signaling pathway
37	04015	MAPK14,RAC1,KIT,LPAR4,ADORA2B,ADCY3,HGF,EPHA2,PRKCI,MAP2K1,PARD6B,ITGB1,GNAQ,P2RY1,PRKD2,PARD6A,FARP2,PDGFRB,PIK3R1,GNAI3,FGF4,FGF21,GRIN2A,ACTB,CALML4,CTNNB1,ADCY6,PIK3CA	0.00212	0.00212	Rap1 signaling pathway	Environmental Information Processing	Signal transduction	Rap1 signaling pathway
38	04020	ATP2A2,MYLK,HTR5B,ADORA2B,ITPKB,PHKA1,ADCY3,ERBB3,ITPR1,NOS3,PPP3CC,HTR2A,PTGER3,PPIF,GNAQ,GNA14,TNNC2,CHRM1,PDGFRB,TNNC1,LTB4R2,GRIN2D,GRIN2A,CALML4,CACNA1S,BDKRB2,PLCG2,PPP3CB	0.000414	0.000414	Calcium signaling pathway	Environmental Information Processing	Signal transduction	Calcium signaling pathway
39	04022	ATP2A2,ATF2,MYLK,PRKG2,ADCY3,PPP1CB,TRPC6,ITPR1,NOS3,GUCY1B2,PPP3CC,MAP2K1,PPIF,GUCY1B3,GNAQ,NPR1,FXYD2,MYH7,GNAI3,NFATC4,BAD,ROCK1,ATP1A4,CALML4,CACNA1S,BDKRB2,ADCY6,PPP3CB	8.98e-05	8.98e-05	cGMP-PKG signaling pathway	Environmental Information Processing	Signal transduction	cGMP-PKG signaling pathway
40	04024	RAC1,ATP2A2,SSTR2,TSHR,ADCY3,PPP1CB,CREBBP,VAV2,ABCC4,MAP2K1,PTGER3,NPR1,FXYD2,CHRM1,PIK3R1,AMH,GNAI3,GRIN2D,FXYD1,BAD,PPARA,NFKB1,JUN,RELA,ROCK1,ATP1A4,GRIN2A,CALML4,CACNA1S,BDNF,ADCY6,PIK3CA	5.13e-05	5.13e-05	cAMP signaling pathway	Environmental Information Processing	Signal transduction	cAMP signaling pathway
41	04060	BMP3,CXCL2,CXCL6,IL23A,TNFRSF12A,IL10,ACVR2A,IL5,IL17RE,BMP4,LIFR,IL6ST,ACVR2B,CX3CL1,IL11,FAS,AMH,GDF15,IL17B,INHA,BMPR2,CXCL11,OSM,CXCL13,BMP8A,IFNLR1,IL36B,IFNAR2,BMPR1A,PRLR	0.0156	0.0156	Cytokine-cytokine receptor interaction	Environmental Information Processing	Signaling molecules and interaction	Cytokine-cytokine receptor interaction
42	04062	RAC1,CXCL2,CXCL6,ADCY3,SOS2,SOS1,VAV2,MAP2K1,CX3CL1,PRKCD,PIK3R1,GNAI3,BAD,CXCL11,CHUK,NFKB1,CXCL13,RELA,ROCK1,ADCY6,PIK3CA	0.0256	0.0256	Chemokine signaling pathway	Organismal Systems	Immune system	Chemokine signaling pathway
43	04064	TRIM25,CXCL2,MAP3K14,TRAF6,BIRC3,XIAP,TRADD,ZAP70,TAB1,CHUK,NFKB1,RELA,BCL10,PLCG2	0.0109	0.0109	NF-kappa B signaling pathway	Environmental Information Processing	Signal transduction	NF-kappa B signaling pathway
44	04066	CDKN1A,CREBBP,NPPA,HIF1A,NOS3,MTOR,MAP2K1,PIK3R1,NFKB1,MKNK2,RELA,PLCG2,PIK3CA,RBX1	0.0235	0.0235	HIF-1 signaling pathway	Environmental Information Processing	Signal transduction	HIF-1 signaling pathway
45	04068	MAPK14,CDKN1A,PRKAB1,CCNG2,IL10,SOS2,CREBBP,GADD45A,SOS1,MAP2K1,SGK1,PLK2,S1PR1,PLK3,PIK3R1,G6PC3,CHUK,AGAP2,PCK1,PIK3CA,CCNB1,PRKAG1	0.000301	0.000301	FoxO signaling pathway	Environmental Information Processing	Signal transduction	FoxO signaling pathway
46	04070	IPMK,DGKE,ITPKB,PIP4K2C,ITPR1,MTMR4,PI4K2A,DGKZ,PIK3R1,PI4KB,PIP5K1A,DGKD,CALML4,PLCG2,PIK3CA	0.00722	0.00722	Phosphatidylinositol signaling system	Environmental Information Processing	Signal transduction	Phosphatidylinositol signaling system
47	04071	SMPD2,MAPK14,RAC1,DEGS1,PPP2R5C,PPP2R5E,NOS3,MAP2K1,GAB2,ASAH2,BID,S1PR1,GNAQ,TRADD,PIK3R1,GNAI3,S1PR2,PPP2R5B,NFKB1,RELA,ROCK1,BDKRB2,PIK3CA	0.000107	0.000107	Sphingolipid signaling pathway	Environmental Information Processing	Signal transduction	Sphingolipid signaling pathway
48	04072	KIT,DGKE,LPAR4,ADCY3,ARF6,SOS2,GRM7,SOS1,PLPP3,MTOR,MAP2K1,GAB2,DGKZ,PDGFRB,PIK3R1,PIP5K1A,AVP,DGKD,PTPN11,RHEB,PLCG2,ADCY6,PIK3CA,AVPR2	0.000478	0.000478	Phospholipase D signaling pathway	Environmental Information Processing	Signal transduction	Phospholipase D signaling pathway
49	04080	LPAR4,HTR5B,SSTR2,ADORA2B,TSHR,GRM7,THRB,THRA,CNR2,PRLHR,HTR2A,PTGER3,CHRNB3,CHRNA5,S1PR1,P2RY1,GABRD,GALR1,F2RL1,CHRM1,P2RY2,CHRNA10,LTB4R2,S1PR2,GRIN2D,GRIN2A,UTS2R,GCGR,BDKRB2,GABRA3,PRLR,AVPR2	0.0159	0.0159	Neuroactive ligand-receptor interaction	Environmental Information Processing	Signaling molecules and interaction	Neuroactive ligand-receptor interaction
50	04110	CDKN1A,HDAC2,MAD1L1,MYC,ORC4,CREBBP,GADD45A,ORC3,YWHAB,STAG1,E2F4,BUB3,CDC25B,CDC23,PRKDC,CDC20,CHEK1,CCNB1,RBX1	0.0031	0.0031	Cell cycle	Cellular Processes	Cell growth and death	Cell cycle
51	04114	ADCY3,AURKA,PPP1CB,PPP2R5C,PPP2R5E,ITPR1,PPP3CC,MAP2K1,YWHAB,SLK,PPP2R5B,CDC23,CDC20,CALML4,ADCY6,PPP3CB,CCNB1,RBX1	0.00269	0.00269	Oocyte meiosis	Cellular Processes	Cell growth and death	Oocyte meiosis
52	04115	CD82,SESN1,CDKN1A,CCNG2,GORAB,RPRM,GADD45A,BID,SIAH1,GTSE1,FAS,CHEK1,CCNB1,AIFM2	0.00143	0.00143	p53 signaling pathway	Cellular Processes	Cell growth and death	p53 signaling pathway
53	04120	RHOBTB1,FBXW8,UBE2L3,CBLB,MID1,UBE2E3,TRAF6,BIRC3,UBA3,UBE2Z,XIAP,UBE2G1,FBXW7,UBE2D3,UBE2C,SIAH1,PIAS2,BRCA1,UBE2Q1,SYVN1,UBA6,CDC23,UBE2K,FANCL,CDC20,UBE2A,RBX1	1.5e-05	1.5e-05	Ubiquitin mediated proteolysis	Genetic Information Processing	Folding, sorting and degradation	Ubiquitin mediated proteolysis
54	04130	SNAP29,VAMP4,STX6,GOSR1,YKT6,SEC22B	0.0394	0.0394	SNARE interactions in vesicular transport	Genetic Information Processing	Folding, sorting and degradation	SNARE interactions in vesicular transport
55	04136	WIPI2,RPTOR,ATG7,ATG101,MTOR,MLST8,ATG4B,ATG4D,ATG2A	0.000904	0.000904	Autophagy - other	Cellular Processes	Transport and catabolism	Autophagy - other
56	04137	RHOT1,EIF2AK3,HIF1A,USP8,MFN1,RAB7A,AMBRA1,NBR1,JUN,USP30,RELA,ULK1,TOMM7	0.00126	0.00126	Mitophagy - animal	Cellular Processes	Transport and catabolism	Mitophagy - animal
57	04140	LAMP2,WIPI2,SNAP29,RPTOR,VMP1,TRAF6,EIF2AK4,EIF2AK3,ITPR1,ATG7,MTMR4,ATG101,HIF1A,ZFYVE1,MTOR,MLST8,MAP2K1,CTSB,RAB7A,RAB33B,PRKCD,AMBRA1,DAPK1,TP53INP2,ATG4B,CTSL,PIK3R1,ATG16L2,DAPK3,BAD,ULK1,ATG4D,RHEB,PIK3CA,DDIT4,ATG2A	2.25e-11	2.25e-11	Autophagy - animal	Cellular Processes	Transport and catabolism	Autophagy - animal
58	04141	NFE2L2,CALR,UBQLN2,SEL1L,SAR1B,ATXN3,DERL1,RRBP1,EIF2AK4,EIF2AK3,PDIA4,SEC61B,ERO1A,HSPA2,DDIT3,DNAJA1,ERLEC1,SEC23B,SEC24C,UBE2G1,MARCH6,UBE2D3,SSR1,UGGT1,PDIA3,MAN1A2,HSPBP1,UBQLN1,RNF185,SIL1,UBQLN4,PPP1R15A,SYVN1,DNAJB1,SEC24B,UBQLN3,LMAN1,ATF6,OS9,CHEK1,VCP,NPLOC4,SVIP,RPN1,CRYAA,UFD1,EIF2AK2,DERL2,RBX1	8.64e-17	8.64e-17	Protein processing in endoplasmic reticulum	Genetic Information Processing	Folding, sorting and degradation	Protein processing in endoplasmic reticulum
59	04144	GIT2,SNX4,CBLB,TRAF6,ARF6,RABEP1,ARFGEF1,CAV3,RAB5B,HSPA2,SNF8,PRKCI,WASHC5,EPS15,USP8,PARD6B,RAB11A,SMAP2,STAMBP,RAB7A,IGF2R,SPG21,CHMP1A,CHMP7,MVB12B,RAB4A,PARD6A,WIPF1,AGAP1,ARAP1,FOLR2,PIP5K1A,ACAP3,AGAP2,GBF1,HGS,ARFGAP1,EHD1,RAB10,CAV1,IQSEC2	1.23e-05	1.23e-05	Endocytosis	Cellular Processes	Transport and catabolism	Endocytosis
60	04145	LAMP2,RAC1,ATP6V1A,CALR,TUBA4A,RAB5B,SEC61B,PLA2R1,ITGB1,C1R,STX12,RAB7A,COLEC12,TUBB2A,CTSL,SEC22B,CLEC4M,ACTB,HGS,ATP6AP1,SFTPD,ITGA5	0.00886	0.00886	Phagosome	Cellular Processes	Transport and catabolism	Phagosome
61	04146	PEX16,PEX5L,ABCD3,ACSL3,PEX11A,ACOT8,EPHX2,AMACR,PAOX,PMVK,PEX1,DECR2,PEX12,PEX13	0.00683	0.00683	Peroxisome	Cellular Processes	Transport and catabolism	Peroxisome
62	04150	ATP6V1A,RPTOR,FZD6,SOS2,SOS1,MIOS,WNT5B,MTOR,MLST8,MAP2K1,CAB39L,SGK1,RNF152,TELO2,CAB39,DVL2,PIK3R1,DVL1,WDR24,CHUK,FNIP2,ULK1,RHEB,PIK3CA,DDIT4	0.000378	0.000378	mTOR signaling pathway	Environmental Information Processing	Signal transduction	mTOR signaling pathway
63	04151	CDKN1A,LAMA4,RAC1,ITGA6,ATF2,KIT,LPAR4,LAMC2,RPTOR,MYC,SOS2,ERBB3,PPP2R5C,PPP2R5E,LAMB3,HGF,SOS1,EPHA2,NOS3,MTOR,MLST8,MAP2K1,YWHAB,ITGB1,SGK1,FN1,TGFA,CHRM1,PDGFRB,PIK3R1,COL4A5,BRCA1,FGF4,G6PC3,FGF21,PPP2R5B,BAD,CHUK,NFKB1,OSM,PCK1,RELA,IFNAR2,BDNF,RHEB,CRTC2,PIK3CA,DDIT4,ITGA5,PRLR,GYS2	5.09e-06	5.09e-06	PI3K-Akt signaling pathway	Environmental Information Processing	Signal transduction	PI3K-Akt signaling pathway
64	04152	PRKAB1,RPTOR,PPP2R5C,PPP2R5E,ADIPOR2,MTOR,CAB39L,CPT1A,EEF2K,PFKP,CAB39,PIK3R1,G6PC3,PPP2R5B,PCK1,ULK1,FASN,SCD2,RAB10,RHEB,CRTC2,PIK3CA,GYS2,PRKAG1	4.21e-05	4.21e-05	AMPK signaling pathway	Environmental Information Processing	Signal transduction	AMPK signaling pathway
65	04210	MAP3K14,TUBA4A,GADD45A,BIRC3,EIF2AK3,DDIT3,XIAP,ITPR1,MAP2K1,CTSB,BID,DFFA,TRADD,SPTAN1,CTSL,PIK3R1,FAS,BAD,CTSK,CHUK,NFKB1,JUN,RELA,ACTB,FADD,PIK3CA	2.5e-05	2.5e-05	Apoptosis	Cellular Processes	Cell growth and death	Apoptosis
66	04211	SESN1,PRKAB1,ATF2,RPTOR,ADCY3,ATG101,ADIPOR2,MTOR,PIK3R1,NFKB1,RELA,ULK1,RHEB,ADCY6,PIK3CA,PRKAG1	0.00119	0.00119	Longevity regulating pathway	Organismal Systems	Aging	Longevity regulating pathway
67	04213	HDAC2,PRKAB1,RPTOR,ADCY3,HSPA2,MTOR,PIK3R1,ADCY6,EIF4EBP2,PIK3CA,PRKAG1	0.00843	0.00843	Longevity regulating pathway - multiple species	Organismal Systems	Aging	Longevity regulating pathway - multiple species
68	04218	MAPK14,CDKN1A,MYC,PPP1CB,HUS1,GADD45A,ITPR1,ETS1,MTOR,PPP3CC,MAP2K1,HIPK3,E2F4,PIK3R1,HIPK1,NFATC4,NFKB1,RELA,CHEK1,RAD50,CALML4,RHEB,PPP3CB,PIK3CA,CCNB1,ZFP36L1	0.000683	0.000683	Cellular senescence	Cellular Processes	Cell growth and death	Cellular senescence
69	04260	SLC9A6,ATP2A2,COX7A2L,CACNG3,FXYD2,MYH7,TPM1,TNNC1,ATP1A4,CACNA1S,CACNB3,CACNG7	0.0189	0.0189	Cardiac muscle contraction	Organismal Systems	Circulatory system	Cardiac muscle contraction
70	04261	MAPK14,ATP2A2,ATF2,ADCY3,PPP1CB,PPP2R5C,PPP2R5E,CACNG3,GNAQ,CREM,FXYD2,MYH7,TPM1,TNNC1,GNAI3,PPP2R5B,ATP1A4,CALML4,CACNA1S,CACNB3,ADCY6,CACNG7	0.00143	0.00143	Adrenergic signaling in cardiomyocytes	Organismal Systems	Circulatory system	Adrenergic signaling in cardiomyocytes
71	04270	MYLK,ADORA2B,ADCY3,PPP1CB,ITPR1,GUCY1B2,MAP2K1,GUCY1B3,GNAQ,NPR1,ARHGEF11,PRKCD,ACTG2,ROCK1,CALML4,CACNA1S,ADCY6,PLA2G12A	0.00658	0.00658	Vascular smooth muscle contraction	Organismal Systems	Circulatory system	Vascular smooth muscle contraction
72	04310	RAC1,GPC4,MYC,FZD6,CREBBP,WNT5B,PPP3CC,TCF7L1,SIAH1,CTNNBIP1,DVL2,DVL1,NFATC4,JUN,CTNNB1,PPP3CB,AXIN2,RBX1	0.0238	0.0238	Wnt signaling pathway	Environmental Information Processing	Signal transduction	Wnt signaling pathway
73	04330	HDAC2,NCOR2,HES1,CREBBP,DVL2,DVL1,DTX4,APH1A,DLL1	0.012	0.012	Notch signaling pathway	Environmental Information Processing	Signal transduction	Notch signaling pathway
74	04350	MYC,CREBBP,ACVR2A,BMP4,ACVR2B,E2F4,AMH,BMPR2,SMAD5,BMP8A,ROCK1,LTBP1,BMPR1A,RBX1	0.00735	0.00735	TGF-beta signaling pathway	Environmental Information Processing	Signal transduction	TGF-beta signaling pathway
75	04360	RAC1,PAK3,TRPC6,SRGAP2,EFNB1,PLXNB2,SEMA3D,PLXNA2,WNT5B,RYK,EPHA2,PPP3CC,PARD6B,ITGB1,EFNB2,SEMA4G,NCK1,PARD6A,PIK3R1,LIMK2,RHOD,GNAI3,SEMA4A,NFATC4,BMPR2,ROBO3,PTPN11,ROCK1,PLCG2,PPP3CB,PIK3CA	2.03e-05	2.03e-05	Axon guidance	Organismal Systems	Development	Axon guidance
76	04370	MAPK14,RAC1,NOS3,PPP3CC,MAP2K1,PIK3R1,BAD,PLCG2,PPP3CB,PIK3CA	0.0135	0.0135	VEGF signaling pathway	Environmental Information Processing	Signal transduction	VEGF signaling pathway
77	04380	MAPK14,RAC1,MAP3K14,TRAF6,PPP3CC,MAP2K1,GAB2,TAB1,PIK3R1,JUND,CTSK,CHUK,NFKB1,JUN,RELA,TYK2,JUNB,IFNAR2,PLCG2,PPP3CB,PIK3CA	0.000736	0.000736	Osteoclast differentiation	Organismal Systems	Development	Osteoclast differentiation
78	04390	DLG3,RASSF6,TP53BP2,MYC,PPP1CB,FZD6,LIMD1,WNT5B,PRKCI,BMP4,PARD6B,YWHAB,MOB1B,AJUBA,TCF7L1,LATS1,PARD6A,DVL2,AMH,DVL1,RASSF1,BMPR2,BMP8A,SCRIB,ACTB,DLG1,SNAI2,BMPR1A,CTNNB1,AXIN2	5.09e-06	5.09e-06	Hippo signaling pathway	Environmental Information Processing	Signal transduction	Hippo signaling pathway
79	04392	RASSF6,LIMD1,MOB1B,AJUBA,LATS1,RASSF1	0.0176	0.0176	Hippo signaling pathway - multiple species	Environmental Information Processing	Signal transduction	Hippo signaling pathway - multiple species
80	04510	LAMA4,RAC1,ITGA6,MYLK,LAMC2,PPP1CB,PAK3,SOS2,BIRC3,CAV3,LAMB3,XIAP,HGF,SOS1,VAV2,MAP2K1,ITGB1,FN1,PARVA,PDGFRB,PIK3R1,COL4A5,ACTN4,BAD,JUN,ROCK1,ACTB,CTNNB1,PIK3CA,CAV1,ITGA5	0.00014	0.00014	Focal adhesion	Cellular Processes	Cellular community - eukaryotes	Focal adhesion
81	04520	RAC1,CREBBP,TJP1,PTPRM,TCF7L1,SSX2IP,FARP2,NECTIN2,ACTN4,ACTB,SNAI2,CTNNB1	0.00783	0.00783	Adherens junction	Cellular Processes	Cellular community - eukaryotes	Adherens junction
82	04530	RAC1,PRKAB1,DLG3,TUBA4A,YBX3,MPDZ,PRKCI,CLDN11,PARD6B,ITGB1,TJP1,RDX,CD1D1,PARD6A,TJAP1,ACTN4,JUN,CLDN22,ROCK1,SCRIB,ACTB,DLG1,CLDN5,CLDN3,CRB3,CGNL1,CLDN16,PRKAG1	0.00011	0.00011	Tight junction	Cellular Processes	Cellular community - eukaryotes	Tight junction
83	04540	PRKG2,TUBA4A,ADCY3,SOS2,ITPR1,SOS1,GUCY1B2,HTR2A,MAP2K1,TJP1,GUCY1B3,GNAQ,TUBB2A,PDGFRB,GNAI3,ADCY6	0.00143	0.00143	Gap junction	Cellular Processes	Cellular community - eukaryotes	Gap junction
84	04550	MAPK14,MYC,FZD6,ACVR2A,SMARCAD1,WNT5B,BMP4,MAP2K1,LIFR,IL6ST,ACVR2B,DVL2,PCGF5,PIK3R1,DVL1,SETDB1,BMPR2,SMAD5,BMPR1A,CTNNB1,RIF1,AXIN2,DUSP9,PIK3CA	0.000208	0.000208	Signaling pathways regulating pluripotency of stem cells	Cellular Processes	Cellular community - eukaryotes	Signaling pathways regulating pluripotency of stem cells
85	04611	MAPK14,MYLK,PRKG2,COL3A1,ADCY3,PPP1CB,FGB,ITPR1,NOS3,GUCY1B2,PRKCI,ITGB1,GUCY1B3,GNAQ,P2RY1,PIK3R1,GNAI3,ROCK1,ACTB,PLCG2,ADCY6,PIK3CA	0.000378	0.000378	Platelet activation	Organismal Systems	Immune system	Platelet activation
86	04620	MAPK14,RAC1,TRAF6,MAP2K1,TAB1,PIK3R1,CTSK,CXCL11,CHUK,NFKB1,JUN,RELA,IFNAR2,FADD,PIK3CA	0.00564	0.00564	Toll-like receptor signaling pathway	Organismal Systems	Immune system	Toll-like receptor signaling pathway
87	04621	MAPK14,CARD6,CXCL2,TRAF6,BIRC3,XIAP,ITPR1,GSDMD,CTSB,MFN1,PRKCD,TAB1,CHUK,NFKB1,JUN,RELA,TYK2,IFNAR2,FADD,ERBIN	0.0131	0.0131	NOD-like receptor signaling pathway	Organismal Systems	Immune system	NOD-like receptor signaling pathway
88	04622	MAPK14,TRIM25,TRAF6,AZI2,TRADD,CHUK,NFKB1,DDX3X,RELA,FADD	0.0255	0.0255	RIG-I-like receptor signaling pathway	Organismal Systems	Immune system	RIG-I-like receptor signaling pathway
89	04625	MAPK14,CBLB,IL23A,MAP3K14,IL10,ITPR1,IRF1,PPP3CC,PRKCD,PLK3,PIK3R1,NFATC4,CHUK,NFKB1,JUN,CLEC4M,PTPN11,RELA,CALML4,BCL10,PLCG2,PPP3CB,PIK3CA	2.24e-05	2.24e-05	C-type lectin receptor signaling pathway	Organismal Systems	Immune system	C-type lectin receptor signaling pathway
90	04630	CDKN1A,IL23A,MYC,IL10,SOS2,CREBBP,SOS1,IL5,MTOR,LIFR,IL6ST,IL11,PIAS2,PDGFRB,PIK3R1,OSM,STAT6,PTPN11,TYK2,IFNLR1,SOCS6,IFNAR2,PIK3CA,PRLR	0.000715	0.000715	JAK-STAT signaling pathway	Environmental Information Processing	Signal transduction	Jak-STAT signaling pathway
91	04650	RAC1,SOS2,SOS1,VAV2,PPP3CC,MAP2K1,BID,SH3BP2,ZAP70,PIK3R1,FAS,PTPN11,IFNAR2,PLCG2,PPP3CB,PIK3CA,KLRD1	0.00114	0.00114	Natural killer cell mediated cytotoxicity	Organismal Systems	Immune system	Natural killer cell mediated cytotoxicity
92	04657	MAPK14,CXCL2,CXCL6,TRAF6,IL5,IL17RE,MAPK15,MAPK6,S100A9,TRADD,JUND,IL17B,CHUK,NFKB1,JUN,RELA,FADD	0.000912	0.000912	IL-17 signaling pathway	Organismal Systems	Immune system	IL-17 signaling pathway
93	04658	MAPK14,IL5,PPP3CC,ZAP70,CHUK,NFKB1,STAT6,JUN,RELA,TYK2,PPP3CB,DLL1	0.0358	0.0358	Th1 and Th2 cell differentiation	Organismal Systems	Immune system	Th1 and Th2 cell differentiation
94	04659	MAPK14,IL23A,HIF1A,MTOR,PPP3CC,IL6ST,ZAP70,CHUK,NFKB1,STAT6,JUN,RELA,TYK2,PPP3CB	0.028	0.028	Th17 cell differentiation	Organismal Systems	Immune system	Th17 cell differentiation
95	04660	MAPK14,CBLB,MAP3K14,IL10,PAK3,SOS2,SOS1,VAV2,IL5,PPP3CC,MAP2K1,NCK1,ZAP70,PIK3R1,CHUK,NFKB1,JUN,RELA,DLG1,BCL10,PPP3CB,PIK3CA	2.78e-05	2.78e-05	T cell receptor signaling pathway	Organismal Systems	Immune system	T cell receptor signaling pathway
96	04662	RAC1,SOS2,SOS1,VAV2,PPP3CC,MAP2K1,DAPP1,PIK3R1,CHUK,NFKB1,JUN,RELA,BCL10,PLCG2,PPP3CB,PIK3CA	0.000133	0.000133	B cell receptor signaling pathway	Organismal Systems	Immune system	B cell receptor signaling pathway
97	04664	MAPK14,RAC1,SOS2,SOS1,VAV2,IL5,MAP2K1,GAB2,PIK3R1,PLCG2,PIK3CA	0.0151	0.0151	Fc epsilon RI signaling pathway	Organismal Systems	Immune system	Fc epsilon RI signaling pathway
98	04666	RAC1,ARF6,VAV2,PLPP3,MAP2K1,GAB2,PRKCD,PIK3R1,LIMK2,PIP5K1A,PLCG2,PIK3CA	0.0235	0.0235	Fc gamma R-mediated phagocytosis	Organismal Systems	Immune system	Fc gamma R-mediated phagocytosis
99	04668	MAPK14,ATF2,CXCL2,MAP3K14,BIRC3,IRF1,MAP2K1,MMP14,TRADD,CX3CL1,TAB1,PIK3R1,FAS,CHUK,NFKB1,JUN,RELA,JUNB,FADD,PIK3CA	0.000378	0.000378	TNF signaling pathway	Environmental Information Processing	Signal transduction	TNF signaling pathway
100	04670	MAPK14,RAC1,VAV2,CLDN11,ITGB1,PIK3R1,GNAI3,ACTN4,PTPN11,CLDN22,ROCK1,ACTB,CLDN5,CLDN3,PLCG2,CTNNB1,CLDN16,PIK3CA	0.00244	0.00244	Leukocyte transendothelial migration	Organismal Systems	Immune system	Leukocyte transendothelial migration
101	04710	PRKAB1,CLOCK,BHLHE40,NR1D1,RORB,ARNTL,PER3,RBX1,PRKAG1	0.000715	0.000715	Circadian rhythm	Organismal Systems	Environmental adaptation	Circadian rhythm
102	04714	MAPK14,PRKAB1,ATF2,PRKG2,RPTOR,ADCY3,COX7A2L,SOS2,NDUFAF1,SIRT6,SOS1,KDM3A,MTOR,MLST8,SMARCD3,SMARCA2,SDHA,CPT1A,NPR1,ACSL3,NDUFV1,ATP5C1,SLC25A20,COA3,FGF21,BMP8A,ND1,ND2,SMARCC2,ACTB,COX17,PRDM16,RHEB,ADCY6,PRKAG1	0.000133	0.000133	Thermogenesis	Organismal Systems	Environmental adaptation	Thermogenesis
103	04720	PPP1CB,CREBBP,ITPR1,PPP3CC,MAP2K1,GNAQ,GRIN2D,GRIN2A,CALML4,PPP3CB	0.0235	0.0235	Long-term potentiation	Organismal Systems	Nervous system	Long-term potentiation
104	04722	MAPK14,RAC1,TRAF6,SOS2,SOS1,MAP2K1,PRKCD,PIK3R1,BAD,KIDINS220,NFKB1,JUN,PTPN11,RELA,CALML4,BDNF,SH2B1,PLCG2,PIK3CA	0.00241	0.00241	Neurotrophin signaling pathway	Organismal Systems	Nervous system	Neurotrophin signaling pathway
105	04750	MAPK14,ADCY3,PPP1CB,ITPR1,HTR2A,GNAQ,PRKCD,F2RL1,PIK3R1,P2RY2,CALML4,BDKRB2,CYP2C13,PLCG2,ADCY6,PIK3CA	0.0107	0.0107	Inflammatory mediator regulation of TRP channels	Organismal Systems	Sensory system	Inflammatory mediator regulation of TRP channels
106	04810	RAC1,ITGA6,MYLK,LPAR4,PPP1CB,PAK3,SOS2,PIP4K2C,SOS1,VAV2,NCKAP1,MAP2K1,BRK1,ITGB1,RDX,FN1,CHRM1,PDGFRB,PIK3R1,LIMK2,ACTN4,FGF4,FGF21,PIP5K1A,ROCK1,ACTB,BDKRB2,PIK3CA,ITGA5	0.00143	0.00143	Regulation of actin cytoskeleton	Cellular Processes	Cell motility	Regulation of actin cytoskeleton
107	04910	PRKAB1,CBLB,PHKA1,RPTOR,PPP1CB,SOS2,SOS1,MTOR,PRKCI,FLOT2,MAP2K1,PPP1R3B,RHOQ,PIK3R1,G6PC3,BAD,PCK1,MKNK2,CALML4,FASN,RHEB,PPP1R3D,PIK3CA,GYS2,PRKAG1,GCK	1.5e-05	1.5e-05	Insulin signaling pathway	Organismal Systems	Endocrine system	Insulin signaling pathway
108	04912	MAPK14,ADCY3,SOS2,ITPR1,SOS1,MAP2K1,MMP14,GNAQ,PRKCD,JUN,CALML4,CACNA1S,ADCY6	0.0235	0.0235	GnRH signaling pathway	Organismal Systems	Endocrine system	GnRH signaling pathway
109	04914	MAPK14,MAD1L1,ADCY3,AURKA,MAP2K1,PIK3R1,GNAI3,CDC25B,CDC23,ADCY6,PIK3CA,CCNB1	0.0407	0.0407	Progesterone-mediated oocyte maturation	Organismal Systems	Endocrine system	Progesterone-mediated oocyte maturation
110	04915	ATF2,ADCY3,SOS2,ESR2,HSPA2,ITPR1,SOS1,NOS3,MAP2K1,GNAQ,TGFA,PRKCD,PIK3R1,GNAI3,JUN,CALML4,ADCY6,PIK3CA	0.0121	0.0121	Estrogen signaling pathway	Organismal Systems	Endocrine system	Estrogen signaling pathway
111	04916	KIT,ADCY3,FZD6,CREBBP,WNT5B,MAP2K1,GNAQ,TCF7L1,DVL2,DVL1,GNAI3,CALML4,CTNNB1,ADCY6	0.0169	0.0169	Melanogenesis	Organismal Systems	Endocrine system	Melanogenesis
112	04917	MAPK14,SOS2,ESR2,SOS1,IRF1,MAP2K1,PIK3R1,NFKB1,RELA,SOCS6,WAP,PIK3CA,PRLR,GCK	0.00207	0.00207	Prolactin signaling pathway	Organismal Systems	Endocrine system	Prolactin signaling pathway
113	04919	HDAC2,MED13L,ATP2A2,RCAN1,MYC,CREBBP,THRB,HIF1A,MED24,THRA,MTOR,BMP4,MAP2K1,FXYD2,PFKP,MED4,PIK3R1,BAD,ATP1A4,ACTB,RHEB,PLCG2,CTNNB1,PIK3CA	1.47e-05	1.47e-05	Thyroid hormone signaling pathway	Organismal Systems	Endocrine system	Thyroid hormone signaling pathway
114	04920	PRKAB1,ADIPOR2,MTOR,CPT1A,ACSL3,TRADD,G6PC3,PPARA,CHUK,NFKB1,PCK1,PTPN11,RELA,PRKAG1	0.00126	0.00126	Adipocytokine signaling pathway	Organismal Systems	Endocrine system	Adipocytokine signaling pathway
115	04921	CDKN1A,PRKAB1,RCAN1,MYLK,ADCY3,PPP1CB,ITPR1,NOS3,GUCY1B2,PPP3CC,MAP2K1,GUCY1B3,CACNG3,GNAQ,NPR1,EEF2K,GNAI3,NFATC4,KCNJ14,OXT,JUN,ROCK1,ACTB,CALML4,CACNA1S,CACNB3,ADCY6,PPP3CB,CACNG7,PRKAG1	5.09e-06	5.09e-06	Oxytocin signaling pathway	Organismal Systems	Endocrine system	Oxytocin signaling pathway
116	04922	PRKAB1,ATF2,PHKA1,PPP4R3B,CREBBP,ITPR1,PPP3CC,GNAQ,CPT1A,G6PC3,PPARA,PPP4R3A,PCK1,GCGR,CALML4,PPP3CB,CRTC2,GYS2,PRKAG1,GCK	4.45e-05	4.45e-05	Glucagon signaling pathway	Organismal Systems	Endocrine system	Glucagon signaling pathway
117	04923	ABHD5,PRKG2,TSHR,ADCY3,PTGER3,NPR1,PIK3R1,GNAI3,ADCY6,PIK3CA	0.0121	0.0121	Regulation of lipolysis in adipocytes	Organismal Systems	Endocrine system	Regulation of lipolysis in adipocytes
118	04924	PRKG2,ITPR1,GUCY1B2,PPP3CC,CTSB,GUCY1B3,GNAQ,NPR1,AGT,GNAI3,CALML4,CACNA1S,ADCY6,PPP3CB	0.000998	0.000998	Renin secretion	Organismal Systems	Endocrine system	Renin secretion
119	04926	MAPK14,ATF2,COL3A1,ADCY3,SOS2,SOS1,NOS3,MAP2K1,PIK3R1,COL4A5,GNAI3,NFKB1,JUN,RELA,ADCY6,PIK3CA,RLN1	0.0189	0.0189	Relaxin signaling pathway	Organismal Systems	Endocrine system	Relaxin signaling pathway
120	04928	CDKN1A,ATF2,ADCY3,SLC34A2,ITPR1,MAP2K1,MMP14,MMP15,GNAQ,ARHGEF11,GNAI3,JUND,MMP24,ADCY6	0.0301	0.0301	Parathyroid hormone synthesis, secretion and action	Organismal Systems	Endocrine system	Parathyroid hormone synthesis, secretion and action
121	04931	PRKAB1,PPP1CB,NOS3,MTOR,PPP1R3B,CPT1A,PRKCD,MGEA5,PTPA,GFPT1,PIK3R1,MLX,G6PC3,PPARA,NFKB1,PCK1,PTPN11,RELA,PPP1R3D,CRTC2,PIK3CA,GYS2,PRKAG1	1.47e-05	1.47e-05	Insulin resistance	Human Diseases	Endocrine and metabolic diseases	Insulin resistance
122	04932	RAC1,PRKAB1,COX7A2L,EIF2AK3,DDIT3,ADIPOR2,CEBPA,BID,SDHA,NDUFV1,PIK3R1,FAS,MLX,PPARA,NFKB1,JUN,RELA,PIK3CA,PRKAG1	0.0255	0.0255	Non-alcoholic fatty liver disease (NAFLD)	Human Diseases	Endocrine and metabolic diseases	Non-alcoholic fatty liver disease (NAFLD)
123	04933	MAPK14,RAC1,COL3A1,NOS3,FN1,PRKCD,PIK3R1,COL4A5,NFKB1,JUN,RELA,PLCG2,PIK3CA	0.0421	0.0421	AGE-RAGE signaling pathway in diabetic complications	Human Diseases	Endocrine and metabolic diseases	AGE-RAGE signaling pathway in diabetic complications
124	04934	CDKN1A,ATF2,ADCY3,FZD6,ITPR1,WNT5B,MAP2K1,USP8,GNAQ,TCF7L1,ASH2L,DVL2,DVL1,GNAI3,MEN1,RBBP5,CACNA1S,CTNNB1,ADCY6,AXIN2,PRKAG1	0.00783	0.00783	Cushing syndrome	Human Diseases	Endocrine and metabolic diseases	Cushing's syndrome
125	04950	NR5A2,HES1,HNF1B,PAX4,BHLHA15,GCK	0.0206	0.0206	Maturity onset diabetes of the young	Human Diseases	Endocrine and metabolic diseases	Maturity onset diabetes of the young
126	04962	ADCY3,DYNC2LI1,RAB5B,DYNLL2,AQP3,RAB11A,AQP4,DCTN5,AVP,AQP2,ADCY6,AVPR2	0.000149	0.000149	Vasopressin-regulated water reabsorption	Organismal Systems	Excretory system	Vasopressin-regulated water reabsorption
127	04970	PRKG2,BEST2,ADCY3,ITPR1,GUCY1B2,GUCY1B3,GNAQ,TRPV6,SLC12A2,FXYD2,ATP1A4,CALML4,AQP5,ADCY6	0.00207	0.00207	Salivary secretion	Organismal Systems	Digestive system	Salivary secretion
128	04971	KCNJ15,MYLK,SSTR2,ADCY3,ITPR1,GNAQ,GNAI3,ATP1A4,ACTB,CALML4,ADCY6	0.0261	0.0261	Gastric acid secretion	Organismal Systems	Digestive system	Gastric acid secretion
129	04972	RAC1,ATP2A2,ADCY3,SLC26A3,ITPR1,CPB2,RAB11A,TPCN2,CELA2A,GNAQ,SLC12A2,FXYD2,CTRB1,ATP1A4,ADCY6,PLA2G12A	0.00454	0.00454	Pancreatic secretion	Organismal Systems	Digestive system	Pancreatic secretion
130	04977	SLC19A1,SLC52A3,APOB,GIF,APOA4	0.041	0.041	Vitamin digestion and absorption	Organismal Systems	Digestive system	Vitamin digestion and absorption
131	04979	VAPB,APOB,PCSK9,LRPAP1,ANGPTL8,CYP27A1,APOC2,APOA4	0.0358	0.0358	Cholesterol metabolism	Organismal Systems	Digestive system	Cholesterol metabolism
132	05010	ATP2A2,BACE2,COX7A2L,EIF2AK3,APP,ITPR1,PPP3CC,BID,SDHA,GNAQ,NDUFV1,FAS,ATP5C1,GRIN2D,BAD,APH1A,ATF6,GRIN2A,CALML4,CACNA1S,FADD,PPP3CB	0.0156	0.0156	Alzheimer disease	Human Diseases	Neurodegenerative diseases	Alzheimer's disease
133	05014	MAPK14,RAC1,DERL1,PPP3CC,BID,GRIN2D,BAD,ALS2,GRIN2A,GPX1,PPP3CB	0.0037	0.0037	Amyotrophic lateral sclerosis (ALS)	Human Diseases	Neurodegenerative diseases	Amyotrophic lateral sclerosis (ALS)
134	05030	ATF2,GNAI3,GRIN2D,NFKB1,JUN,RELA,GRIN2A,BDNF	0.0325	0.0325	Cocaine addiction	Human Diseases	Substance dependence	Cocaine addiction
135	05132	MAPK14,RAC1,CXCL2,TJP1,KLC1,RAB7A,KLC2,NFKB1,JUN,RELA,ROCK1,ACTB	0.0206	0.0206	Salmonella infection	Human Diseases	Infectious diseases: Bacterial	Salmonella infection
136	05133	MAPK14,CXCL6,IL23A,C4BPB,TRAF6,IL10,SERPING1,IRF1,ITGB1,C1R,C1S,GNAI3,NFKB1,JUN,RELA,CALML4,ITGA5	5.2e-05	5.2e-05	Pertussis	Human Diseases	Infectious diseases: Bacterial	Pertussis
137	05134	CXCL2,SAR1B,HSPA2,HBS1L,SEC22B,NFKB1,CLK1,RELA,VCP	0.0238	0.0238	Legionellosis	Human Diseases	Infectious diseases: Bacterial	Legionellosis
138	05142	MAPK14,CALR,TRAF6,IL10,GNAQ,GNA14,PIK3R1,FAS,GNAI3,CHUK,NFKB1,JUN,RELA,FADD,BDKRB2,PIK3CA	0.007	0.007	Chagas disease (American trypanosomiasis)	Human Diseases	Infectious diseases: Parasitic	Chagas disease (American trypanosomiasis)
139	05143	LAMA4,IL10,GNAQ,F2RL1,FAS,HBB-B1,HBB	0.0255	0.0255	African trypanosomiasis	Human Diseases	Infectious diseases: Parasitic	African trypanosomiasis
140	05145	MAPK14,LAMA4,ITGA6,LAMC2,TRAF6,IL10,BIRC3,LAMB3,HSPA2,XIAP,PPIF,ITGB1,TAB1,GNAI3,BAD,CHUK,NFKB1,RELA,TYK2	0.00119	0.00119	Toxoplasmosis	Human Diseases	Infectious diseases: Parasitic	Toxoplasmosis
141	05146	LAMA4,LAMC2,COL3A1,IL10,LAMB3,RAB5B,RAB7A,GNAQ,FN1,GNA14,CD1D1,SERPINB6A,PIK3R1,COL4A5,ACTN4,NFKB1,RELA,PIK3CA	0.000494	0.000494	Amoebiasis	Human Diseases	Infectious diseases: Parasitic	Amoebiasis
142	05152	LAMP2,MAPK14,IL23A,TRAF6,IL10,CREBBP,RAB5B,PLA2R1,PPP3CC,NFYB,NFYC,RAB7A,BID,TRADD,PLK3,RFX5,BAD,NFKB1,CLEC4M,RELA,CALML4,BCL10,FADD,ATP6AP1,PPP3CB	0.00127	0.00127	Tuberculosis	Human Diseases	Infectious diseases: Bacterial	Tuberculosis
143	05160	MAPK14,CDKN1A,TRAF6,SOS2,EIF2AK4,EIF2AK3,SOS1,IRF1,CLDN11,TRADD,PIK3R1,BAD,PPARA,CHUK,NFKB1,RELA,CLDN22,TYK2,IFNAR2,CLDN5,CLDN3,EIF2AK2,CLDN16,PIK3CA	7.55e-05	7.55e-05	Hepatitis C	Human Diseases	Infectious diseases: Viral	Hepatitis C
144	05161	CDKN1A,ATF2,MYC,CREBBP,MAP2K1,YWHAB,PIK3R1,FAS,NFATC4,BAD,CHUK,NFKB1,DDX3X,STAT6,JUN,RELA,FADD,ATP6AP1,PIK3CA	0.00737	0.00737	Hepatitis B	Human Diseases	Infectious diseases: Viral	Hepatitis B
145	05162	CBLB,TRAF6,EIF2AK4,EIF2AK3,HSPA2,PIK3R1,FAS,CHUK,NFKB1,CLEC4M,RAB9A,RELA,TYK2,IFNAR2,EIF2AK2,PIK3CA	0.034	0.034	Measles	Human Diseases	Infectious diseases: Viral	Measles
146	05164	MAPK14,ATF2,TRIM25,CREBBP,EIF2AK4,EIF2AK3,HSPA2,MAP2K1,PIK3R1,NXF1,FAS,NUP98,DNAJB1,NFKB1,JUN,RELA,TYK2,ACTB,IFNAR2,EIF2AK2,KPNA1,PIK3CA	0.007	0.007	Influenza A	Human Diseases	Infectious diseases: Viral	Influenza A
147	05165	CDKN1A,LAMA4,HDAC2,ITGA6,HES1,ATP6V1A,LAMC2,DLG3,PSMC1,FZD6,SOS2,PPP2R5C,PPP2R5E,CREBBP,LAMB3,SOS1,IRF1,WNT5B,TADA3,MTOR,PRKCI,MAP2K1,PARD6B,ITGB1,FN1,TCF7L1,TRADD,PARD6A,DVL2,PDGFRB,PIK3R1,COL4A5,FAS,DVL1,HDAC5,PPP2R5B,BAD,CHUK,NFKB1,RELA,HDAC10,SCRIB,TYK2,DLG1,IFNAR2,FADD,CRB3,EIF2AK2,RHEB,CTNNB1,ATP6AP1,AXIN2,PIK3CA,ITGA5	1.34e-06	1.34e-06	Human papillomavirus infection	Human Diseases	Infectious diseases: Viral	Human papillomavirus infection
148	05166	CDKN1A,ATF2,ETS2,CALR,MAP3K14,ATF3,ADCY3,MYC,FZD6,CREBBP,MSX1,XIAP,WNT5B,ETS1,PPP3CC,NFYB,CREM,GPS2,DVL2,PDGFRB,POLD4,PIK3R1,DVL1,NFATC4,BUB3,CHUK,NFKB1,CDC23,JUN,CDC20,RELA,CHEK1,DLG1,CTNNB1,ADCY6,PPP3CB,CRTC2,PIK3CA,ATF1	0.00011	0.00011	Human T-cell leukemia virus 1 infection	Human Diseases	Infectious diseases: Viral	HTLV-I infection
149	05167	MAPK14,CDKN1A,RAC1,RCAN1,CXCL2,MYC,CREBBP,ITPR1,HIF1A,MTOR,PPP3CC,MAP2K1,BID,IL6ST,TRADD,PIK3R1,FAS,NFATC4,CHUK,NFKB1,JUN,RELA,TYK2,CALML4,IFNAR2,FADD,EIF2AK2,PLCG2,CTNNB1,PPP3CB,PIK3CA	0.000106	0.000106	Kaposi sarcoma-associated herpesvirus infection	Human Diseases	Infectious diseases: Viral	Kaposi's sarcoma-associated herpesvirus infection
150	05168	SRSF3,CLOCK,PPP1CB,TRAF6,CREBBP,EIF2AK4,EIF2AK3,ARNTL,TAB1,PER3,NECTIN2,NXF1,FAS,ATP5C1,CHUK,NFKB1,JUN,POLR2A,PTPN11,RELA,TYK2,IFNAR2,FADD,EIF2AK2,MCRS1	0.00675	0.00675	Herpes simplex infection	Human Diseases	Infectious diseases: Viral	Herpes simplex infection
151	05169	MAPK14,CDKN1A,HDAC2,NCOR2,ATF2,MAP3K14,PSMC1,MYC,TRAF6,IL10,CREBBP,EIF2AK4,EIF2AK3,HSPA2,SEM1,YWHAB,PSMD7,TRADD,POLR2D,POLR3E,TAB1,POLR3K,PIK3R1,HDAC5,CHUK,NFKB1,JUN,POLR2A,RELA,SND1,TYK2,PSMD8,EIF2AK2,PLCG2,PIK3CA	1.65e-05	1.65e-05	Epstein-Barr virus infection	Human Diseases	Infectious diseases: Viral	Epstein-Barr virus infection
152	05200	CDKN1A,LAMA4,HDAC2,RAC1,ITGA6,NFE2L2,HES1,KIT,LPAR4,LAMC2,IL23A,ADCY3,MYC,TRAF6,FZD6,SOS2,CREBBP,ESR2,GADD45A,BIRC3,LAMB3,XIAP,HGF,SOS1,MGST1,IL5,WNT5B,PIM2,HIF1A,ALK,ETS1,MTOR,BMP4,MAP2K1,PTGER3,CEBPA,ITGB1,BID,NQO1,IL6ST,GNAQ,FN1,TCF7L1,ARHGEF11,TGFA,DVL2,DAPK1,PDGFRB,PIK3R1,COL4A5,FAS,DVL1,GNAI3,DAPK3,FGF4,FGF21,BAD,EPAS1,RASSF1,CHUK,NFKB1,RGD1562107,STAT6,JUN,RELA,ROCK1,MLH1,CALML4,IFNAR2,FAD…	8.91e-10	8.91e-10	Pathways in cancer	Human Diseases	Cancers: Overview	Pathways in cancer
153	05203	CDKN1A,HDAC2,RAC1,MAD1L1,ATF2,PSMC1,CREBBP,YWHAB,IL6ST,TRADD,GTF2H2,PIK3R1,ACTN4,HDAC5,BAD,NFKB1,DDX3X,JUN,CDC20,RELA,SND1,CHEK1,HDAC10,SCRIB,DLG1,HIST1H2AO,EIF2AK2,HIST1H4B,PIK3CA	0.00212	0.00212	Viral carcinogenesis	Human Diseases	Cancers: Overview	Viral carcinogenesis
154	05204	UGT2B1,HSD11B1,HPGDS,MGST1,UGT1A1,RGD1562107,CYP3A23/3A1,ADH7,CYP1B1,SULT2A6,CYP2C13,GSTM5,ALDH1A3,GSTA3	0.0023	0.0023	Chemical carcinogenesis	Human Diseases	Cancers: Overview	Chemical carcinogenesis
155	05205	MAPK14,CDKN1A,RAC1,MYC,PPP1CB,FZD6,SOS2,SDC2,ERBB3,CAV3,HGF,ITPR1,SOS1,VAV2,WNT5B,HIF1A,MTOR,MAP2K1,ITGB1,TWIST1,RDX,FN1,SDC4,CTSL,PIK3R1,FAS,PTPN11,DDX5,ROCK1,ACTB,PLCG2,ANK3,CTNNB1,PIK3CA,CAV1,ITGA5	4.64e-06	4.64e-06	Proteoglycans in cancer	Human Diseases	Cancers: Overview	Proteoglycans in cancer
156	05206	CDKN1A,TP63,RPTOR,MYC,SOS2,ERBB3,CREBBP,ST14,SOS1,BMF,MTOR,MAP2K1,RDX,KIF23,TPM1,PDGFRB,BRCA1,CDC25B,RASSF1,BMPR2,NFKB1,ROCK1,CYP1B1,PLCG2,DDIT4,ITGA5	3.54e-05	3.54e-05	MicroRNAs in cancer	Human Diseases	Cancers: Overview	MicroRNAs in cancer
157	05210	CDKN1A,RAC1,MYC,SOS2,GADD45A,SOS1,MTOR,MAP2K1,TCF7L1,TGFA,PIK3R1,BAD,JUN,MLH1,CTNNB1,AXIN2,PIK3CA	0.000467	0.000467	Colorectal cancer	Human Diseases	Cancers: Specific types	Colorectal cancer
158	05211	CDKN1A,RAC1,PAK3,SOS2,CREBBP,HGF,SOS1,HIF1A,ETS1,MAP2K1,TGFA,PIK3R1,BAD,EPAS1,JUN,PTPN11,PIK3CA,RBX1	1.47e-05	1.47e-05	Renal cell carcinoma	Human Diseases	Cancers: Specific types	Renal cell carcinoma
159	05212	CDKN1A,RAC1,GADD45A,MTOR,MAP2K1,TGFA,PIK3R1,BAD,CHUK,NFKB1,RELA,PIK3CA	0.0121	0.0121	Pancreatic cancer	Human Diseases	Cancers: Specific types	Pancreatic cancer
160	05213	CDKN1A,MYC,SOS2,GADD45A,SOS1,MAP2K1,TCF7L1,PIK3R1,BAD,MLH1,CTNNB1,AXIN2,PIK3CA	0.000515	0.000515	Endometrial cancer	Human Diseases	Cancers: Specific types	Endometrial cancer
161	05214	CDKN1A,SOS2,GADD45A,SOS1,MTOR,MAP2K1,TGFA,PDGFRB,PIK3R1,CALML4,PLCG2,PIK3CA	0.00783	0.00783	Glioma	Human Diseases	Cancers: Specific types	Glioma
162	05215	CDKN1A,SOS2,CREBBP,SOS1,MTOR,MAP2K1,TCF7L1,TGFA,PDGFRB,PIK3R1,BAD,CHUK,NFKB1,RELA,CTNNB1,PIK3CA	0.00305	0.00305	Prostate cancer	Human Diseases	Cancers: Specific types	Prostate cancer
163	05217	CDKN1A,FZD6,GADD45A,WNT5B,BMP4,TCF7L1,DVL2,DVL1,CTNNB1,AXIN2	0.0221	0.0221	Basal cell carcinoma	Human Diseases	Cancers: Specific types	Basal cell carcinoma
164	05218	CDKN1A,GADD45A,HGF,MAP2K1,PDGFRB,PIK3R1,FGF4,FGF21,BAD,PIK3CA	0.0445	0.0445	Melanoma	Human Diseases	Cancers: Specific types	Melanoma
165	05220	CDKN1A,HDAC2,MYC,SOS2,GADD45A,SOS1,MAP2K1,GAB2,PIK3R1,BAD,CHUK,NFKB1,PTPN11,RELA,PIK3CA	0.00113	0.00113	Chronic myeloid leukemia	Human Diseases	Cancers: Specific types	Chronic myeloid leukemia
166	05221	KIT,MYC,SOS2,SOS1,PIM2,MTOR,MAP2K1,CEBPA,TCF7L1,PIK3R1,BAD,CHUK,NFKB1,DUSP6,RELA,PIK3CA	9.12e-05	9.12e-05	Acute myeloid leukemia	Human Diseases	Cancers: Specific types	Acute myeloid leukemia
167	05222	CDKN1A,LAMA4,ITGA6,LAMC2,MYC,TRAF6,GADD45A,BIRC3,LAMB3,XIAP,ITGB1,FN1,PIK3R1,COL4A5,CHUK,NFKB1,RELA,PIK3CA	0.000248	0.000248	Small cell lung cancer	Human Diseases	Cancers: Specific types	Small cell lung cancer
168	05223	CDKN1A,SOS2,GADD45A,SOS1,ALK,MAP2K1,TGFA,PIK3R1,BAD,RASSF1,PLCG2,PIK3CA	0.00542	0.00542	Non-small cell lung cancer	Human Diseases	Cancers: Specific types	Non-small cell lung cancer
169	05224	CDKN1A,HES1,KIT,MYC,FZD6,SOS2,ESR2,GADD45A,SOS1,WNT5B,MTOR,MAP2K1,TCF7L1,DVL2,PIK3R1,DVL1,BRCA1,FGF4,FGF21,JUN,CTNNB1,AXIN2,PIK3CA,DLL1	0.000444	0.000444	Breast cancer	Human Diseases	Cancers: Specific types	Breast cancer
170	05225	CDKN1A,NFE2L2,MYC,FZD6,SOS2,ARID2,GADD45A,HGF,SOS1,MGST1,WNT5B,MTOR,SMARCD3,MAP2K1,SMARCA2,NQO1,TCF7L1,TGFA,DVL2,PIK3R1,DVL1,BAD,RGD1562107,SMARCC2,ACTB,GSTM5,PLCG2,CTNNB1,AXIN2,PIK3CA,GSTA3	1.65e-05	1.65e-05	Hepatocellular carcinoma	Human Diseases	Cancers: Specific types	Hepatocellular carcinoma
171	05226	CDKN1A,MYC,FZD6,SOS2,GADD45A,HGF,SOS1,WNT5B,MTOR,MAP2K1,TCF7L1,DVL2,PIK3R1,DVL1,FGF4,FGF21,MLH1,CTNNB1,AXIN2,PIK3CA	0.00737	0.00737	Gastric cancer	Human Diseases	Cancers: Specific types	Gastric cancer
172	05230	KIT,MYC,SIRT6,HIF1A,MTOR,MAP2K1,PFKP,PDGFRB,PIK3R1,PIK3CA,GCK	0.00921	0.00921	Central carbon metabolism in cancer	Human Diseases	Cancers: Overview	Central carbon metabolism in cancer
173	05231	RAC1,DGKE,SOS2,SOS1,PLPP3,HIF1A,SLC22A5,MTOR,MAP2K1,CHKA,DGKZ,PDGFRB,PIK3R1,PIP5K1A,DGKD,JUN,RHEB,PIK3CA	0.000494	0.000494	Choline metabolism in cancer	Human Diseases	Cancers: Overview	Choline metabolism in cancer
174	05410	PRKAB1,ATP2A2,ITGA6,ITGB1,CACNG3,MYH7,TPM1,TNNC1,ACTB,CACNA1S,CACNB3,CACNG7,ITGA5,PRKAG1	0.00564	0.00564	Hypertrophic cardiomyopathy (HCM)	Human Diseases	Cardiovascular diseases	Hypertrophic cardiomyopathy (HCM)
175	05412	ATP2A2,ITGA6,ITGB1,CACNG3,TCF7L1,DSG2,ACTB,CACNA1S,CTNNB1,CACNB3,CACNG7,ITGA5	0.00783	0.00783	Arrhythmogenic right ventricular cardiomyopathy (ARVC)	Human Diseases	Cardiovascular diseases	Arrhythmogenic right ventricular cardiomyopathy (ARVC)
176	05414	ATP2A2,ITGA6,ADCY3,ITGB1,CACNG3,MYH7,TPM1,TNNC1,ACTB,CACNA1S,CACNB3,ADCY6,CACNG7,ITGA5	0.00843	0.00843	Dilated cardiomyopathy (DCM)	Human Diseases	Cardiovascular diseases	Dilated cardiomyopathy (DCM)
177	05418	MAPK14,RAC1,NFE2L2,SDC2,ACVR2A,CAV3,MGST1,NOS3,BMP4,NQO1,SDC4,ACVR2B,CTSL,PIK3R1,BMPR2,CHUK,NFKB1,RGD1562107,JUN,RELA,ACTB,CALML4,GSTM5,BMPR1A,CTNNB1,PIK3CA,CAV1,GSTA3	1.5e-05	1.5e-05	Fluid shear stress and atherosclerosis	Human Diseases	Cardiovascular diseases	Fluid shear stress and atherosclerosis

## Sheet: Intermediate-Early
	ID	gID	pValue	pValueAdj	Description	Level1	Level2	Pathway
1	00533	B4GALT3,ST3GAL1,B3GNT2	0.0183	0.0183	Glycosaminoglycan biosynthesis - keratan sulfate	Metabolism	Glycan biosynthesis and metabolism	Glycosaminoglycan biosynthesis - keratan sulfate
2	01100	REV3L,DGKG,PGS1,B4GALT3,HAL,IDH3B,ST3GAL1,NDUFA6,B3GNT2,POLR3D,MCAT,CHAC1,FAHD1,IPPK,NADK,CEPT1,PGLS,POLR1B,GGT7,PIGQ,ALDH5A1,PIGC,AGPAT5,ATP6V0A1,ACP5,ADH4,GAA,NAT2,PIGY,DAO,ALDH1A2	0.0363	0.0363	Metabolic pathways	Metabolism	Global and overview maps	Metabolic pathways
3	01522	NOTCH4,IGF1,KRAS,SRC,HBEGF,NCOR1	0.0289	0.0289	Endocrine resistance	Human Diseases	Drug resistance: Antineoplastic	Endocrine resistance
4	03013	SENP2,THOC6,TRNT1,NMD3,FXR2,NUP58,NUP50,DDX20,EIF1B,RBM8A,UPF3B,NUP62,GEMIN4	7.15e-05	7.15e-05	RNA transport	Genetic Information Processing	Translation	RNA transport
5	03022	GTF2I,TBPL1,GTF2H1,CDK7,TAF4B,CCNH	0.00302	0.00302	Basal transcription factors	Genetic Information Processing	Transcription	Basal transcription factors
6	03050	PSMD12,PSMA3,PSMB2,PSMD1,PSMA5	0.0158	0.0158	Proteasome	Genetic Information Processing	Folding, sorting and degradation	Proteasome
7	03420	GTF2H1,CDK7,PCNA,CCNH	0.0374	0.0374	Nucleotide excision repair	Genetic Information Processing	Replication and repair	Nucleotide excision repair
8	03430	PMS2,MSH3,MSH6,PCNA	0.0151	0.0151	Mismatch repair	Genetic Information Processing	Replication and repair	Mismatch repair
9	04010	FASLG,IGF1,IL1A,PPM1A,MAX,KRAS,SRF,PAK1,KDR,MET,FGF6	0.0398	0.0398	MAPK signaling pathway	Environmental Information Processing	Signal transduction	MAPK signaling pathway
10	04068	FASLG,IGF1,PRKAA2,KRAS,PRKAA1,CSNK1E,GABARAP,PLK1	0.0151	0.0151	FoxO signaling pathway	Environmental Information Processing	Signal transduction	FoxO signaling pathway
11	04110	YWHAG,CCNE1,CDK7,PLK1,CDC25A,PCNA,CCNH,YWHAH	0.0151	0.0151	Cell cycle	Cellular Processes	Cell growth and death	Cell cycle
12	04151	YWHAG,FASLG,PKN1,IGF1,PRKAA2,KRAS,PRKAA1,CCNE1,KDR,PPP2R3B,MET,FGF6,YWHAH	0.0197	0.0197	PI3K-Akt signaling pathway	Environmental Information Processing	Signal transduction	PI3K-Akt signaling pathway
13	04390	YWHAG,LLGL2,AMOT,PATJ,WWC1,CSNK1E,SMAD1,YWHAH	0.0209	0.0209	Hippo signaling pathway	Environmental Information Processing	Signal transduction	Hippo signaling pathway
14	04530	CLDN1,LLGL2,AMOT,PATJ,PRKAA2,AMOTL2,SRC,PRKAA1,PCNA	0.0158	0.0158	Tight junction	Cellular Processes	Cellular community - eukaryotes	Tight junction
15	04622	IFIH1,TANK,IRF7,RIPK1,ISG15	0.0289	0.0289	RIG-I-like receptor signaling pathway	Organismal Systems	Immune system	RIG-I-like receptor signaling pathway
16	04931	SOCS3,TRIB3,PRKAA2,CPT1B,PRKAA1,PPARGC1B	0.0398	0.0398	Insulin resistance	Human Diseases	Endocrine and metabolic diseases	Insulin resistance
17	05100	SRC,ARHGEF26,DOCK1,ILK,MET	0.0418	0.0418	Bacterial invasion of epithelial cells	Human Diseases	Infectious diseases: Bacterial	Bacterial invasion of epithelial cells
18	05161	FASLG,IFIH1,KRAS,SRC,CCNE1,IRF7,PCNA,CASP12	0.0158	0.0158	Hepatitis B	Human Diseases	Infectious diseases: Viral	Hepatitis B
19	05165	NOTCH4,OASL,MX2,FASLG,LLGL2,PATJ,NFX1,KRAS,TBPL1,CCNE1,ISG15,ATP6V0A1,PPP2R3B	0.0209	0.0209	Human papillomavirus infection	Human Diseases	Infectious diseases: Viral	Human papillomavirus infection
20	05202	IGF1,MAX,TFE3,SS18,SMAD1,NFKBIZ,DOT1L,MET,NCOR1	0.0209	0.0209	Transcriptional misregulation in cancer	Human Diseases	Cancers: Overview	Transcriptional misregulation in cancer
21	05203	YWHAG,KRAS,SRC,TBPL1,GTF2H1,CCNE1,IRF7,SRF,HNRNPK,YWHAH	0.0197	0.0197	Viral carcinogenesis	Human Diseases	Cancers: Overview	Viral carcinogenesis
22	05205	FASLG,IGF1,KRAS,SRC,PDCD4,HBEGF,CAMK2A,PAK1,KDR,MET	0.0158	0.0158	Proteoglycans in cancer	Human Diseases	Cancers: Overview	Proteoglycans in cancer
23	05206	NOTCH4,SLC7A1,KRAS,PDCD4,CCNE1,HNRNPK,CDC25A,MET	0.0167	0.0167	MicroRNAs in cancer	Human Diseases	Cancers: Overview	MicroRNAs in cancer
24	05211	EGLN3,KRAS,TFE3,PAK1,ARNT,MET	0.0151	0.0151	Renal cell carcinoma	Human Diseases	Cancers: Specific types	Renal cell carcinoma

## Sheet: Resilient-Early
	ID	gID	pValue	pValueAdj	Description	Level1	Level2	Pathway
1	00565	PAFAH1B1,LPCAT4,UGT8,PLPP1,LPCAT1	0.0199	0.0199	Ether lipid metabolism	Metabolism	Lipid metabolism	Ether lipid metabolism
2	00600	SGPL1,ACER2,UGT8,PLPP1,ASAH1,SPHK1	0.00728	0.00728	Sphingolipid metabolism	Metabolism	Lipid metabolism	Sphingolipid metabolism
3	01100	ATP5I,HSD17B8,SGPL1,ASL,PCYT1A,ATP5O,UGDH,PAFAH1B1,GFPT2,ALG1,ATP6V0E1,PI4K2B,LPCAT4,SUCLG1,ATP6V0C,APIP,ACER2,FUT8,UGT8,NDUFB9,PLPP1,ASAH1,SPHK1,PIGH,AANAT,PAPSS1,FAM213B,GPAT2,DHODH,PIK3C3,LPCAT1,B4GALT2,BTD,FUT2,COX8A,UQCRC1,NAGLU,CYP2J10,TREH,LOC100365921,ACOT1,MBOAT2	0.00202	0.00202	Metabolic pathways	Metabolism	Global and overview maps	Metabolic pathways
4	03440	RPA1,TOP3A,RAD51C,RAD52,ATM	0.0168	0.0168	Homologous recombination	Genetic Information Processing	Replication and repair	Homologous recombination
5	03460	RPA1,TOP3A,RAD51C,RMI1,SLX1B	0.0199	0.0199	Fanconi anemia pathway	Genetic Information Processing	Replication and repair	Fanconi anemia pathway
6	04020	OXTR,PPP3CA,SPHK1,GRM1,CYSLTR2,AGTR1A,P2RX5,TBXA2R,PDE1B,SLC25A31,CCKAR,HTR6	0.00388	0.00388	Calcium signaling pathway	Environmental Information Processing	Signal transduction	Calcium signaling pathway
7	04151	ITGA3,YWHAE,IL4,ITGB6,CSF3,FGF7,PDGFC,TSC2,FGF9,BCL2L11,FGFR3,IL2,EFNA4,FGF3,FGF19,IL3	0.00728	0.00728	PI3K-Akt signaling pathway	Environmental Information Processing	Signal transduction	PI3K-Akt signaling pathway
8	04810	ITGA3,CYFIP2,ITGB6,FGF7,PDGFC,FGF9,F2,FGFR3,FGF3,FGF19,WASF1	0.0199	0.0199	Regulation of actin cytoskeleton	Cellular Processes	Cell motility	Regulation of actin cytoskeleton
9	05200	NCOA1,ITGA3,JAG1,IL4,FGF7,BIRC2,FGF9,WNT11,BCL2L11,FGFR3,IL2,GSTP1,AGTR1A,FGF3,FGF19,IL3,WNT10A,TXNRD3,WNT1	0.0199	0.0199	Pathways in cancer	Human Diseases	Cancers: Overview	Pathways in cancer
10	05224	NCOA1,JAG1,FGF7,FGF9,WNT11,FGF3,FGF19,WNT10A,WNT1	0.0199	0.0199	Breast cancer	Human Diseases	Cancers: Specific types	Breast cancer

[truncated: 6 more sheets: Sensitive-Middle, Intermediate-Middle, Resilient-Middle, Sensitive-Late, Intermediate-Late, Resilient-Late]
